# Supplementary material for: Lon1 Inactivation Downregulates Autophagic Flux and Brassinosteroid Biogenesis, Modulating Mitochondrial Proportion and Seed Development in Arabidopsis
Source: Int J Mol Sci. 2024 May 16;25(10):5425. doi: 10.3390/ijms25105425 (PMC11121791; doi:10.3390/ijms25105425)
Supplement: Supplementary file 1 [file ijms-25-05425-s001.zip]

Archive with 13 entries (13 files):
- Data S1 Abundance measurement of root total protein by label-free mass spectrometry.xlsx
- Data S2 Transcript level of 24,113 genes in lon1-2, atg5-1 and lon1-2atg5-1 by RNA deep sequencing.xlsx
- Data S3 Transcriptomic and proteomic data for correlation analysis.xlsx
- Data S4 Commonly down-regulated genes in lon1-2, atg5-1 and lon1-2atg5-1.xlsx
- Data S5 Commonly up-regulated genes in lon1-2, atg5-1 and lon1-2atg5-1.xlsx
- Data S6 Differentially expressed genes up-regulated in lon1-2 but down-regulated in atg5-1.xlsx
- Data S7 Differentially expressed genes down-regulated in lon1-2 but up-regulated in atg5-1.xlsx
- Data S8 Primers used for qRT-PCR in this study .xlsx
- figure-S1.pdf
- figure-S2.pdf
- figure-S3.pdf
- figure-S4.pdf
- figure-S5.pdf
