# Supplementary material for: Lon1 Inactivation Downregulates Autophagic Flux and Brassinosteroid Biogenesis, Modulating Mitochondrial Proportion and Seed Development in Arabidopsis
Source: Int J Mol Sci. 2024 May 16;25(10):5425. doi: 10.3390/ijms25105425 (PMC11121791; doi:10.3390/ijms25105425)
Supplement: Supplementary file 1 [file ijms-25-05425-s001.zip › Data S1 Abundance measurement of root total protein by label-free mass spectrometry.xlsx]

## Sheet: Sheet1
DataS1 Abundance measurement of root total protein by label-free mass spectrometry. Arabidopsis root proteins were extracted using a metthanol chloroform methods. Total proteins were digested in solution by trypsin and analysed by a Thermal Fisher Exploris 240 mass sepctrometer. 6184 proteins with high FDR confidence which can be compared between one of the lon1 mutant lnes and Col-0 are provided…
Accession	BinCode	Bin Name	SubaCon	Protein FDR Confidence: Combined	Master	Description	Coverage [%]	# Peptides	# PSMs	# Unique Peptides	# Peptides (by Search Engine): Sequest HT	# Razor Peptides	Log2 lon1_1/Col-0	Log2 lon1_2/Col-0	lon1_1/Col-0 P v-laue	lon1_2/Col-0 P-value
AT3G09260	26.3	misc.gluco-, galacto- and mannosidases	endoplasmic reticulum	High	Master Protein	Glycosyl hydrolase superfamily protein	80	36	5446	29	36	11	0.212962	-0.36232	0.0158871	0.000360507
AT3G11130	31.4	cell.vesicle transport	plasma membrane	High	Master Protein	Clathrin, heavy chain	73	92	1431	24	92	90	-0.163675	-0.155133	0.00218364	0.00715319
AT3G08530	31.4	cell.vesicle transport	plasma membrane	High	Master Protein	Clathrin, heavy chain	74	91	1362	23	91	0	-0.270456	-0.140207	0.0343467	0.160002
AT5G17920	13.1.3.4	amino acid metabolism.synthesis.aspartate family.methionine	cytosol	High	Master Protein	Cobalamin-independent synthase family protein	80	60	3932	33	60	47	0.10665	0.0762889	0.184444	0.241312
AT3G14940	4.1.15	glycolysis.cytosolic branch.phospho-enol-pyruvate carboxylase (PEPC)	cytosol	High	Master Protein	phosphoenolpyruvate carboxylase 3	78	70	1416	35	70	48	0.136373	0.315796	0.0239127	0.000341449
AT1G56070	29.2.4	protein.synthesis.elongation	cytosol	High	Master Protein	Ribosomal protein S5/Elongation factor G/III/V family protein	72	57	1856	34	57	39	-0.00997803	0.00164434	0.847079	0.959045
AT3G15730	11.9.3.1	lipid metabolism.lipid degradation.lysophospholipases.phospholipase D	cytosol	High	Master Protein	phospholipase D alpha 1	74	49	1065	37	49	16	0.228197	0.2797	0.0106861	0.000454217
AT1G53310	4.1.15	glycolysis.cytosolic branch.phospho-enol-pyruvate carboxylase (PEPC)	cytosol	High	Master Protein	phosphoenolpyruvate carboxylase 1	78	65	1193	27	65	6	0.228795	0.589902	0.0304229	0.00074988
AT1G64790	29.2	protein.synthesis	golgi	High	Master Protein	ILITYHIA	56	93	954	93	93	0	-0.0906615	-0.0330518	0.0338025	0.0908271
AT5G53460	12.2.1.2	N-metabolism.ammonia metabolism.glutamate synthase.NADH dependent	plastid	High	Master Protein	NADH-dependent glutamate synthase 1	57	89	859	89	89	0	-1.06103	-0.480664	3.90899e-05	0.000184607
AT2G05710	8.1.3	TCA / org transformation.TCA.aconitase	mitochondrion	High	Master Protein	aconitase 3	62	40	1223	30	40	20	0.420006	0.506162	0.000438141	3.75354e-05
AT1G36160	11.1.1.1	lipid metabolism.FA synthesis and FA elongation.Acetyl CoA Carboxylation.homomeric Enzyme	cytosol	High	Master Protein	acetyl-CoA carboxylase 1	54	89	719	60	89	29	0.0124764	0.0631041	0.813387	0.210313
AT3G03780	13.1.3.4.3	amino acid metabolism.synthesis.aspartate family.methionine.methionine synthase	cytosol	High	Master Protein	methionine synthase 2	68	46	2046	20	46	0	0.217721	0.0741346	0.0829343	0.325688
AT1G20960	28.1	DNA.synthesis/chromatin structure	nucleus	High	Master Protein	U5 small nuclear ribonucleoprotein helicase, putative	54	85	757	69	85	16	-0.0397759	0.0211025	0.424871	0.784247
AT4G30190	34.1.2	transport.p- and v-ATPases.H+-exporting ATPase	plasma membrane	High	Master Protein	H(+)-ATPase 2	58	57	938	16	57	55	-0.06757	0.359858	0.35616	0.00077371
AT5G56030	20.2.1	stress.abiotic.heat	nucleus,cytosol	High	Master Protein	heat shock protein 81-2	74	54	1429	5	54	71	-0.156874	-0.164865	0.00562811	0.0100397
AT2G36530	4.1.13	glycolysis.cytosolic branch.enolase	cytosol	High	Master Protein	Enolase	86	36	2197	35	36	1	0.477107	0.531441	0.00168232	0.000923765
AT2G21390	31.4	cell.vesicle transport	cytosol	High	Master Protein	Coatomer, alpha subunit	72	67	717	28	67	46	-0.0261536	-0.0331038	0.401808	0.330132
AT5G56010	20.2.1	stress.abiotic.heat	cytosol	High	Master Protein	heat shock protein 81-3	74	53	1435	2	53	3	-0.189996	-0.243572	0.297592	0.170084
AT5G02500	20.2.1	stress.abiotic.heat	cytosol	High	Master Protein	heat shock cognate protein 70-1	77	41	2290	15	41	43	-0.331183	-0.285849	0.00510646	5.84863e-06
AT5G08680	9.9	mitochondrial electron transport / ATP synthesis.F1-ATPase	mitochondrion	High	Master Protein	ATP synthase alpha/beta family protein	76	35	1559	34	35	1	-0.308885	-0.204477	0.00137344	0.00577666
AT2G18960	34.1.2	transport.p- and v-ATPases.H+-exporting ATPase	plasma membrane	High	Master Protein	H(+)-ATPase 1	56	52	813	14	52	1	-0.00137375	0.448562	0.991375	0.00229447
AT1G80070	27.1.1	RNA.processing.splicing	nucleus	High	Master Protein	Pre-mRNA-processing-splicing factor	47	87	757	87	87	0	-0.179022	-0.0912561	0.011137	0.0801118
AT1G62020	31.4	cell.vesicle transport	cytosol	High	Master Protein	Coatomer, alpha subunit	71	66	662	27	66	0	-0.120766	0.0598374	0.178887	0.421515
AT1G78900	34.1	transport.p- and v-ATPases	vacuole,golgi	High	Master Protein	vacuolar ATP synthase subunit A	88	50	1043	50	50	0	-0.000806697	-0.018416	0.984499	0.588969
AT3G55410	8.1.5	TCA / org transformation.TCA.2-oxoglutarate dehydrogenase	mitochondrion	High	Master Protein	2-oxoglutarate dehydrogenase, E1 component	63	53	608	38	53	14	0.286037	0.271727	0.00224688	0.00560441
AT4G35830	8.1.3	TCA / org transformation.TCA.aconitase	mitochondrion,cytosol	High	Master Protein	aconitase 1	64	38	868	29	38	0	0.100173	0.102495	0.00763398	0.0960343
AT3G09840	31.2	cell.division	cytosol	High	Master Protein	cell division cycle 48	75	47	700	11	47	46	-0.255339	-0.191852	0.00434478	0.00287663
AT4G24190	20.2.1	stress.abiotic.heat	endoplasmic reticulum	High	Master Protein	Chaperone protein htpG family protein	62	52	802	48	52	5	0.424572	0.299273	0.00276892	0.00647472
AT1G09780	4.1.12	glycolysis.cytosolic branch.phosphoglycerate mutase	cytosol	High	Master Protein	Phosphoglycerate mutase, 2,3-bisphosphoglycerate-independent	88	41	848	28	41	0	-0.0576342	0.0609399	0.554629	0.44774
AT3G08590	4.1.12	glycolysis.cytosolic branch.phosphoglycerate mutase	cytosol	High	Master Protein	Phosphoglycerate mutase, 2,3-bisphosphoglycerate-independent	86	41	787	28	41	23	0.644834	0.711736	0.00179049	0.00164044
AT3G52930	4.3.10	glycolysis.unclear/dually targeted.aldolase	cytosol	High	Master Protein	Aldolase superfamily protein	92	37	1646	22	37	22	0.429145	0.564012	0.00126402	0.000126204
AT4G20850	29.5.5	protein.degradation.serine protease	plastid	High	Master Protein	tripeptidyl peptidase ii	59	62	610	62	62	0	-0.251768	-0.0840401	0.00893603	0.093235
AT3G15950	28.99	DNA.unspecified	endoplasmic reticulum	High	Master Protein	DNA topoisomerase-related	76	58	698	57	58	1	0.699638	-0.118962	0.00103995	0.0678506
AT5G19820	35.1	not assigned.no ontology	golgi	High	Master Protein	ARM repeat superfamily protein	71	46	607	46	46	0	-0.143576	-0.0970435	0.0797105	0.220922
AT1G63770	29.5	protein.degradation	plastid	High	Master Protein	Peptidase M1 family protein	69	53	557	53	53	0	-0.0977922	0.0266217	0.239217	0.647554
AT4G26970	8.1.3	TCA / org transformation.TCA.aconitase	mitochondrion	High	Master Protein	aconitase 2	57	38	671	36	38	0	0.00702411	0.235528	0.89624	0.0060373
AT3G16400	26.16	misc.myrosinases-lectin-jacalin	cytosol	High	Master Protein	nitrile specifier protein 1	87	34	843	8	34	2	-0.139437	-1.1191	0.0649345	3.91722e-05
AT3G58610	13.1.4.1.2	amino acid metabolism.synthesis.branched chain group.common.ketol-acid reductoisomerase	plastid	High	Master Protein	ketol-acid reductoisomerase	64	25	1011	25	25	0	-0.00646765	0.0845226	0.884752	0.0893284
AT5G11670	8.2.10	TCA / org transformation.other organic acid transformatons.malic	cytosol	High	Master Protein	NADP-malic enzyme 2	83	28	1541	21	28	14	-0.500027	-0.07233	0.00209487	0.205338
AT3G04120	4.1.8	glycolysis.cytosolic branch.glyceraldehyde 3-phosphate dehydrogenase (GAP-DH)	nucleus,cytosol	High	Master Protein	glyceraldehyde-3-phosphate dehydrogenase C subunit 1	91	37	3966	6	37	51	0.465758	0.422078	0.00575342	0.00192576
AT2G41220	12.2.1.1	N-metabolism.ammonia metabolism.glutamate synthase.ferredoxin dependent	plastid	High	Master Protein	glutamate synthase 2	57	62	628	56	62	8	-0.314585	-0.166749	0.0188842	0.0123189
AT3G09440	20.2.1	stress.abiotic.heat	cytosol	High	Master Protein	Heat shock protein 70 (Hsp 70) family protein	77	38	1254	16	38	3	0.0123413	0.052071	0.886565	0.444155
AT5G56000	20.2.1	stress.abiotic.heat	cytosol	High	Master Protein	HEAT SHOCK PROTEIN 81.4	67	46	944	6	46	0	-0.0133036	-0.343501	0.951357	0.00704587
AT3G16410	26.16	misc.myrosinases-lectin-jacalin	cytosol	High	Master Protein	nitrile specifier protein 4	83	39	683	14	39	42	-0.182244	-0.958624	0.0171558	2.54724e-05
AT1G13440	4.1.8	glycolysis.cytosolic branch.glyceraldehyde 3-phosphate dehydrogenase (GAP-DH)	nucleus,cytosol	High	Master Protein	glyceraldehyde-3-phosphate dehydrogenase C2	89	36	3955	5	36	0	0.0691177	0.0510995	0.673972	0.701109
AT5G66760	8.1.7	TCA / org transformation.TCA.succinate dehydrogenase	mitochondrion	High	Master Protein	succinate dehydrogenase 1-1	70	31	549	22	31	16	0.625509	0.545278	0.000195895	0.000283665
AT1G18270	35.1	not assigned.no ontology	cytosol	High	Master Protein	ketose-bisphosphate aldolase class-II family protein	60	54	507	1	54	51	-0.162727	-0.0936733	0.0361507	0.0297015
AT1G66270	26.3	misc.gluco-, galacto- and mannosidases	endoplasmic reticulum	High	Master Protein	Glycosyl hydrolase superfamily protein	73	31	809	19	31	0	-1.12902	-1.2338	0.000458312	0.000198896
AT1G04410	8.2.9	TCA / org transformation.other organic acid transformatons.cyt MDH	vacuole	High	Master Protein	Lactate/malate dehydrogenase family protein	88	25	1918	12	25	20	0.00331735	0.159802	0.944503	0.0284785
AT1G71220	29.7.4	protein.glycosylation.UDP-glucose glycoprotein glucosyltransferase	endoplasmic reticulum	High	Master Protein	UDP-glucose:glycoprotein glucosyltransferases;transferases, transferring hexosyl groups;transferases, transferring glycosyl groups	51	59	572	59	59	0	0.171181	0.182395	0.0930367	0.0506194
AT1G76030	34.1.1.1	transport.p- and v-ATPases.H+-transporting two-sector ATPase.subunit B	vacuole,golgi	High	Master Protein	ATPase, V1 complex, subunit B protein	83	30	1040	2	30	49	0.056751	0.0256675	0.0856551	0.387695
AT1G70320	29.5.11.4.1	protein.degradation.ubiquitin.E3.HECT	cytosol	High	Master Protein	ubiquitin-protein ligase 2	34	82	655	35	82	48	0.0799302	-0.0385138	0.195881	0.655904
AT1G66280	26.3	misc.gluco-, galacto- and mannosidases	endoplasmic reticulum	High	Master Protein	Glycosyl hydrolase superfamily protein	70	32	815	21	32	11	0.00572111	-0.331211	0.956483	0.0144705
AT3G17390	15.2	metal handling.binding, chelation and storage	nucleus,plasma membrane	High	Master Protein	S-adenosylmethionine synthetase family protein	88	31	800	18	31	6	0.581412	0.329523	0.00167279	0.017204
AT2G20580	29.5.11.20	protein.degradation.ubiquitin.proteasom	nucleus,cytosol	High	Master Protein	26S proteasome regulatory subunit S2 1A	73	45	596	33	45	14	-0.00100198	-0.03391	0.987859	0.54758
AT2G26080	1.2.4.1	PS.photorespiration.glycine cleavage.P subunit	mitochondrion	High	Master Protein	glycine decarboxylase P-protein 2	60	40	417	22	40	23	0.503801	0.554115	0.00146508	0.000717462
AT5G61780	27.3.73	RNA.regulation of transcription.Zn-finger(CCHC)	nucleus	High	Master Protein	TUDOR-SN protein 2	66	53	657	40	53	15	-0.229426	-0.28207	0.00699083	1.24122e-05
AT5G28540	20.2.1	stress.abiotic.heat	endoplasmic reticulum	High	Master Protein	heat shock protein 70 (Hsp 70) family protein	77	48	1270	3	48	1	0.153826	0.210837	0.192484	0.0140488
AT1G55020	17.7.1.2	hormone metabolism.jasmonate.synthesis-degradation.lipoxygenase	golgi	High	Master Protein	lipoxygenase 1	72	51	512	49	51	2	1.3568	-0.394068	1.15372e-05	0.00151433
AT5G42020	20.2.1	stress.abiotic.heat	endoplasmic reticulum	High	Master Protein	Heat shock protein 70 (Hsp 70) family protein	76	48	1268	4	48	67	0.407871	0.30169	0.00757077	0.0173463
AT3G01420	20.2	stress.abiotic	cytosol	High	Master Protein	Peroxidase superfamily protein	75	38	558	38	38	0	-1.65696	-2.15213	0.00140375	0.000157601
AT3G43300	30.5	signalling.G-proteins	golgi	High	Master Protein	HOPM interactor 7	55	67	505	67	67	0	-0.342315	-0.23795	0.000704683	0.0121623
AT1G79930	20.2.1	stress.abiotic.heat	cytosol	High	Master Protein	heat shock protein 91	68	44	537	11	44	39	-0.268159	-0.357123	0.00739696	0.00252266
AT4G34450	31.4	cell.vesicle transport	cytosol	High	Master Protein	coatomer gamma-2 subunit, putative / gamma-2 coat protein, putative / gamma-2 COP, putative	76	50	564	50	50	0	-0.178601	-0.114548	0.0197225	0.00263123
AT1G07940	29.2.4	protein.synthesis.elongation	cytosol	High	Master Protein	GTP binding Elongation factor Tu family protein	73	30	3003	29	30	1	-0.155526	-0.251563	0.0615099	0.00566188
AT2G22125	35.1.19	not assigned.no ontology.C2 domain-containing protein	plasma membrane	High	Master Protein	binding	48	65	553	65	65	0	-0.635787	-0.569412	0.00369527	0.0041161
AT4G13940	13.2.3.4	amino acid metabolism.degradation.aspartate family.methionine	cytosol	High	Master Protein	S-adenosyl-L-homocysteine hydrolase	88	35	2092	16	35	35	-0.083834	-0.214425	0.361329	0.00706825
AT2G30110	29.5.11.2	protein.degradation.ubiquitin.E1	cytosol	High	Master Protein	ubiquitin-activating enzyme 1	65	52	584	47	52	6	-0.150348	-0.00233045	0.0235962	0.956055
AT5G03340	31.2	cell.division	cytosol	High	Master Protein	ATPase, AAA-type, CDC48 protein	69	42	592	4	42	3	-0.250995	-0.146328	0.35638	0.588421
AT1G74260	23.1.2.4	nucleotide metabolism.synthesis.purine.FGAR amidotransferase	mitochondrion,plastid	High	Master Protein	purine biosynthesis 4	56	53	442	53	53	0	0.0954577	0.0616471	0.116656	0.157257
AT1G66200	12.2.2	N-metabolism.ammonia metabolism.glutamine synthetase	cytosol	High	Master Protein	glutamine synthase clone F11	88	25	941	9	25	23	-0.687621	-0.251661	0.00382604	0.0225404
AT4G31490	31.4	cell.vesicle transport	golgi	High	Master Protein	Coatomer, beta subunit	54	43	517	5	43	52	-0.0740715	-0.0885184	0.429958	0.0212727
AT5G07350	27.3.73	RNA.regulation of transcription.Zn-finger(CCHC)	nucleus	High	Master Protein	TUDOR-SN protein 1	63	48	584	35	48	0	-0.0446853	-0.0617362	0.368037	0.259485
AT4G13930	25.1	C1-metabolism.glycine hydroxymethyltransferase	cytosol	High	Master Protein	serine hydroxymethyltransferase 4	85	29	988	28	29	2	0.227058	-0.132939	0.0175018	0.0692354
AT1G51980	29.3.2	protein.targeting.mitochondria	mitochondrion	High	Master Protein	Insulinase (Peptidase family M16) protein	84	28	669	19	28	11	-0.0329761	-0.0227577	0.625954	0.693842
AT3G02260	17.2.2	hormone metabolism.auxin.signal transduction	nucleus	High	Master Protein	auxin transport protein (BIG)	25	93	634	92	93	1	-0.0155127	-0.0845704	0.805144	0.419843
AT5G53480	29.3.1	protein.targeting.nucleus	plastid,nucleus,cytosol	High	Master Protein	ARM repeat superfamily protein	69	36	536	36	36	0	-0.0886065	-0.0622488	0.164291	0.360076
AT3G52140	35.1.27	not assigned.no ontology.tetratricopeptide repeat (TPR)	cytosol	High	Master Protein	tetratricopeptide repeat (TPR)-containing protein	49	47	418	47	47	0	0.186364	0.293311	0.208792	0.0492621
AT3G23990	29.6	protein.folding	mitochondrion	High	Master Protein	heat shock protein 60	77	44	804	30	44	19	0.50115	0.519076	0.00014412	0.00248493
AT3G55440	4.1.7	glycolysis.cytosolic branch.triosephosphate isomerase (TPI)	cytosol	High	Master Protein	triosephosphate isomerase	91	22	2424	21	22	2	0.63724	0.716341	0.00208974	0.000262128
AT2G36880	13.1.3.4	amino acid metabolism.synthesis.aspartate family.methionine	cytosol	High	Master Protein	methionine adenosyltransferase 3	88	31	737	20	31	13	0.370364	0.0648359	0.00185486	0.379229
AT1G79920	20.2.1	stress.abiotic.heat	golgi	High	Master Protein	Heat shock protein 70 (Hsp 70) family protein	67	41	486	8	41	0	-0.190853	0.0897597	0.0356992	0.219222
AT1G09620	29.1.4	protein.aa activation.leucine-tRNA ligase	cytosol	High	Master Protein	ATP binding;leucine-tRNA ligases;aminoacyl-tRNA ligases;nucleotide binding;ATP binding;aminoacyl-tRNA ligases	70	55	545	55	55	0	0.0625493	0.116264	0.37496	0.0892583
AT1G79550	4.1.11	glycolysis.cytosolic branch.3-phosphoglycerate kinase (PGK)	cytosol	High	Master Protein	phosphoglycerate kinase	79	31	1097	26	31	4	0.263243	0.12018	0.00374114	0.0287549
AT3G19170	29.5.7	protein.degradation.metalloprotease	mitochondrion,plastid	High	Master Protein	presequence protease 1	63	52	485	38	52	13	0.686094	0.699565	0.000758074	0.000218272
AT4G38510	34.1.1.1	transport.p- and v-ATPases.H+-transporting two-sector ATPase.subunit B	vacuole	High	Master Protein	ATPase, V1 complex, subunit B protein	78	28	943	5	28	0	0.0475347	-0.108777	0.194295	0.171584
AT4G31480	31.4	cell.vesicle transport	cytosol	High	Master Protein	Coatomer, beta subunit	57	43	503	5	43	0	-0.20679	-0.0312481	0.585219	0.88446
AT3G16420	26.16	misc.myrosinases-lectin-jacalin	cytosol	High	Master Protein	PYK10-binding protein 1	91	23	1811	17	23	7	0.782288	-0.0722284	0.00110866	0.16919
AT4G33090	29.5	protein.degradation	cytosol	High	Master Protein	aminopeptidase M1	73	49	624	49	49	0	0.079153	0.232582	0.406399	0.00856858
AT3G60750	1.3.8	PS.calvin cycle.transketolase	plastid	High	Master Protein	Transketolase	72	34	1152	27	34	7	-0.223489	-0.278072	0.0423625	0.0250168
AT3G16460	17.7.3	hormone metabolism.jasmonate.induced-regulated-responsive-activated	cytosol	High	Master Protein	Mannose-binding lectin superfamily protein	67	31	1111	30	31	0	0.401633	-0.22429	0.00703279	0.00817359
AT3G63460	35.1	not assigned.no ontology	golgi	High	Master Protein	transducin family protein / WD-40 repeat family protein	58	42	437	1	42	0	-0.0285835	-0.0695163	0.739065	0.498603
AT3G14990	18.2	Co-factor and vitamine metabolism.thiamine	golgi	High	Master Protein	Class I glutamine amidotransferase-like superfamily protein	71	23	867	1	23	0	0.119949	0.320543	0.588688	0.0691974
AT3G63460	35.1	not assigned.no ontology	golgi	High	Master Protein	transducin family protein / WD-40 repeat family protein	58	42	435	1	42	50	-0.0327232	-0.160224	0.140217	0.00207304
AT2G37040	16.2.1.1	secondary metabolism.phenylpropanoids.lignin biosynthesis.PAL	cytosol	High	Master Protein	PHE ammonia lyase 1	68	35	453	23	35	17	-0.036963	-0.132646	0.523094	0.0254045
AT2G24200	29.5	protein.degradation	cytosol	High	Master Protein	Cytosol aminopeptidase family protein	79	27	542	21	27	9	-0.0171233	0.0803057	0.661555	0.0943187
AT2G36460	4.1.10	glycolysis.cytosolic branch.aldolase	cytosol	High	Master Protein	Aldolase superfamily protein	89	31	834	16	31	0	1.18525	1.21401	0.000427877	0.000216381
AT3G23810	13.2.3.4	amino acid metabolism.degradation.aspartate family.methionine	cytosol	High	Master Protein	S-adenosyl-l-homocysteine (SAH) hydrolase 2	85	29	1811	10	29	0	0.724197	0.652257	0.00145975	0.000227964
AT4G37910	20.2.1	stress.abiotic.heat	mitochondrion	High	Master Protein	mitochondrial heat shock protein 70-1	64	37	705	32	37	9	1.54636	1.49435	2.0808e-05	2.51444e-05
AT1G21750	21.1.1	redox.thioredoxin.PDIL	endoplasmic reticulum	High	Master Protein	PDI-like 1-1	83	38	603	33	38	7	0.602289	0.662712	0.00286716	0.00222975
AT3G02090	29.3.2	protein.targeting.mitochondria	mitochondrion	High	Master Protein	Insulinase (Peptidase family M16) protein	69	27	628	27	27	0	0.195056	0.276157	0.0484862	0.00316385
AT5G49810	13.1.3.4.13	amino acid metabolism.synthesis.aspartate family.methionine.methionine S-methyltransferase	cytosol	High	Master Protein	methionine S-methyltransferase	65	41	489	41	41	0	0.0634103	0.188147	0.60556	0.103015
AT4G10320	29.1.5	protein.aa activation.isoleucine-tRNA ligase	cytosol	High	Master Protein	tRNA synthetase class I (I, L, M and V) family protein	58	51	485	51	51	0	0.0309066	-0.043287	0.27788	0.288402
AT1G59870	34.16	transport.ABC transporters and multidrug resistance systems	plasma membrane	High	Master Protein	ABC-2 and Plant PDR ABC-type transporter family protein	46	53	505	24	53	30	0.25458	0.412337	0.00638923	0.00217332
AT1G14610	29.1.9	protein.aa activation.valine-tRNA ligase	mitochondrion	High	Master Protein	valyl-tRNA synthetase / valine--tRNA ligase (VALRS)	56	48	447	48	48	0	-0.124622	-0.0672387	0.0283301	0.152985
AT3G09820	23.3.2.1	nucleotide metabolism.salvage.nucleoside kinases.adenosine kinase	cytosol	High	Master Protein	adenosine kinase 1	86	22	480	10	22	18	0.132072	0.0217901	0.0540198	0.779552
AT3G07770	20.2.1	stress.abiotic.heat	mitochondrion	High	Master Protein	HEAT SHOCK PROTEIN 89.1	72	48	496	39	48	6	0.761262	0.796727	1.78154e-06	1.8598e-06
AT3G59970	25.6	C1-metabolism.methylenetetrahydrofolate reductase	cytosol	High	Master Protein	methylenetetrahydrofolate reductase 1	87	38	509	29	38	10	0.100264	0.00704881	0.263787	0.934354
AT4G04910	29.5.9	protein.degradation.AAA type	golgi	High	Master Protein	AAA-type ATPase family protein	70	39	424	39	39	0	-0.152235	-0.0951953	0.0621814	0.183957
AT5G41670	7.1.3	OPP.oxidative PP.6-phosphogluconate dehydrogenase	mitochondrion	High	Master Protein	6-phosphogluconate dehydrogenase family protein	78	34	764	19	34	23	-0.32408	-0.42346	0.075577	0.0351209
AT4G33010	1.2.4.1	PS.photorespiration.glycine cleavage.P subunit	mitochondrion	High	Master Protein	glycine decarboxylase P-protein 1	59	37	352	19	37	0	0.14109	0.0772052	0.431867	0.73034
AT3G18190	29.6	protein.folding	cytosol	High	Master Protein	TCP-1/cpn60 chaperonin family protein	74	30	447	30	30	0	-0.0265963	0.0629095	0.71349	0.287929
AT3G14990	18.2	Co-factor and vitamine metabolism.thiamine	golgi	High	Master Protein	Class I glutamine amidotransferase-like superfamily protein	70	23	715	1	23	38	0.140946	0.0135239	0.288181	0.861085
AT3G56150	29.2.3	protein.synthesis.initiation	nucleus,cytosol	High	Master Protein	eukaryotic translation initiation factor 3C	52	38	528	38	38	0	-0.135412	-0.00383413	0.0568094	0.956158
AT5G44340	31.1	cell.organisation	cytosol	High	Master Protein	tubulin beta chain 4	81	26	746	5	26	3	-0.545926	-0.520644	0.00180052	0.00573286
AT2G30490	16.2.1.2	secondary metabolism.phenylpropanoids.lignin biosynthesis.C4H	endoplasmic reticulum	High	Master Protein	cinnamate-4-hydroxylase	70	33	541	32	33	1	-0.0829107	-0.024667	0.0289104	0.375846
AT1G53240	8.1.9	TCA / org transformation.TCA.malate DH	mitochondrion	High	Master Protein	Lactate/malate dehydrogenase family protein	76	22	635	13	22	12	0.316224	0.381436	0.00302367	0.00118143
AT3G48870	29.5.5	protein.degradation.serine protease	plastid	High	Master Protein	Clp ATPase	59	45	457	15	45	0	-0.0872367	-0.158856	0.522964	0.156163
AT5G20890	29.6	protein.folding	cytosol	High	Master Protein	TCP-1/cpn60 chaperonin family protein	74	31	417	31	31	0	-0.212792	-0.0716434	0.0112677	0.268527
AT5G62700	31.1	cell.organisation	cytosol	High	Master Protein	tubulin beta chain 3	80	27	796	5	27	38	-0.456597	-0.33397	0.00089291	0.00452795
AT5G17330	13.1.1.1.1	amino acid metabolism.synthesis.central amino acid metabolism.GABA.Glutamate decarboxylase	cytosol	High	Master Protein	glutamate decarboxylase	70	27	517	21	27	7	-0.063466	-0.0541755	0.0706364	0.337649
ATMG01190	9.9	mitochondrial electron transport / ATP synthesis.F1-ATPase	mitochondrion	High	Master Protein	ATP synthase subunit 1	57	27	1763	25	27	4	-0.426391	-0.346668	0.00123257	0.0023866
AT4G01850	13.1.3.4.11	amino acid metabolism.synthesis.aspartate family.methionine.S-adenosylmethionine synthetase	nucleus,cytosol	High	Master Protein	S-adenosylmethionine synthetase 2	78	27	561	10	27	0	-0.581173	-0.512943	0.000497044	0.00282777
AT5G06600	29.5.11.5	protein.degradation.ubiquitin.ubiquitin protease	cytosol	High	Master Protein	ubiquitin-specific protease 12	54	50	441	27	50	0	-0.133255	-0.0501105	0.16674	0.466739
AT1G56110	27.3.67	RNA.regulation of transcription.putative transcription regulator	nucleus	High	Master Protein	homolog of nucleolar protein NOP56	68	33	428	18	33	24	0.0943952	0.0392408	0.0996283	0.588806
AT2G04030	20.2.1	stress.abiotic.heat	plastid	High	Master Protein	Chaperone protein htpG family protein	69	43	479	36	43	0	0.213884	0.360044	0.00788578	3.07935e-06
AT3G02230	10.5.5	cell wall.cell wall proteins.RGP	cytosol	High	Master Protein	reversibly glycosylated polypeptide 1	86	25	603	12	25	22	0.0947267	-0.0511725	0.10395	0.129598
AT3G53230	31.2	cell.division	nucleus,cytosol	High	Master Protein	ATPase, AAA-type, CDC48 protein	58	34	505	7	34	0	0.0644988	0.201437	0.486487	0.109174
AT1G30400	34.16	transport.ABC transporters and multidrug resistance systems	vacuole	High	Master Protein	multidrug resistance-associated protein 1	41	47	421	33	47	17	-0.299596	0.127836	0.0630559	0.211577
AT4G24620	4.2.3	glycolysis.plastid branch.glucose-6-phosphate isomerase	plastid	High	Master Protein	phosphoglucose isomerase 1	77	37	579	37	37	0	-0.135054	-0.0407283	0.0425317	0.36882
AT2G33210	29.6	protein.folding	mitochondrion	High	Master Protein	heat shock protein 60-2	72	37	634	23	37	0	1.28824	1.24166	8.16344e-05	7.61302e-07
AT2G05990	11.1.6	lipid metabolism.FA synthesis and FA elongation.enoyl ACP reductase	plastid	High	Master Protein	NAD(P)-binding Rossmann-fold superfamily protein	71	18	400	18	18	0	-0.0501083	0.012409	0.461784	0.8275
AT3G24170	21.2.2	redox.ascorbate and glutathione.glutathione	peroxisome	High	Master Protein	glutathione-disulfide reductase	63	24	381	24	24	0	0.506115	0.347568	0.0012813	0.0040597
AT4G14960	31.1	cell.organisation	cytosol	High	Master Protein	Tubulin/FtsZ family protein	66	22	646	1	22	0	-0.290604	-0.223358	0.065508	0.0163568
AT5G65750	8.1.5	TCA / org transformation.TCA.2-oxoglutarate dehydrogenase	mitochondrion	High	Master Protein	2-oxoglutarate dehydrogenase, E1 component	58	45	367	30	45	0	0.420621	0.149522	0.00625717	0.0274123
AT1G56340	30.3	signalling.calcium	endoplasmic reticulum	High	Master Protein	calreticulin 1a	82	32	410	22	32	0	0.622272	0.586446	0.000853436	0.00390571
AT3G02360	7.1.3	OPP.oxidative PP.6-phosphogluconate dehydrogenase	peroxisome	High	Master Protein	6-phosphogluconate dehydrogenase family protein	73	30	743	26	30	0	0.174879	0.0287654	0.0204211	0.391791
AT1G02500	13.1.3.4.11	amino acid metabolism.synthesis.aspartate family.methionine.S-adenosylmethionine synthetase	cytosol	High	Master Protein	S-adenosylmethionine synthetase 1	78	28	561	10	28	9	-0.193415	-0.35622	0.00860245	0.00164203
AT3G52990	4.1.14	glycolysis.cytosolic branch.pyruvate kinase (PK)	cytosol	High	Master Protein	Pyruvate kinase family protein	75	32	555	9	32	32	0.542742	0.592099	0.000143975	0.000143675
AT5G02490	29.6	protein.folding	cytosol	High	Master Protein	Heat shock protein 70 (Hsp 70) family protein	66	30	987	9	30	6	-0.505005	-0.493741	0.00154159	0.000710782
AT5G50920	29.5.5	protein.degradation.serine protease	plastid	High	Master Protein	CLPC homologue 1	58	45	482	15	45	37	0.0290901	0.0202896	0.424457	0.569649
AT1G65960	13.1.1.1.1	amino acid metabolism.synthesis.central amino acid metabolism.GABA.Glutamate decarboxylase	cytosol	High	Master Protein	glutamate decarboxylase 2	81	30	431	25	30	7	0.267889	0.242484	0.00160334	0.00511269
AT3G12580	20.2.1	stress.abiotic.heat	cytosol	High	Master Protein	heat shock protein 70	72	32	1009	12	32	1	-1.28588	-0.641304	0.00101786	4.76612e-05
AT2G44160	25.6	C1-metabolism.methylenetetrahydrofolate reductase	cytosol	High	Master Protein	methylenetetrahydrofolate reductase 2	77	36	466	27	36	0	-0.0467806	-0.291437	0.604246	0.00970616
AT4G20890	31.1	cell.organisation	cytosol	High	Master Protein	tubulin beta-9 chain	76	25	738	3	25	0	-0.437707	-0.248312	0.0145162	0.0475816
AT2G42600	4.1.15	glycolysis.cytosolic branch.phospho-enol-pyruvate carboxylase (PEPC)	cytosol	High	Master Protein	phosphoenolpyruvate carboxylase 2	60	46	529	23	46	0	-0.897677	-0.525851	0.0154314	0.0545312
AT2G36580	4.1.14	glycolysis.cytosolic branch.pyruvate kinase (PK)	plasma membrane,cytosol	High	Master Protein	Pyruvate kinase family protein	76	31	534	8	31	0	0.228374	0.492952	0.0972104	0.00018097
AT1G04820	31.1	cell.organisation	cytosol	High	Master Protein	tubulin alpha-4 chain	66	22	637	1	22	35	-0.378409	-0.247361	0.0167654	0.0398619
AT3G06860	11.9.4.9	lipid metabolism.lipid degradation.beta-oxidation.multifunctional	peroxisome	High	Master Protein	multifunctional protein 2	73	42	678	41	42	2	0.203827	0.340099	0.0605205	0.0227027
AT3G59020	29.3.1	protein.targeting.nucleus	nucleus,cytosol	High	Master Protein	ARM repeat superfamily protein	54	37	346	33	37	4	-0.48236	-0.466413	0.34941	0.36898
AT1G57720	29.2.4	protein.synthesis.elongation	cytosol	High	Master Protein	Translation elongation factor EF1B, gamma chain	61	25	645	13	25	23	-0.175933	-0.0927137	0.0185889	0.00125006
AT4G16660	20.2.1	stress.abiotic.heat	endoplasmic reticulum	High	Master Protein	heat shock protein 70 (Hsp 70) family protein	52	35	300	35	35	0	0.761373	0.487947	0.000491298	0.00142515
AT5G23860	31.1	cell.organisation	cytosol	High	Master Protein	tubulin beta 8	80	27	710	3	27	3	-0.780248	-0.464121	0.0003598	0.00271217
AT1G64190	7.1.3	OPP.oxidative PP.6-phosphogluconate dehydrogenase	plastid	High	Master Protein	6-phosphogluconate dehydrogenase family protein	79	32	788	16	32	3	-0.388604	-0.213849	0.0223345	0.304202
AT5G43330	8.2.9	TCA / org transformation.other organic acid transformatons.cyt MDH	cytosol	High	Master Protein	Lactate/malate dehydrogenase family protein	77	20	479	7	20	0	1.22092	1.39565	0.000421864	0.000971704
AT1G50200	29.1.7	protein.aa activation.alanine-tRNA ligase	mitochondrion	High	Master Protein	Alanyl-tRNA synthetase	65	47	410	47	47	0	0.0638496	0.0325409	0.51537	0.544443
AT4G37870	6.4	gluconeogenesis / glyoxylate cycle.PEPCK	cytosol	High	Master Protein	phosphoenolpyruvate carboxykinase 1	65	30	365	26	30	3	-0.202625	-0.188289	0.0147658	0.00349212
AT2G29550	31.1	cell.organisation	cytosol	High	Master Protein	tubulin beta-7 chain	74	26	698	3	26	3	-0.783614	-0.480214	4.61477e-05	0.00294471
AT4G11420	29.2.3	protein.synthesis.initiation	nucleus,cytosol	High	Master Protein	eukaryotic translation initiation factor 3A	52	47	453	47	47	0	0.00151362	0.00613539	0.987714	0.936222
AT3G13330	35.2	not assigned.unknown	nucleus	High	Master Protein	proteasome activating protein 200	45	55	386	55	55	0	0.280634	0.389121	0.0057386	0.00700327
AT2G05920	29.5.1	protein.degradation.subtilases	extracellular	High	Master Protein	Subtilase family protein	62	28	320	28	28	0	-0.54547	-0.324362	0.00719185	0.010782
AT3G05060	29.2.2.3.1	protein.synthesis.ribosome biogenesis.Pre-rRNA processing and modifications.snoRNPs	nucleus	High	Master Protein	NOP56-like pre RNA processing ribonucleoprotein	65	30	403	22	30	15	0.230964	0.198635	0.0173686	0.0605719
AT1G09210	30.3	signalling.calcium	endoplasmic reticulum	High	Master Protein	calreticulin 1b	85	35	391	25	35	11	0.51826	0.44736	0.00104658	0.00203741
AT3G17240	8.1.1.3	TCA / org transformation.TCA.pyruvate DH.E3	mitochondrion	High	Master Protein	lipoamide dehydrogenase 2	70	28	482	16	28	15	0.424405	0.357466	0.00384821	0.00479638
AT2G33150	13.2.4.1	amino acid metabolism.degradation.branched chain group.shared	peroxisome	High	Master Protein	peroxisomal 3-ketoacyl-CoA thiolase 3	67	20	373	18	20	2	-0.0115378	-0.0100313	0.774617	0.826451
AT2G32240	35.2	not assigned.unknown	endoplasmic reticulum	High	Master Protein	FUNCTIONS IN: molecular_function unknown; INVOLVED IN: response to cadmium ion; LOCATED IN: plasma membrane; EXPRESSED IN: 25 plant structures; EXPRESSED DURING: 13 growth stages; CONTAINS InterPro DOMAIN/s: Prefoldin (InterPro:IPR009053); BEST Arabidopsis thaliana protein match is: unknown protein (TAIR:AT1G05320.3); Has 470429 Blast hits to 168274 proteins in 4282 species: Archae - 6896; Bacter…	49	52	369	51	52	1	-0.283893	0.394788	0.0475016	0.00692096
AT1G78570	10.1.10	cell wall.precursor synthesis.UDP-glucose 4,6-dehydratase	cytosol	High	Master Protein	rhamnose biosynthesis 1	69	32	484	18	32	19	-0.123175	-0.0832466	0.0263908	0.107433
AT1G02080	27.3.67	RNA.regulation of transcription.putative transcription regulator	golgi	High	Master Protein	transcription regulators	40	68	502	68	68	0	-0.171367	-0.0236993	0.0979604	0.727236
AT3G62360	35.2	not assigned.unknown	endoplasmic reticulum	High	Master Protein	Carbohydrate-binding-like fold	53	45	379	45	45	0	-0.0857159	-0.0188248	0.0979409	0.680227
AT3G53260	16.2.1.1	secondary metabolism.phenylpropanoids.lignin biosynthesis.PAL	cytosol	High	Master Protein	phenylalanine ammonia-lyase 2	63	32	351	20	32	1	-0.186113	-0.435122	0.24033	0.0124808
AT3G19450	16.2.1.10	secondary metabolism.phenylpropanoids.lignin biosynthesis.CAD	cytosol	High	Master Protein	GroES-like zinc-binding alcohol dehydrogenase family protein	76	18	409	17	18	0	0.692486	0.412363	6.6533e-06	0.000178441
AT2G41740	31.1	cell.organisation	cytosol	High	Master Protein	villin 2	63	47	381	41	47	8	-0.320154	-0.339567	0.00395569	0.000172317
AT2G34660	34.16	transport.ABC transporters and multidrug resistance systems	vacuole	High	Master Protein	multidrug resistance-associated protein 2	41	44	413	31	44	0	-0.0130074	-0.11217	0.913341	0.43725
AT1G29900	23.1.1.1	nucleotide metabolism.synthesis.pyrimidine.carbamoyl phosphate synthetase	plastid	High	Master Protein	carbamoyl phosphate synthetase B	53	48	444	48	48	0	0.219986	0.23119	0.0100904	0.000864913
AT5G15650	10.5.5	cell wall.cell wall proteins.RGP	golgi	High	Master Protein	reversibly glycosylated polypeptide 2	85	24	606	11	24	0	-0.15492	-0.188555	0.00150471	0.00587062
AT3G22200	13.1.1.1.2	amino acid metabolism.synthesis.central amino acid metabolism.GABA.GABA transaminase	mitochondrion	High	Master Protein	Pyridoxal phosphate (PLP)-dependent transferases superfamily protein	78	25	463	25	25	0	-0.501837	-0.429576	0.00524544	0.00806663
AT2G13560	8.2.10	TCA / org transformation.other organic acid transformatons.malic	mitochondrion	High	Master Protein	NAD-dependent malic enzyme 1	65	27	371	27	27	0	0.735984	0.829479	0.000429571	7.06398e-06
AT5G20960	26.1	misc.misc2	cytosol	High	Master Protein	aldehyde oxidase 1	46	45	480	45	45	0	-0.0565138	0.0108027	0.297386	0.800335
AT3G25800	29.4	protein.postranslational modification	cytosol	High	Master Protein	protein phosphatase 2A subunit A2	68	27	417	16	27	6	-0.218565	0.0178942	0.178498	0.883771
AT5G03300	23.3.2.1	nucleotide metabolism.salvage.nucleoside kinases.adenosine kinase	cytosol	High	Master Protein	adenosine kinase 2	80	20	462	8	20	0	0.0329767	-0.103579	0.739059	0.0431135
AT3G11910	29.5.11	protein.degradation.ubiquitin	cytosol	High	Master Protein	ubiquitin-specific protease 13	56	52	440	29	52	24	0.0292989	-0.0354699	0.57439	0.45951
AT4G16760	11.9.4.2	lipid metabolism.lipid degradation.beta-oxidation.acyl CoA DH	peroxisome	High	Master Protein	acyl-CoA oxidase 1	67	33	316	29	33	4	0.0454453	0.0139351	0.690798	0.897023
AT2G32730	29.5.11.20	protein.degradation.ubiquitin.proteasom	nucleus,cytosol	High	Master Protein	26S proteasome regulatory complex, non-ATPase subcomplex, Rpn2/Psmd1 subunit	64	37	316	16	37	23	-0.0401216	0.0194991	0.224028	0.682035
AT3G08943	29.3.1	protein.targeting.nucleus	nucleus,cytosol	High	Master Protein	ARM repeat superfamily protein	55	30	438	5	30	32	0.117374	0.142665	0.119936	0.0719517
AT4G11380	31.4	cell.vesicle transport	plasma membrane	High	Master Protein	Adaptin family protein	58	36	425	10	36	32	-0.25847	-0.366083	0.202085	0.0748041
AT5G26360	29.6	protein.folding	cytosol	High	Master Protein	TCP-1/cpn60 chaperonin family protein	75	34	575	34	34	0	-0.135978	-0.0820382	0.00248805	0.0172476
AT3G03250	4.1.1	glycolysis.cytosolic branch.UGPase	cytosol	High	Master Protein	UDP-GLUCOSE PYROPHOSPHORYLASE 1	80	30	608	16	30	21	0.12171	0.137667	0.0224873	0.0363105
AT5G11560	35.1	not assigned.no ontology	endoplasmic reticulum	High	Master Protein	catalytics	53	39	405	39	39	0	-0.0620227	0.0573319	0.0992317	0.412262
AT3G11830	29.6	protein.folding	cytosol	High	Master Protein	TCP-1/cpn60 chaperonin family protein	73	31	518	31	31	0	-0.131044	-0.066235	0.029721	0.193994
AT3G24503	5.10	fermentation.aldehyde dehydrogenase	cytosol	High	Master Protein	aldehyde dehydrogenase 2C4	75	29	462	29	29	0	0.178091	0.380109	0.0172554	0.000116802
AT4G02930	29.2.4	protein.synthesis.elongation	mitochondrion	High	Master Protein	GTP binding Elongation factor Tu family protein	72	26	543	25	26	1	0.747066	0.788202	4.33634e-05	2.03104e-05
AT5G09810	31.1	cell.organisation	cytosol	High	Master Protein	actin 7	79	20	438	8	20	17	-0.368328	-0.373819	0.00409091	0.00310296
AT1G65930	8.1.4	TCA / org transformation.TCA.IDH	cytosol	High	Master Protein	cytosolic NADP+-dependent isocitrate dehydrogenase	80	34	996	25	34	11	0.139015	0.0904732	0.0548215	0.0334843
AT5G65620	29.5	protein.degradation	plastid	High	Master Protein	Zincin-like metalloproteases family protein	61	35	400	21	35	15	0.0684878	0.184818	0.495741	0.0549736
AT5G19770	31.1	cell.organisation	cytosol	High	Master Protein	tubulin alpha-3	66	22	547	6	22	3	-0.130262	-0.0239808	0.317022	0.690076
AT1G76810	29.2.3	protein.synthesis.initiation	cytosol	High	Master Protein	eukaryotic translation initiation factor 2 (eIF-2) family protein	47	42	302	42	42	0	-0.360087	-0.301173	0.00759637	0.0337551
AT3G15980	31.4	cell.vesicle transport	cytosol	High	Master Protein	Coatomer, beta' subunit	54	35	327	13	35	0	0.380391	0.51425	0.312846	0.0891552
AT2G44350	8.1.2	TCA / org transformation.TCA.CS	mitochondrion	High	Master Protein	Citrate synthase family protein	64	23	435	23	23	0	0.00673029	0.153674	0.910886	0.0219589
AT2G16950	29.3.1	protein.targeting.nucleus	nucleus	High	Master Protein	transportin 1	63	36	351	36	36	0	0.0212386	-0.00514496	0.710035	0.94443
AT1G45332	29.2.4	protein.synthesis.elongation	mitochondrion	High	Master Protein	Translation elongation factor EFG/EF2 protein	58	29	298	3	29	0	2.59434	2.82359	0.000682409	0.000219969
AT4G39660	13.1.1.3.11	amino acid metabolism.synthesis.central amino acid metabolism.alanine.alanine-glyoxylate aminotransferase	mitochondrion	High	Master Protein	alanine:glyoxylate aminotransferase 2	74	26	353	26	26	0	0.261824	0.172406	0.00919895	0.0474007
AT1G07890	21.2.1	redox.ascorbate and glutathione.ascorbate	cytosol	High	Master Protein	ascorbate peroxidase 1	79	18	1127	17	18	0	-0.198358	-0.100244	0.00202767	0.0394738
AT1G20950	4.1.5	glycolysis.cytosolic branch.pyrophosphate-fructose-6-P phosphotransferase	cytosol	High	Master Protein	Phosphofructokinase family protein	73	35	425	20	35	0	-0.0668609	-0.0584227	0.15201	0.139879
AT4G13780	29.1.10	protein.aa activation.methionine-tRNA ligase	cytosol	High	Master Protein	methionine--tRNA ligase, putative / methionyl-tRNA synthetase, putative / MetRS, putative	64	37	347	37	37	0	-0.107802	-0.0773182	0.311796	0.460648
AT1G23190	4.1.2	glycolysis.cytosolic branch.phosphoglucomutase (PGM)	cytosol	High	Master Protein	Phosphoglucomutase/phosphomannomutase family protein	77	33	422	20	33	0	0.576691	0.554046	0.00163595	0.00136755
AT2G15620	12.1.2	N-metabolism.nitrate metabolism.nitrite reductase	plastid	High	Master Protein	nitrite reductase 1	74	37	532	37	37	0	-0.66143	-0.345775	0.00288348	0.00694808
AT1G35720	31.1	cell.organisation	peroxisome	High	Master Protein	annexin 1	81	33	651	33	33	0	0.511948	0.428486	0.00103222	0.00140196
AT1G47600	16.5.1.3.1	secondary metabolism.sulfur-containing.glucosinolates.degradation.myrosinase	extracellular	High	Master Protein	beta glucosidase 34	66	26	392	9	26	22	0.950831	1.13678	6.03616e-05	3.9008e-05
AT5G37600	12.2.2	N-metabolism.ammonia metabolism.glutamine synthetase	cytosol	High	Master Protein	glutamine synthase clone R1	67	18	473	6	18	1	0.640934	0.388903	0.000627753	0.00545969
AT5G03630	21.2.1	redox.ascorbate and glutathione.ascorbate	cytosol	High	Master Protein	Pyridine nucleotide-disulphide oxidoreductase family protein	81	24	429	24	24	0	-0.0739076	0.0358018	0.0655099	0.454639
AT2G45030	29.2.4	protein.synthesis.elongation	mitochondrion	High	Master Protein	Translation elongation factor EFG/EF2 protein	57	30	303	4	30	31	1.34943	1.44163	0.000112142	6.76814e-05
AT4G29010	11.9.4.9	lipid metabolism.lipid degradation.beta-oxidation.multifunctional	peroxisome	High	Master Protein	Enoyl-CoA hydratase/isomerase family	63	31	419	30	31	0	0.0182388	-0.0568042	0.777172	0.325989
AT2G38770	35.2	not assigned.unknown	cytosol	High	Master Protein	P-loop containing nucleoside triphosphate hydrolases superfamily protein	39	42	320	42	42	0	0.067662	-0.0430519	0.698518	0.638433
AT1G54270	29.2.3	protein.synthesis.initiation	cytosol	High	Master Protein	eif4a-2	85	30	696	8	30	0	0.347138	0.0673448	0.112258	0.558458
AT3G42050	34.1.1.6	transport.p- and v-ATPases.H+-transporting two-sector ATPase.subunit H	vacuole,golgi	High	Master Protein	vacuolar ATP synthase subunit H family protein	65	23	348	23	23	0	-0.0113951	0.0768168	0.898706	0.381784
AT1G55860	29.5.11.4.1	protein.degradation.ubiquitin.E3.HECT	cytosol	High	Master Protein	ubiquitin-protein ligase 1	22	60	438	13	60	0	0.22778	0.907553	0.757144	0.213863
AT3G18780	31.1	cell.organisation	cytosol	High	Master Protein	actin 2	71	19	555	11	19	3	-0.652556	-0.499096	0.00397206	0.00360562
AT1G76550	4.1.5	glycolysis.cytosolic branch.pyrophosphate-fructose-6-P phosphotransferase	cytosol	High	Master Protein	Phosphofructokinase family protein	78	39	405	24	39	16	0.41239	0.407911	0.00157995	0.000901682
AT5G10540	29.5	protein.degradation	cytosol	High	Master Protein	Zincin-like metalloproteases family protein	70	34	394	20	34	0	0.118493	0.21539	0.429043	0.0916905
AT1G76680	17.7.1.5	hormone metabolism.jasmonate.synthesis-degradation.12-Oxo-PDA-reductase	cytosol	High	Master Protein	12-oxophytodienoate reductase 1	87	26	486	17	26	9	0.147846	0.13409	0.370242	0.183337
AT2G38040	11.1.1.2.1	lipid metabolism.FA synthesis and FA elongation.Acetyl CoA Carboxylation.heteromeric Complex.alpha Carboxyltransferase	plastid	High	Master Protein	acetyl Co-enzyme a carboxylase carboxyltransferase alpha subunit	64	39	280	39	39	0	-0.308062	-0.32686	0.0130768	0.00203199
AT5G09590	20.2.1	stress.abiotic.heat	mitochondrion	High	Master Protein	mitochondrial HSO70 2	57	26	466	21	26	0	1.1491	1.05306	4.68249e-05	0.000197249
AT5G34850	26.13	misc.acid and other phosphatases	extracellular	High	Master Protein	purple acid phosphatase 26	78	24	256	24	24	0	-0.326446	-0.0571549	0.0120628	0.289335
AT5G37830	21.2.2	redox.ascorbate and glutathione.glutathione	cytosol	High	Master Protein	oxoprolinase 1	53	46	381	46	46	0	-0.155392	-0.143655	0.0379449	0.00398645
AT2G31390	2.2.1.1	major CHO metabolism.degradation.sucrose.fructokinase	cytosol	High	Master Protein	pfkB-like carbohydrate kinase family protein	82	23	553	16	23	8	-0.0429416	-0.117532	0.407971	0.00383249
AT4G28470	29.5.11.20	protein.degradation.ubiquitin.proteasom	nucleus,cytosol	High	Master Protein	26S proteasome regulatory subunit S2 1B	64	39	399	27	39	0	0.214978	0.181243	0.160089	0.231232
AT5G19440	26.11.1	misc.alcohol dehydrogenases.cinnamyl alcohol dehydrogenase	cytosol	High	Master Protein	NAD(P)-binding Rossmann-fold superfamily protein	78	20	343	18	20	2	0.551152	0.34085	0.00238748	0.0175359
AT1G14830	26.17	misc.dynamin	cytosol	High	Master Protein	DYNAMIN-like 1C	71	34	338	28	34	5	-0.350626	-0.294615	0.00549941	0.00117227
AT1G13320	29.4	protein.postranslational modification	cytosol	High	Master Protein	protein phosphatase 2A subunit A3	61	23	386	13	23	0	0.0137551	0.0129283	0.883372	0.759063
AT5G20830	2.2.1.5	major CHO metabolism.degradation.sucrose.Susy	cytosol	High	Master Protein	sucrose synthase 1	62	40	359	31	40	6	0.0713352	0.196096	0.521636	0.118321
AT5G17020	29.3.1	protein.targeting.nucleus	nucleus	High	Master Protein	exportin 1A	47	33	392	23	33	10	-0.162582	-0.115462	0.179874	0.170254
AT1G11910	29.5.4	protein.degradation.aspartate protease	vacuole	High	Master Protein	aspartic proteinase A1	66	24	547	24	24	0	-0.339094	0.0689892	0.00310829	0.108208
AT1G20010	31.1	cell.organisation	cytosol	High	Master Protein	tubulin beta-5 chain	80	26	683	7	26	5	-0.27271	-0.200179	0.0561411	0.059111
AT5G37510	9.1.2	mitochondrial electron transport / ATP synthesis.NADH-DH.localisation not clear	mitochondrion	High	Master Protein	NADH-ubiquinone dehydrogenase, mitochondrial, putative	63	32	423	32	32	0	0.324727	0.302407	0.0537428	0.00151575
AT1G52360	31.4	cell.vesicle transport	cytosol	High	Master Protein	Coatomer, beta' subunit	56	38	373	14	38	27	-0.144535	-0.050298	0.00337929	0.253552
AT4G00570	8.2.10	TCA / org transformation.other organic acid transformatons.malic	mitochondrion	High	Master Protein	NAD-dependent malic enzyme 2	82	34	323	34	34	0	0.426746	0.34609	0.00939041	0.00515621
AT2G28000	1.3.13	PS.calvin cycle.rubisco interacting	plastid	High	Master Protein	chaperonin-60alpha	78	30	836	29	30	0	-0.139165	-0.0241045	0.116259	0.68806
AT5G54160	16.2.1.9	secondary metabolism.phenylpropanoids.lignin biosynthesis.COMT	cytosol	High	Master Protein	O-methyltransferase 1	85	21	419	21	21	0	0.408704	0.13635	0.0076421	0.183338
AT4G01870	35.1	not assigned.no ontology	cytosol	High	Master Protein	tolB protein-related	72	29	244	29	29	0	-0.479853	-0.696728	0.0233146	0.00287508
AT3G13920	29.2.3	protein.synthesis.initiation	cytosol	High	Master Protein	eukaryotic translation initiation factor 4A1	83	30	697	6	30	35	-0.11951	-0.0574902	0.0653012	0.0835318
AT2G47390	35.2	not assigned.unknown	plastid	High	Master Protein	Prolyl oligopeptidase family protein	49	34	376	34	34	0	0.357938	0.0361527	0.000535963	0.340324
AT1G31230	13.1.3.6.1.1	amino acid metabolism.synthesis.aspartate family.misc.homoserine.aspartate kinase	plastid	High	Master Protein	aspartate kinase-homoserine dehydrogenase i	57	37	366	30	37	8	0.285397	0.0766062	0.00559718	0.160127
AT5G12250	31.1	cell.organisation	cytosol	High	Master Protein	beta-6 tubulin	77	25	590	6	25	0	-0.567776	-0.37899	0.00431941	0.00969801
AT5G07440	12.3.1	N-metabolism.N-degradation.glutamate dehydrogenase	mitochondrion	High	Master Protein	glutamate dehydrogenase 2	68	20	432	14	20	11	-0.0532672	-0.210534	0.475674	0.00137107
AT5G63840	26.3.1	misc.gluco-, galacto- and mannosidases.alpha-galactosidase	endoplasmic reticulum	High	Master Protein	Glycosyl hydrolases family 31 protein	54	35	312	35	35	0	0.064918	0.00608541	0.538092	0.917729
AT1G09640	29.2.4	protein.synthesis.elongation	cytosol	High	Master Protein	Translation elongation factor EF1B, gamma chain	59	22	590	10	22	0	-0.0488689	0.0289142	0.769714	0.868622
AT5G42740	4.1.3	glycolysis.cytosolic branch.glucose-6-phosphate isomerase	cytosol	High	Master Protein	Sugar isomerase (SIS) family protein	79	26	312	26	26	0	0.242068	0.289	0.0161669	0.00063947
AT5G19550	13.1.1.2.1	amino acid metabolism.synthesis.central amino acid metabolism.aspartate.aspartate aminotransferase	cytosol	High	Master Protein	aspartate aminotransferase 2	86	27	462	21	27	5	1.55414	1.50313	9.98094e-06	1.30561e-05
AT4G14880	13.1.5.3.1	amino acid metabolism.synthesis.serine-glycine-cysteine group.cysteine.OASTL	cytosol	High	Master Protein	O-acetylserine (thiol) lyase (OAS-TL) isoform A1	79	18	565	12	18	11	-0.0623663	-0.47573	0.610753	0.00315433
ATCG00490	1.3.1	PS.calvin cycle.rubisco large subunit	plastid	High	Master Protein	ribulose-bisphosphate carboxylases	62	28	380	28	28	0	1.53543	1.90075	0.167029	0.105628
AT4G35630	13.1.5.1.2	amino acid metabolism.synthesis.serine-glycine-cysteine group.serine.phosphoserine aminotransferase	plastid	High	Master Protein	phosphoserine aminotransferase	59	21	381	12	21	14	0.0966182	-0.0427758	0.187897	0.475761
AT4G23460	31.4	cell.vesicle transport	plasma membrane	High	Master Protein	Adaptin family protein	56	34	387	8	34	0	0.121807	-0.107552	0.797509	0.801455
AT3G12915	29.2.4	protein.synthesis.elongation	cytosol	High	Master Protein	Ribosomal protein S5/Elongation factor G/III/V family protein	39	27	741	4	27	0	-0.158468	0.471893	0.741758	0.342831
AT1G10290	26.17	misc.dynamin	golgi	High	Master Protein	dynamin-like protein 6	58	43	382	21	43	22	-0.216426	-0.260755	0.037677	0.0321059
AT1G77510	21.1.1	redox.thioredoxin.PDIL	endoplasmic reticulum	High	Master Protein	PDI-like 1-2	76	32	400	26	32	1	1.11723	1.00961	0.000271501	0.000442471
AT3G03960	29.6	protein.folding	cytosol	High	Master Protein	TCP-1/cpn60 chaperonin family protein	64	26	323	26	26	0	-0.191935	-0.116706	0.0180026	0.0691803
AT1G75780	31.1	cell.organisation	cytosol	High	Master Protein	tubulin beta-1 chain	75	24	630	5	24	0	0.16155	0.374983	0.293087	0.0346322
AT1G06220	29.2.4	protein.synthesis.elongation	nucleus	High	Master Protein	Ribosomal protein S5/Elongation factor G/III/V family protein	53	38	307	11	38	27	0.0168561	-0.00610442	0.655901	0.852616
AT4G19880	26.9	misc.glutathione S transferases	plastid	High	Master Protein	Glutathione S-transferase family protein	76	20	341	16	20	4	-0.414689	-0.195344	0.0262202	0.0864177
AT1G48030	8.1.1.3	TCA / org transformation.TCA.pyruvate DH.E3	mitochondrion	High	Master Protein	mitochondrial lipoamide dehydrogenase 1	69	26	350	14	26	0	0.532168	0.620064	0.00195293	0.000924591
AT3G06650	8.2.11	TCA / org transformation.other organic acid transformatons.atp-citrate lyase	cytosol	High	Master Protein	ATP-citrate lyase B-1	76	33	382	11	33	25	-0.0420358	-0.0341234	0.492504	0.557065
AT3G13470	29.6	protein.folding	plastid	High	Master Protein	TCP-1/cpn60 chaperonin family protein	62	32	426	7	32	28	-0.138725	-0.056646	0.0902223	0.510174
AT1G67680	29.3.4.99	protein.targeting.secretory pathway.unspecified	nucleus	High	Master Protein	SRP72 RNA-binding domain	55	24	265	18	24	6	-0.0694355	0.00893101	0.433454	0.908014
AT1G59610	26.17	misc.dynamin	plasma membrane	High	Master Protein	dynamin-like 3	57	40	360	18	40	0	-0.430161	-0.282784	0.0230779	0.205352
AT5G62530	13.2.2.2	amino acid metabolism.degradation.glutamate family.proline	mitochondrion	High	Master Protein	aldehyde dehydrogenase 12A1	61	26	345	26	26	0	-0.0046658	0.0230087	0.968983	0.680506
AT2G20420	8.1.6	TCA / org transformation.TCA.succinyl-CoA ligase	mitochondrion	High	Master Protein	ATP citrate lyase (ACL) family protein	76	32	441	32	32	0	0.264519	0.306127	0.0448728	0.000605843
AT3G53180	12.2.2	N-metabolism.ammonia metabolism.glutamine synthetase	cytosol	High	Master Protein	glutamate-ammonia ligases;catalytics;glutamate-ammonia ligases	50	35	345	35	35	0	0.303958	0.156944	0.0157461	0.053991
AT1G51470	26.16	misc.myrosinases-lectin-jacalin	extracellular	High	Master Protein	beta glucosidase 35	66	26	368	9	26	0	0.718428	1.09455	0.0123007	0.00143116
AT1G12000	4.1.5	glycolysis.cytosolic branch.pyrophosphate-fructose-6-P phosphotransferase	golgi	High	Master Protein	Phosphofructokinase family protein	68	27	422	19	27	11	-0.0291606	0.0613654	0.563988	0.24386
AT2G46520	29.3.1	protein.targeting.nucleus	nucleus,cytosol	High	Master Protein	cellular apoptosis susceptibility protein, putative / importin-alpha re-exporter, putative	62	38	296	38	38	0	0.0791245	0.456569	0.586256	0.00349083
AT5G49460	8.2.11	TCA / org transformation.other organic acid transformatons.atp-citrate lyase	cytosol	High	Master Protein	ATP citrate lyase subunit B 2	75	32	368	10	32	0	-1.01496	-1.02747	0.00193608	0.000874515
AT1G01960	30.5	signalling.G-proteins	cytosol	High	Master Protein	SEC7-like guanine nucleotide exchange family protein	40	50	347	40	50	11	0.0385683	-0.183643	0.661968	0.0411588
AT2G39310	26.16	misc.myrosinases-lectin-jacalin	plasma membrane	High	Master Protein	jacalin-related lectin 22	76	29	311	28	29	0	0.426539	-1.18522	0.023068	2.17709e-05
AT1G15210	34.16	transport.ABC transporters and multidrug resistance systems	plasma membrane	High	Master Protein	pleiotropic drug resistance 7	43	52	395	25	52	0	-0.858169	-0.31124	0.00524311	0.0831386
AT4G35790	11.9.3.1	lipid metabolism.lipid degradation.lysophospholipases.phospholipase D	plasma membrane	High	Master Protein	phospholipase D delta	59	38	341	38	38	0	-0.709974	-0.852698	0.000746243	3.21005e-05
AT4G29130	2.2.1.4	major CHO metabolism.degradation.sucrose.hexokinase	mitochondrion	High	Master Protein	hexokinase 1	71	25	383	19	25	9	0.348352	0.43427	0.00086608	0.00710964
AT4G35090	21.6	redox.dismutases and catalases	peroxisome	High	Master Protein	catalase 2	70	23	371	14	23	11	-0.436914	-0.0810118	0.00350735	0.0285484
AT5G27120	27.3.67	RNA.regulation of transcription.putative transcription regulator	nucleus	High	Master Protein	NOP56-like pre RNA processing ribonucleoprotein	53	23	308	15	23	0	0.0241225	-0.0165891	0.595184	0.594687
AT3G18860	11.9.3	lipid metabolism.lipid degradation.lysophospholipases	cytosol	High	Master Protein	transducin family protein / WD-40 repeat family protein	61	33	332	33	33	0	-0.0963235	-0.12805	0.215452	0.0499782
P00761 SWISS-PROT:P00761				High	Master Protein	Trypsin - Sus scrofa (Pig).	25	6	630	6	6	0	0.0994088	0.174915	0.447854	0.392025
AT3G07100	29.3.4.2	protein.targeting.secretory pathway.golgi	endoplasmic reticulum	High	Master Protein	Sec23/Sec24 protein transport family protein	46	35	360	35	35	0	-0.265478	-0.147961	0.0174585	0.0204279
AT1G62660	2.2.1.3.3	major CHO metabolism.degradation.sucrose.invertases.vacuolar	vacuole	High	Master Protein	Glycosyl hydrolases family 32 protein	53	23	574	20	23	3	-0.354403	-0.70415	0.00290335	3.22124e-05
AT2G22780	6.3	gluconeogenesis / glyoxylate cycle.Malate DH	peroxisome	High	Master Protein	peroxisomal NAD-malate dehydrogenase 1	69	15	249	14	15	2	0.38385	0.253122	0.0832374	0.106255
AT4G21150	33.99	development.unspecified	endoplasmic reticulum	High	Master Protein	ribophorin II (RPN2) family protein	63	33	356	33	33	0	-0.0502669	-0.0532598	0.435721	0.446869
AT5G56350	4.2.14	glycolysis.plastid branch.pyruvate kinase (PK)	cytosol	High	Master Protein	Pyruvate kinase family protein	68	25	384	21	25	0	0.745964	0.79961	0.000368583	3.99343e-05
AT5G42080	30.5	signalling.G-proteins	plasma membrane	High	Master Protein	dynamin-like protein	73	39	346	32	39	6	-0.130624	-0.196727	0.00698886	0.00593973
AT1G80410	26.5	misc.acyl transferases	cytosol	High	Master Protein	tetratricopeptide repeat (TPR)-containing protein	56	39	311	39	39	0	4.72415e-05	-0.0244451	0.999523	0.770192
AT3G20050	29.6	protein.folding	cytosol	High	Master Protein	T-complex protein 1 alpha subunit	73	29	654	29	29	0	-0.0854868	-0.0999562	0.16338	0.204674
AT3G08947	29.3.1	protein.targeting.nucleus	nucleus,cytosol	High	Master Protein	ARM repeat superfamily protein	50	28	407	3	28	0	-0.00343272	-0.146436	0.986473	0.496244
AT2G02560	17.2.2	hormone metabolism.auxin.signal transduction	cytosol	High	Master Protein	cullin-associated and neddylation dissociated	44	39	338	39	39	0	0.180823	-0.0370136	0.0694821	0.618514
AT1G25490	29.4	protein.postranslational modification	plasma membrane	High	Master Protein	ARM repeat superfamily protein	64	28	382	22	28	8	-0.273605	-0.0806197	0.00458554	0.0884814
AT5G66420	35.2	not assigned.unknown	cytosol	High	Master Protein	LOCATED IN: cellular_component unknown; EXPRESSED IN: 23 plant structures; EXPRESSED DURING: 13 growth stages; CONTAINS InterPro DOMAIN/s: Uncharacterised conserved protein UCP033271 (InterPro:IPR008322), TIM-barrel signal transduction protein, predicted (InterPro:IPR009215); Has 1232 Blast hits to 1230 proteins in 311 species: Archae - 18; Bacteria - 959; Metazoa - 1; Fungi - 84; Plants - 42; Vi…	73	31	317	31	31	0	0.0802714	0.234158	0.517941	0.108176
AT3G06720	29.3.1	protein.targeting.nucleus	nucleus	High	Master Protein	importin alpha isoform 1	73	26	315	17	26	10	-0.160718	-0.0680604	0.0445275	0.0887242
AT2G30970	13.1.1.2.1	amino acid metabolism.synthesis.central amino acid metabolism.aspartate.aspartate aminotransferase	mitochondrion	High	Master Protein	aspartate aminotransferase 1	68	22	288	22	22	0	0.286582	0.427901	0.000216986	0.000315936
AT5G59090	29.5.1	protein.degradation.subtilases	extracellular	High	Master Protein	subtilase 4.12	59	27	265	1	27	32	-0.024395	-0.449468	0.788501	0.000605431
AT2G47000	34.16	transport.ABC transporters and multidrug resistance systems	plasma membrane	High	Master Protein	ATP binding cassette subfamily B4	40	35	287	26	35	9	0.244305	0.195003	0.30247	0.332013
ATCG00480	1.1.4.2	PS.lightreaction.ATP synthase.beta subunit	plastid	High	Master Protein	ATP synthase subunit beta	80	26	333	25	26	0	0.690892	0.966877	0.0940851	0.0251209
AT2G17420	21.1	redox.thioredoxin	peroxisome	High	Master Protein	NADPH-dependent thioredoxin reductase A	73	17	274	12	17	5	-0.0950992	-0.15324	0.0469249	0.00698326
AT5G63680	4.1.14	glycolysis.cytosolic branch.pyruvate kinase (PK)	cytosol	High	Master Protein	Pyruvate kinase family protein	70	29	310	13	29	18	0.146038	0.280217	0.0298363	0.000951891
AT1G24510	29.4	protein.postranslational modification	cytosol	High	Master Protein	TCP-1/cpn60 chaperonin family protein	75	30	369	30	30	0	0.303085	0.0351754	0.140709	0.669021
AT1G04810	29.5.11.20	protein.degradation.ubiquitin.proteasom	nucleus,cytosol	High	Master Protein	26S proteasome regulatory complex, non-ATPase subcomplex, Rpn2/Psmd1 subunit	48	33	309	12	33	0	-0.167824	-0.162461	0.368781	0.194544
AT3G48000	5.10	fermentation.aldehyde dehydrogenase	mitochondrion	High	Master Protein	aldehyde dehydrogenase 2B4	69	26	329	23	26	3	1.01169	0.748166	0.000126713	6.16401e-05
AT2G26780	27.3.67	RNA.regulation of transcription.putative transcription regulator	nucleus,cytosol	High	Master Protein	ARM repeat superfamily protein	34	43	351	43	43	0	0.0662777	-0.0376453	0.56874	0.710827
AT4G16143	29.3.1	protein.targeting.nucleus	nucleus	High	Master Protein	importin alpha isoform 2	76	25	291	19	25	0	-0.272446	-0.101664	0.00580175	0.122608
AT4G36760	29.5	protein.degradation	cytosol	High	Master Protein	aminopeptidase P1	56	27	315	27	27	0	0.0975078	0.246466	0.338694	0.0130994
AT2G47510	8.1.8	TCA / org transformation.TCA.fumarase	mitochondrion	High	Master Protein	fumarase 1	62	21	287	21	21	0	0.388905	0.340144	0.00162129	0.00072697
AT4G30920	29.5	protein.degradation	plastid	High	Master Protein	Cytosol aminopeptidase family protein	68	24	283	11	24	8	-0.238607	0.0945953	0.0533656	0.194523
AT3G16450	17.7.3	hormone metabolism.jasmonate.induced-regulated-responsive-activated	cytosol	High	Master Protein	Mannose-binding lectin superfamily protein	70	18	364	17	18	0	0.869733	-0.360497	0.000901632	0.00121032
AT2G47730	26.9	misc.glutathione S transferases	plastid	High	Master Protein	glutathione S-transferase phi 8	64	14	692	13	14	0	-0.124694	-0.0796468	0.337289	0.25895
AT4G34200	13.1.5.1.1	amino acid metabolism.synthesis.serine-glycine-cysteine group.serine.phosphoglycerate dehydrogenase	plastid	High	Master Protein	D-3-phosphoglycerate dehydrogenase	62	29	775	25	29	4	-0.00693351	-0.0469728	0.882726	0.397559
AT3G02760	29.1.21	protein.aa activation.histidine-tRNA ligase	cytosol	High	Master Protein	Class II aaRS and biotin synthetases superfamily protein	66	44	347	44	44	0	-0.157089	-0.00240513	0.00725211	0.968607
AT1G20620	21.6	redox.dismutases and catalases	peroxisome	High	Master Protein	catalase 3	68	22	336	16	22	2	-0.316393	-0.351376	0.127914	0.0639504
AT4G09000	30.7	signalling.14-3-3 proteins	cytosol	High	Master Protein	general regulatory factor 1	82	22	819	12	22	4	-0.253107	-0.146995	0.229526	0.401272
AT1G78380	26.9	misc.glutathione S transferases	cytosol	High	Master Protein	glutathione S-transferase TAU 19	79	20	630	16	20	6	-0.380626	-0.37313	0.0195292	0.00357119
AT5G13420	7.2.2	OPP.non-reductive PP.transaldolase	plastid	High	Master Protein	Aldolase-type TIM barrel family protein	66	24	450	24	24	0	-0.302836	-0.349434	0.158659	0.0261383
AT5G16070	29.6	protein.folding	cytosol	High	Master Protein	TCP-1/cpn60 chaperonin family protein	75	27	333	8	27	20	-0.0540947	0.0498942	0.787784	0.792571
AT4G39080	34.1	transport.p- and v-ATPases	vacuole	High	Master Protein	vacuolar proton ATPase A3	45	31	380	20	31	14	-0.037886	-0.0402604	0.483062	0.517536
AT1G26460	35.1.5	not assigned.no ontology.pentatricopeptide (PPR) repeat-containing protein	mitochondrion	High	Master Protein	Tetratricopeptide repeat (TPR)-like superfamily protein	61	25	265	25	25	0	-0.0953958	0.18901	0.183659	0.165052
AT5G26830	29.1.3	protein.aa activation.threonine-tRNA ligase	mitochondrion,plastid	High	Master Protein	Threonyl-tRNA synthetase	60	36	408	36	36	0	-0.139113	0.00354032	0.0923285	0.933586
AT3G02530	29.6	protein.folding	cytosol	High	Master Protein	TCP-1/cpn60 chaperonin family protein	75	27	347	8	27	0	-0.251256	0.00412893	0.00598157	0.963827
AT1G06950	29.3.3	protein.targeting.chloroplast	plastid	High	Master Protein	translocon at the inner envelope membrane of chloroplasts 110	54	41	354	41	41	0	-0.0456873	0.0259392	0.737695	0.755793
AT3G09630	29.2.1.2.2.141	protein.synthesis.ribosomal protein.eukaryotic.60S subunit.L4/L1	cytosol	High	Master Protein	Ribosomal protein L4/L1 family	54	21	443	7	21	0	0.0459643	-0.0818749	0.500839	0.292158
AT5G26280	35.1	not assigned.no ontology	extracellular	High	Master Protein	TRAF-like family protein	71	17	613	14	17	3	1.43125	1.12421	0.000239098	0.000118962
AT4G05020	9.2.1.2	mitochondrial electron transport / ATP synthesis.NADH-DH.type II.external	mitochondrion	High	Master Protein	NAD(P)H dehydrogenase B2	54	27	287	21	27	6	0.97045	0.84523	0.000230033	0.000882706
AT3G57150	29.2.2.3.1	protein.synthesis.ribosome biogenesis.Pre-rRNA processing and modifications.snoRNPs	nucleus	High	Master Protein	homologue of NAP57	56	24	259	24	24	0	0.322437	0.181584	0.0112367	0.0232877
AT3G09200	29.2.1.2.2.80	protein.synthesis.ribosomal protein.eukaryotic.60S subunit.P0	cytosol	High	Master Protein	Ribosomal protein L10 family protein	87	15	448	5	15	0	-0.0247136	0.0265102	0.835244	0.777826
AT1G50480	25.2	C1-metabolism.formate-tetrahydrofolate ligase	cytosol	High	Master Protein	10-formyltetrahydrofolate synthetase	69	26	287	26	26	0	-0.0190431	0.0688831	0.837802	0.248407
AT1G43170	29.2.1.2.2.3	protein.synthesis.ribosomal protein.eukaryotic.60S subunit.L3	cytosol	High	Master Protein	ribosomal protein 1	53	27	520	19	27	9	0.268046	-0.0750341	0.129571	0.605918
AT1G79530	4.2.8	glycolysis.plastid branch.glyceraldehyde 3-phosphate dehydrogenase (GAP-DH)	plastid	High	Master Protein	glyceraldehyde-3-phosphate dehydrogenase of plastid 1	59	22	471	12	22	18	0.102636	0.118545	0.137734	0.0663035
AT4G27640	29.3.1	protein.targeting.nucleus	golgi	High	Master Protein	ARM repeat superfamily protein	48	34	301	34	34	0	-0.0656174	0.0482335	0.215916	0.323583
AT5G52920	4.2.14	glycolysis.plastid branch.pyruvate kinase (PK)	plastid	High	Master Protein	plastidic pyruvate kinase beta subunit 1	58	22	259	20	22	3	0.0426537	-0.00508854	0.631224	0.928467
AT1G76790	16.10	secondary metabolism.simple phenols	cytosol	High	Master Protein	O-methyltransferase family protein	85	22	373	21	22	1	0.0560201	-1.00847	0.374435	0.000178553
AT1G19570	21.2.1	redox.ascorbate and glutathione.ascorbate	peroxisome	High	Master Protein	dehydroascorbate reductase	91	18	387	18	18	0	-0.19742	-0.657363	0.0473448	2.85387e-05
AT5G11200	28.1	DNA.synthesis/chromatin structure	nucleus	High	Master Protein	DEAD/DEAH box RNA helicase family protein	72	23	310	23	23	0	-0.309497	-0.153695	0.000159795	0.0625826
AT1G30580	35.2	not assigned.unknown	cytosol	High	Master Protein	GTP binding	76	26	322	26	26	0	-0.0922737	-0.113069	0.0524003	0.0392792
AT1G30630	31.4	cell.vesicle transport	golgi	High	Master Protein	Coatomer epsilon subunit	85	16	235	16	16	0	0.0952108	0.151126	0.62083	0.332482
AT4G17140	35.1.19	not assigned.no ontology.C2 domain-containing protein	golgi	High	Master Protein	pleckstrin homology (PH) domain-containing protein	24	64	306	1	64	44	0.400069	0.49197	0.042065	0.00801324
AT5G27640	29.2.3	protein.synthesis.initiation	cytosol	High	Master Protein	translation initiation factor 3B1	51	29	279	6	29	22	-0.124086	-0.0367504	0.0835702	0.311907
AT3G62830	10.1.5	cell wall.precursor synthesis.UXS	golgi	High	Master Protein	NAD(P)-binding Rossmann-fold superfamily protein	60	21	287	7	21	21	0.0450533	0.174842	0.524439	0.0673044
AT3G11250	29.2.1.2.2.80	protein.synthesis.ribosomal protein.eukaryotic.60S subunit.P0	cytosol	High	Master Protein	Ribosomal protein L10 family protein	86	15	326	5	15	18	0.0678006	0.129982	0.287568	0.0969298
AT5G54810	13.1.6.5.5	amino acid metabolism.synthesis.aromatic aa.tryptophan.tryptophan synthase	plastid	High	Master Protein	tryptophan synthase beta-subunit 1	69	22	262	10	22	14	-0.233014	-0.336702	0.00377101	6.87803e-05
AT5G38480	30.7	signalling.14-3-3 proteins	cytosol	High	Master Protein	general regulatory factor 3	80	22	734	11	22	18	-0.0697202	0.0277145	0.558969	0.578493
AT5G27470	29.1.11	protein.aa activation.serine-tRNA ligase	cytosol	High	Master Protein	seryl-tRNA synthetase / serine--tRNA ligase	61	25	341	25	25	0	-0.0158121	-0.0321935	0.817576	0.43164
AT4G14030	15	metal handling	cytosol	High	Master Protein	selenium-binding protein 1	71	23	282	15	23	8	0.20509	0.067034	0.00858216	0.245961
AT3G48170	16.4.2.1	secondary metabolism.N misc.betaine.betaine-aldehyde dehydrogenase	peroxisome	High	Master Protein	aldehyde dehydrogenase 10A9	64	20	270	18	20	0	-0.0405158	0.0424527	0.748893	0.613101
AT3G13870	33.99	development.unspecified	endoplasmic reticulum,golgi	High	Master Protein	Root hair defective 3 GTP-binding protein (RHD3)	52	30	309	29	30	0	-0.324987	-0.233685	0.017207	0.0442464
AT5G43940	26.11	misc.alcohol dehydrogenases	peroxisome	High	Master Protein	GroES-like zinc-binding dehydrogenase family protein	85	19	262	19	19	0	0.161757	0.0836696	0.0221485	0.0840564
AT3G52200	8.1.1.2	TCA / org transformation.TCA.pyruvate DH.E2	mitochondrion	High	Master Protein	Dihydrolipoamide acetyltransferase, long form protein	48	22	213	22	22	0	0.11794	0.137046	0.111856	0.0362627
AT3G19820	17.3.1.2.8	hormone metabolism.brassinosteroid.synthesis-degradation.sterols.DWF1	endoplasmic reticulum	High	Master Protein	cell elongation protein / DWARF1 / DIMINUTO (DIM)	57	26	394	26	26	0	-0.644414	-0.542814	0.000479243	0.000809963
AT3G15020	8.1.9	TCA / org transformation.TCA.malate DH	mitochondrion	High	Master Protein	Lactate/malate dehydrogenase family protein	72	17	491	8	17	0	-0.00822156	0.118658	0.922264	0.0811428
AT4G34230	16.2.1.10	secondary metabolism.phenylpropanoids.lignin biosynthesis.CAD	plasma membrane	High	Master Protein	cinnamyl alcohol dehydrogenase 5	72	19	251	18	19	2	0.0393081	-0.0379558	0.447274	0.537628
AT5G57350	34.1.2	transport.p- and v-ATPases.H+-exporting ATPase	plasma membrane	High	Master Protein	H(+)-ATPase 3	32	25	380	5	25	1	-0.292476	-0.289864	0.191823	0.291178
AT1G78060	10.6.2	cell wall.degradation.mannan-xylose-arabinose-fucose	extracellular	High	Master Protein	Glycosyl hydrolase family protein	65	38	272	38	38	0	0.000253843	-0.147863	0.997907	0.102536
AT5G26260	35.1	not assigned.no ontology	extracellular	High	Master Protein	TRAF-like family protein	55	19	381	17	19	2	1.34144	0.0958226	0.000379057	0.0696582
AT5G48230	16.1.2.1	secondary metabolism.isoprenoids.mevalonate pathway.acetyl-CoA C-acyltransferase	peroxisome	High	Master Protein	acetoacetyl-CoA thiolase 2	86	22	325	22	22	0	0.0315583	0.00969582	0.472167	0.874652
AT2G40840	2.2.2.4	major CHO metabolism.degradation.starch.D enzyme	cytosol	High	Master Protein	disproportionating enzyme 2	49	38	308	38	38	0	0.345565	0.206168	0.0275007	0.100074
AT1G70730	4.1.2	glycolysis.cytosolic branch.phosphoglucomutase (PGM)	cytosol	High	Master Protein	Phosphoglucomutase/phosphomannomutase family protein	69	34	365	21	34	15	0.354924	0.363403	0.000184529	1.02309e-05
AT2G25980	17.7.3	hormone metabolism.jasmonate.induced-regulated-responsive-activated	cytosol	High	Master Protein	Mannose-binding lectin superfamily protein	75	24	282	23	24	1	0.172399	0.227795	0.137141	0.0792855
AT4G23850	11.1.9	lipid metabolism.FA synthesis and FA elongation.long chain fatty acid CoA ligase	plasma membrane	High	Master Protein	AMP-dependent synthetase and ligase family protein	56	33	360	30	33	3	-0.222095	-0.124132	0.00140047	0.0850463
AT1G79690	23.3.3	nucleotide metabolism.salvage.NUDIX hydrolases	cytosol	High	Master Protein	nudix hydrolase homolog 3	53	34	290	34	34	0	0.440597	0.104213	0.0987708	0.0395113
AT1G74920	16.4.2.1	secondary metabolism.N misc.betaine.betaine-aldehyde dehydrogenase	cytosol	High	Master Protein	aldehyde dehydrogenase 10A8	67	22	226	20	22	2	0.086238	-0.0379575	0.219136	0.163828
AT2G39730	1.3.13	PS.calvin cycle.rubisco interacting	plastid	High	Master Protein	rubisco activase	69	22	246	22	22	0	0.949587	1.49678	0.09888	0.0272577
AT2G31660	29.3.1	protein.targeting.nucleus	nucleus,cytosol	High	Master Protein	ARM repeat superfamily protein	40	30	288	26	30	0	-0.223178	-0.172754	0.0312556	0.0993331
AT1G54000	26.16	misc.myrosinases-lectin-jacalin	vacuole	High	Master Protein	GDSL-like Lipase/Acylhydrolase superfamily protein	56	15	477	13	15	1	-0.432179	-0.332261	0.0017641	0.0117973
AT3G12110	31.1	cell.organisation	cytosol	High	Master Protein	actin-11	75	19	292	3	19	4	-0.502752	-0.29364	0.017845	0.148165
AT3G20370	35.1	not assigned.no ontology	extracellular	High	Master Protein	TRAF-like family protein	77	20	417	20	20	0	0.643858	-0.391353	7.66908e-05	0.00190328
AT1G22410	13.1.6.1.1	amino acid metabolism.synthesis.aromatic aa.chorismate.3-deoxy-D-arabino-heptulosonate 7-phosphate synthase	plastid	High	Master Protein	Class-II DAHP synthetase family protein	69	23	261	19	23	6	-0.0867386	-0.224147	0.13685	0.0122127
AT3G44310	16.5.1.3.3	secondary metabolism.sulfur-containing.glucosinolates.degradation.nitrilase	cytosol	High	Master Protein	nitrilase 1	66	20	323	11	20	13	1.39512	0.789783	3.40967e-05	0.000795241
AT1G05520	29.3.4.2	protein.targeting.secretory pathway.golgi	endoplasmic reticulum,golgi	High	Master Protein	Sec23/Sec24 protein transport family protein	49	20	233	17	20	1	-0.258092	-0.16528	0.00935087	0.120729
AT3G46740	29.3.3	protein.targeting.chloroplast	plastid	High	Master Protein	translocon at the outer envelope membrane of chloroplasts 75-III	46	26	255	26	26	0	-0.255086	-0.207819	0.0155071	0.0213202
AT3G57290	29.2.3	protein.synthesis.initiation	cytosol	High	Master Protein	eukaryotic translation initiation factor 3E	72	23	327	23	23	0	-0.278073	-0.156442	0.00565054	0.0413042
AT1G01090	8.1.1.1	TCA / org transformation.TCA.pyruvate DH.E1	plastid	High	Master Protein	pyruvate dehydrogenase E1 alpha	59	22	268	22	22	0	-0.103933	-0.0106575	0.113822	0.830808
AT5G10450	30.7	signalling.14-3-3 proteins	cytosol	High	Master Protein	G-box regulating factor 6	81	19	492	8	19	13	-0.189661	0.0216459	0.00445265	0.527939
AT1G25350	29.1.18	protein.aa activation.glutamine-tRNA ligase	cytosol	High	Master Protein	glutamine-tRNA ligase, putative / glutaminyl-tRNA synthetase, putative / GlnRS, putative	48	33	255	33	33	0	-0.156421	-0.0950313	0.0191075	0.164858
AT3G22960	4.2.14	glycolysis.plastid branch.pyruvate kinase (PK)	plastid	High	Master Protein	Pyruvate kinase family protein	56	22	262	22	22	0	0.0557068	0.0927014	0.418379	0.283388
AT4G26300	29.1.19	protein.aa activation.arginine-tRNA ligase	plastid	High	Master Protein	Arginyl-tRNA synthetase, class Ic	68	35	283	27	35	7	0.160819	0.0249637	6.54436e-05	0.454268
AT1G07670	34.21	transport.calcium	endoplasmic reticulum	High	Master Protein	endomembrane-type CA-ATPase 4	37	32	271	10	32	24	0.132166	0.0204879	0.257977	0.827515
AT3G05530	29.5.11.20	protein.degradation.ubiquitin.proteasom	nucleus,cytosol	High	Master Protein	regulatory particle triple-A ATPase 5A	69	24	329	9	24	17	-0.14189	-0.117871	0.0457208	0.090152
AT4G08390	21.2.1	redox.ascorbate and glutathione.ascorbate	mitochondrion,plastid	High	Master Protein	stromal ascorbate peroxidase	54	19	249	15	19	4	0.0341044	0.114931	0.521866	0.192865
AT1G79990	31.4	cell.vesicle transport	endoplasmic reticulum	High	Master Protein	structural molecules	40	34	302	21	34	0	-0.0597443	0.0251475	0.618066	0.823356
AT3G25230	29.6	protein.folding	cytosol	High	Master Protein	rotamase FKBP 1	59	30	286	28	30	2	-0.00167412	0.00387543	0.979033	0.953015
AT5G22770	31.4	cell.vesicle transport	plasma membrane	High	Master Protein	alpha-adaptin	49	37	282	3	37	34	-0.11073	-0.0637639	0.0481842	0.579963
AT1G04170	29.2.3	protein.synthesis.initiation	cytosol	High	Master Protein	eukaryotic translation initiation factor 2 gamma subunit	54	18	217	18	18	0	-0.171982	-0.227289	0.0266264	0.0133736
AT5G05780	29.5.11.20	protein.degradation.ubiquitin.proteasom	nucleus,cytosol	High	Master Protein	RP non-ATPase subunit 8A	80	17	292	7	17	17	0.0321534	0.0587056	0.843363	0.717279
AT1G63660	23.1.2.31	nucleotide metabolism.synthesis.purine.GMP synthetase	cytosol	High	Master Protein	GMP synthase (glutamine-hydrolyzing), putative / glutamine amidotransferase, putative	64	26	282	26	26	0	0.133917	0.295148	0.0328802	0.0192057
AT5G56500	29.6	protein.folding	plastid	High	Master Protein	TCP-1/cpn60 chaperonin family protein	62	31	343	16	31	0	0.069127	0.0867285	0.526849	0.345445
AT5G27540	30.5	signalling.G-proteins	mitochondrion	High	Master Protein	MIRO-related GTP-ase 1	69	33	308	33	33	0	0.342236	0.383901	0.00493252	0.00231466
AT1G35580	2.2.1.3.1	major CHO metabolism.degradation.sucrose.invertases.neutral	cytosol	High	Master Protein	cytosolic invertase 1	67	26	367	17	26	13	-0.279672	-0.0105029	0.00641575	0.838997
AT3G23940	35.1	not assigned.no ontology	plastid	High	Master Protein	dehydratase family	63	25	296	25	25	0	0.395933	0.43363	0.00161917	0.000533943
AT1G36180	11.1.1.1	lipid metabolism.FA synthesis and FA elongation.Acetyl CoA Carboxylation.homomeric Enzyme	plastid	High	Master Protein	acetyl-CoA carboxylase 2	18	32	211	3	32	0	0.0257924	0.139508	0.889083	0.348977
AT5G53850	3.5	minor CHO metabolism.others	plastid	High	Master Protein	haloacid dehalogenase-like hydrolase family protein	69	25	234	25	25	0	0.0261475	0.109425	0.793656	0.251874
AT3G10920	21.6	redox.dismutases and catalases	mitochondrion	High	Master Protein	manganese superoxide dismutase 1	64	13	234	13	13	0	0.353218	0.37533	0.00229013	0.00348798
AT3G47520	8.2.9	TCA / org transformation.other organic acid transformatons.cyt MDH	plastid	High	Master Protein	malate dehydrogenase	72	19	389	17	19	0	0.0942846	0.0357094	0.142429	0.481033
AT2G41790	29.5.7	protein.degradation.metalloprotease	peroxisome	High	Master Protein	Insulinase (Peptidase family M16) family protein	46	29	305	29	29	0	-0.203023	-0.0415762	0.0256355	0.550174
AT5G67500	34.20	transport.porins	mitochondrion	High	Master Protein	voltage dependent anion channel 2	86	21	295	21	21	0	0.139577	0.271579	0.0762927	0.00678531
AT3G57410	31.1	cell.organisation	cytosol	High	Master Protein	villin 3	54	37	272	31	37	1	-0.497237	-0.36209	0.00179416	0.0013572
AT5G15090	34.20	transport.porins	mitochondrion	High	Master Protein	voltage dependent anion channel 3	68	16	366	11	16	0	0.92084	1.01162	2.71641e-05	3.29513e-05
AT5G40390	3.1.2.1	minor CHO metabolism.raffinose family.raffinose synthases.known	cytosol	High	Master Protein	Raffinose synthase family protein	48	23	266	23	23	0	0.101938	0.0704653	0.124207	0.639751
AT3G14790	10.1.10	cell wall.precursor synthesis.UDP-glucose 4,6-dehydratase	cytosol	High	Master Protein	rhamnose biosynthesis 3	55	26	352	10	26	6	0.0907031	0.0904805	0.532591	0.313316
AT1G60420	35.1.26	not assigned.no ontology.DC1 domain containing protein	cytosol	High	Master Protein	DC1 domain-containing protein	58	27	303	27	27	0	-0.360885	-0.13812	0.00644881	0.00706577
AT3G52880	21.2	redox.ascorbate and glutathione	peroxisome	High	Master Protein	monodehydroascorbate reductase 1	76	22	594	22	22	0	0.149058	0.262219	0.0358271	0.00394407
AT1G24280	7.1.1	OPP.oxidative PP.G6PD	plastid	High	Master Protein	glucose-6-phosphate dehydrogenase 3	47	24	343	9	24	0	-0.757683	-0.838002	0.0266319	0.00834674
AT4G35850	35.1.5	not assigned.no ontology.pentatricopeptide (PPR) repeat-containing protein	mitochondrion	High	Master Protein	Pentatricopeptide repeat (PPR) superfamily protein	58	20	245	20	20	0	1.14937	1.21769	0.00011138	6.20785e-05
AT1G54100	5.10	fermentation.aldehyde dehydrogenase	cytosol	High	Master Protein	aldehyde dehydrogenase 7B4	69	23	307	23	23	0	0.275176	0.0346632	0.0183798	0.615725
AT3G13930	8.1.1.2	TCA / org transformation.TCA.pyruvate DH.E2	mitochondrion	High	Master Protein	Dihydrolipoamide acetyltransferase, long form protein	48	20	256	15	20	9	-0.00800209	-0.0172093	0.919047	0.811446
AT5G58290	29.5.11.20	protein.degradation.ubiquitin.proteasom	nucleus,cytosol	High	Master Protein	regulatory particle triple-A ATPase 3	68	22	297	21	22	0	-0.0307698	-0.0966997	0.692005	0.222965
AT1G68560	26.3.1	misc.gluco-, galacto- and mannosidases.alpha-galactosidase	extracellular	High	Master Protein	alpha-xylosidase 1	49	31	295	29	31	2	-0.371972	-0.411663	0.0162333	0.00290833
AT2G29080	29.5.9	protein.degradation.AAA type	mitochondrion	High	Master Protein	FTSH protease 3	50	31	236	21	31	12	0.567668	0.540444	0.00279047	0.00183974
AT3G23600	26.1	misc.misc2	cytosol	High	Master Protein	alpha/beta-Hydrolases superfamily protein	82	12	239	12	12	0	-0.159342	-0.0802257	0.0470944	0.185197
AT4G14160	29.3.4.2	protein.targeting.secretory pathway.golgi	endoplasmic reticulum,golgi	High	Master Protein	Sec23/Sec24 protein transport family protein	60	27	220	22	27	6	-0.0462877	0.021682	0.685384	0.853855
AT3G53480	34.16	transport.ABC transporters and multidrug resistance systems	plasma membrane	High	Master Protein	pleiotropic drug resistance 9	33	36	253	35	36	0	0.0775823	0.616301	0.462074	0.000707772
AT2G45540	35.1	not assigned.no ontology	golgi	High	Master Protein	WD-40 repeat family protein / beige-related	24	45	304	45	45	0	0.034861	-0.0431725	0.76567	0.803602
AT4G38220	29.5	protein.degradation	endoplasmic reticulum	High	Master Protein	Peptidase M20/M25/M40 family protein	73	23	237	23	23	0	-0.120429	0.00592005	0.187084	0.77372
AT5G36880	11.1.8	lipid metabolism.FA synthesis and FA elongation.acyl coa ligase	plastid	High	Master Protein	acetyl-CoA synthetase	58	28	278	28	28	0	0.0265221	0.0707909	0.627397	0.00469942
AT5G22780	31.4	cell.vesicle transport	plasma membrane	High	Master Protein	Adaptor protein complex AP-2, alpha subunit	48	36	278	2	36	0	0.228297	-0.0955182	0.254518	0.630245
AT1G18080	33.99	development.unspecified	cytosol	High	Master Protein	Transducin/WD40 repeat-like superfamily protein	83	24	642	19	24	6	-0.0563277	-0.0553019	0.552469	0.589582
AT1G63940	21.2.1	redox.ascorbate and glutathione.ascorbate	plastid	High	Master Protein	monodehydroascorbate reductase 6	57	22	445	22	22	0	-0.146769	0.0551659	0.144208	0.372074
AT4G23670	20.2.99	stress.abiotic.unspecified	cytosol	High	Master Protein	Polyketide cyclase/dehydrase and lipid transport superfamily protein	83	13	701	10	13	1	0.501954	-1.23281	0.0072622	0.000211323
AT5G19990	29.5.11.20	protein.degradation.ubiquitin.proteasom	nucleus,cytosol	High	Master Protein	regulatory particle triple-A ATPase 6A	63	25	267	3	25	25	-0.164647	-0.013357	0.0898022	0.728649
AT3G13300	27.1	RNA.processing	cytosol	High	Master Protein	Transducin/WD40 repeat-like superfamily protein	34	31	275	22	31	8	-0.0509914	-0.133007	0.661986	0.372512
AT1G72550	29.1.20	protein.aa activation.phenylalanine-tRNA ligase	cytosol	High	Master Protein	tRNA synthetase beta subunit family protein	71	29	273	29	29	0	0.163254	0.0891273	0.109627	0.225393
AT3G55220	27.1.1	RNA.processing.splicing	nucleus	High	Master Protein	Cleavage and polyadenylation specificity factor (CPSF) A subunit protein	34	30	298	30	30	0	-0.0287075	-0.116507	0.767407	0.454159
AT5G17380	5.2	fermentation.PDC	peroxisome	High	Master Protein	Thiamine pyrophosphate dependent pyruvate decarboxylase family protein	54	27	266	27	27	0	0.298604	0.129214	0.0371014	0.17556
AT5G14200	13.1.4.4.3	amino acid metabolism.synthesis.branched chain group.leucine specific.3-isopropylmalate dehydrogenase	plastid	High	Master Protein	isopropylmalate dehydrogenase 1	62	20	329	13	20	9	0.111159	-0.109332	0.36472	0.231961
AT2G27860	10.1.3	cell wall.precursor synthesis.AXS	cytosol	High	Master Protein	UDP-D-apiose/UDP-D-xylose synthase 1	81	23	340	9	23	19	-0.258032	-0.08586	0.015545	0.209847
AT5G57110	34.21	transport.calcium	plasma membrane	High	Master Protein	autoinhibited Ca2+ -ATPase, isoform 8	39	33	242	27	33	5	-0.411876	-0.246901	0.000680591	0.00175273
AT1G17745	13.1.5.1.1	amino acid metabolism.synthesis.serine-glycine-cysteine group.serine.phosphoglycerate dehydrogenase	plastid	High	Master Protein	D-3-phosphoglycerate dehydrogenase	51	24	269	22	24	0	1.22256	1.11877	0.000404255	0.00015255
AT4G23650	30.3	signalling.calcium	cytosol	High	Master Protein	calcium-dependent protein kinase 6	55	24	209	24	24	0	-0.232504	-0.204776	0.00334913	0.00866857
AT1G29470	20.2.3	stress.abiotic.drought/salt	golgi	High	Master Protein	S-adenosyl-L-methionine-dependent methyltransferases superfamily protein	56	32	260	24	32	8	-0.0668706	0.203853	0.691567	0.0610191
AT1G55490	1.3.13	PS.calvin cycle.rubisco interacting	plastid	High	Master Protein	chaperonin 60 beta	62	31	403	5	31	1	0.173786	-0.0590683	0.769009	0.659753
AT4G13430	8.2.3	TCA / org transformation.other organic acid transformatons.aconitase	plastid	High	Master Protein	isopropyl malate isomerase large subunit 1	52	20	662	20	20	0	0.323729	0.086644	0.0235388	0.0876406
AT3G17810	23.2.1.3	nucleotide metabolism.degradation.pyrimidine.dihydrouracil dehydrogenase	plastid	High	Master Protein	pyrimidine 1	56	18	226	18	18	0	-0.024621	-0.0984324	0.712778	0.00429914
AT3G13860	29.6	protein.folding	mitochondrion	High	Master Protein	heat shock protein 60-3A	69	31	309	31	31	0	0.279153	0.314757	0.00256678	0.00012487
AT1G62740	20	stress	nucleus	High	Master Protein	stress-inducible protein, putative	61	28	183	23	28	4	-0.480022	-0.364168	0.0192037	0.0785912
AT5G18170	12.3.1	N-metabolism.N-degradation.glutamate dehydrogenase	mitochondrion	High	Master Protein	glutamate dehydrogenase 1	61	19	282	13	19	0	-0.0292718	-0.259308	0.499918	0.00086147
AT1G79750	8.2.10	TCA / org transformation.other organic acid transformatons.malic	plastid	High	Master Protein	NADP-malic enzyme 4	64	25	254	22	25	2	0.236637	0.21936	0.0638384	0.137907
AT2G45290	1.3.8	PS.calvin cycle.transketolase	plastid	High	Master Protein	Transketolase	51	28	264	21	28	0	0.453062	0.0812687	0.198446	0.57452
AT3G53110	28.1	DNA.synthesis/chromatin structure	nucleus,cytosol	High	Master Protein	P-loop containing nucleoside triphosphate hydrolases superfamily protein	58	26	224	26	26	0	-0.130619	-0.0662357	0.0248472	0.0605948
AT5G11520	13.1.1.2.1	amino acid metabolism.synthesis.central amino acid metabolism.aspartate.aspartate aminotransferase	peroxisome	High	Master Protein	aspartate aminotransferase 3	66	23	307	18	23	0	0.444577	0.35618	0.0218957	0.0290428
AT5G09900	29.5.11.20	protein.degradation.ubiquitin.proteasom	nucleus,cytosol	High	Master Protein	26S proteasome regulatory subunit, putative (RPN5)	68	25	259	17	25	9	-0.100471	-0.0705215	0.127778	0.362341
AT2G44060	33.2	development.late embryogenesis abundant	cytosol	High	Master Protein	Late embryogenesis abundant protein, group 2	70	23	371	23	23	0	-0.127241	-0.0633127	0.0696029	0.0844372
AT5G13110	7.1.1	OPP.oxidative PP.G6PD	plastid	High	Master Protein	glucose-6-phosphate dehydrogenase 2	51	25	341	10	25	23	-0.529401	-0.538587	0.0332257	0.00869705
AT3G14067	29.5.1	protein.degradation.subtilases	extracellular	High	Master Protein	Subtilase family protein	50	18	210	18	18	0	-0.35329	-0.558899	0.0166084	0.00784531
AT5G39740	29.2.1.2.2.5	protein.synthesis.ribosomal protein.eukaryotic.60S subunit.L5	cytosol	High	Master Protein	ribosomal protein L5 B	58	17	423	4	17	0	-0.229815	-0.147766	0.0879282	0.0226173
AT3G58510	27.1.2	RNA.processing.RNA helicase	nucleus	High	Master Protein	DEA(D/H)-box RNA helicase family protein	56	28	240	16	28	17	-0.103106	-0.0551354	0.180581	0.518638
AT5G35360	11.1.1.2.4	lipid metabolism.FA synthesis and FA elongation.Acetyl CoA Carboxylation.heteromeric Complex.Biotin Carboxylase	plastid	High	Master Protein	acetyl Co-enzyme a carboxylase biotin carboxylase subunit	63	21	374	21	21	0	-0.198143	-0.092698	0.0190134	0.0466777
AT1G20440	20.2.99	stress.abiotic.unspecified	nucleus	High	Master Protein	cold-regulated 47	66	14	167	13	14	1	0.019881	0.592999	0.851463	0.00402504
AT1G78300	30.7	signalling.14-3-3 proteins	cytosol	High	Master Protein	general regulatory factor 2	74	20	722	11	20	0	-0.453006	-0.25253	0.0146304	0.143898
AT3G25520	29.2.1.2.2.5	protein.synthesis.ribosomal protein.eukaryotic.60S subunit.L5	cytosol	High	Master Protein	ribosomal protein L5	58	17	432	4	17	16	-0.0718473	-0.128086	0.214636	0.112181
AT5G15490	10.1.4	cell wall.precursor synthesis.UDP-Glc dehydrogenase (UGD)	extracellular	High	Master Protein	UDP-glucose 6-dehydrogenase family protein	75	27	295	13	27	20	-0.115284	-0.21849	0.0374385	0.0307191
AT1G12270	20	stress	nucleus	High	Master Protein	stress-inducible protein, putative	62	28	205	22	28	1	-0.361736	-0.2808	0.00209121	0.00836973
AT5G02870	29.2.1.2.2.141	protein.synthesis.ribosomal protein.eukaryotic.60S subunit.L4/L1	cytosol	High	Master Protein	Ribosomal protein L4/L1 family	53	21	379	7	21	23	0.0292887	-0.0140632	0.65055	0.873887
AT3G11270	29.5.11.20	protein.degradation.ubiquitin.proteasom	nucleus,cytosol	High	Master Protein	Mov34/MPN/PAD-1 family protein	81	17	274	7	17	0	0.37147	0.325255	0.0710144	0.0595877
AT1G30360	20.2.3	stress.abiotic.drought/salt	plasma membrane	High	Master Protein	Early-responsive to dehydration stress protein (ERD4)	47	28	329	27	28	1	-0.222049	0.0104489	0.0157747	0.812864
AT5G24710	35.1	not assigned.no ontology	nucleus,plasma membrane	High	Master Protein	Transducin/WD40 repeat-like superfamily protein	36	31	278	31	31	0	-0.509718	-0.315874	0.00062308	0.00141229
AT5G20000	29.5.11.20	protein.degradation.ubiquitin.proteasom	nucleus,cytosol	High	Master Protein	AAA-type ATPase family protein	58	23	267	1	23	0	0.0384456	-0.25472	0.963365	0.819077
AT4G28520	33.1	development.storage proteins	vacuole	High	Master Protein	cruciferin 3	70	24	83	24	24	0	1.57721	-0.190368	0.159829	0.129301
AT4G35260	8.1.4	TCA / org transformation.TCA.IDH	mitochondrion	High	Master Protein	isocitrate dehydrogenase 1	51	15	358	11	15	5	0.221384	0.285623	0.0344016	0.0233754
AT3G12780	1.3.3	PS.calvin cycle.phosphoglycerate kinase	plastid	High	Master Protein	phosphoglycerate kinase 1	74	27	324	14	27	11	0.55633	0.518687	0.000361354	0.00709765
AT5G57870	29.2.3	protein.synthesis.initiation	nucleus,cytosol	High	Master Protein	MIF4G domain-containing protein / MA3 domain-containing protein	60	35	343	34	35	1	-0.272021	-0.163202	0.00624519	0.0244214
AT4G23100	21.2.2	redox.ascorbate and glutathione.glutathione	plastid	High	Master Protein	glutamate-cysteine ligase	49	17	304	17	17	0	-0.315733	-0.311166	0.0482765	0.0297424
AT1G35160	30.7	signalling.14-3-3 proteins	cytosol	High	Master Protein	GF14 protein phi chain	76	21	735	10	21	0	-0.167793	-0.0399181	0.00971988	0.382271
AT1G30510	7.3	OPP.electron transfer	plastid	High	Master Protein	root FNR 2	60	19	373	13	19	0	-1.10779	-1.10584	0.0117187	0.00705154
AT5G51200	35.2	not assigned.unknown	nucleus	High	Master Protein	Protein of unknown function (DUF3414)	30	41	258	41	41	0	-0.275846	0.040919	0.0225533	0.81446
AT1G26630	29.2.3	protein.synthesis.initiation	cytosol	High	Master Protein	Eukaryotic translation initiation factor 5A-1 (eIF-5A 1) protein	83	14	283	11	14	4	0.0771454	-0.160991	0.796584	0.384045
AT3G17820	12.2.2	N-metabolism.ammonia metabolism.glutamine synthetase	cytosol	High	Master Protein	glutamine synthetase 1.3	68	18	222	14	18	2	0.368102	0.32795	0.00263862	0.0122021
AT3G51840	11.9.4.2	lipid metabolism.lipid degradation.beta-oxidation.acyl CoA DH	peroxisome	High	Master Protein	acyl-CoA oxidase 4	57	16	233	16	16	0	0.217508	0.0892201	0.0957486	0.110135
AT3G44330	35.2	not assigned.unknown	endoplasmic reticulum	High	Master Protein	INVOLVED IN: protein processing; LOCATED IN: mitochondrion, endoplasmic reticulum, plasma membrane, vacuole; EXPRESSED IN: 25 plant structures; EXPRESSED DURING: 13 growth stages; CONTAINS InterPro DOMAIN/s: Nicalin (InterPro:IPR016574), EF-Hand 1, calcium-binding site (InterPro:IPR018247), Nicastrin (InterPro:IPR008710); Has 245 Blast hits to 243 proteins in 99 species: Archae - 6; Bacteria - 10…	68	25	247	25	25	0	0.0579972	0.101437	0.366023	0.113902
AT5G26780	25.1	C1-metabolism.glycine hydroxymethyltransferase	mitochondrion	High	Master Protein	serine hydroxymethyltransferase 2	67	25	297	15	25	13	0.465856	0.398321	0.000409165	0.000530431
AT3G44320	16.5.1.3.3	secondary metabolism.sulfur-containing.glucosinolates.degradation.nitrilase	cytosol	High	Master Protein	nitrilase 3	74	19	270	10	19	0	1.21878	0.481562	0.000308783	0.0062971
AT3G28715	34.1.1	transport.p- and v-ATPases.H+-transporting two-sector ATPase	vacuole	High	Master Protein	ATPase, V0/A0 complex, subunit C/D	72	17	224	2	17	0	0.118561	0.210123	0.245006	0.115832
AT4G33650	26.17	misc.dynamin	mitochondrion	High	Master Protein	dynamin-related protein 3A	54	34	286	26	34	0	0.0926063	0.154794	0.151624	0.0137335
AT1G53500	10.1.10	cell wall.precursor synthesis.UDP-glucose 4,6-dehydratase	cytosol	High	Master Protein	NAD-dependent epimerase/dehydratase family protein	51	23	275	8	23	0	-0.0751955	-0.296567	0.531021	0.0735734
AT3G51800	29.5	protein.degradation	nucleus	High	Master Protein	metallopeptidase M24 family protein	63	19	211	19	19	0	0.13031	0.161446	0.0185382	9.57641e-05
AT3G08030	35.2	not assigned.unknown	extracellular	High	Master Protein	Protein of unknown function, DUF642	70	16	196	16	16	0	-0.805258	-0.636957	0.000457322	9.64851e-05
AT1G72160	29.3.4.99	protein.targeting.secretory pathway.unspecified	cytosol	High	Master Protein	Sec14p-like phosphatidylinositol transfer family protein	59	22	203	21	22	1	-0.0665284	-0.281599	0.350185	0.0032185
AT5G65720	13.1.5.3	amino acid metabolism.synthesis.serine-glycine-cysteine group.cysteine	mitochondrion	High	Master Protein	nitrogen fixation S (NIFS)-like 1	67	21	238	21	21	0	0.712969	0.675054	1.32739e-05	0.00204265
AT5G46070	30.5	signalling.G-proteins	nucleus,cytosol	High	Master Protein	Guanylate-binding family protein	40	34	212	34	34	0	-0.360261	-0.186526	0.0277899	0.112027
AT3G02520	30.7	signalling.14-3-3 proteins	plasma membrane,cytosol	High	Master Protein	general regulatory factor 7	74	19	691	5	19	0	0.133059	0.0594114	0.578963	0.626109
AT5G67360	29.5.1	protein.degradation.subtilases	extracellular	High	Master Protein	Subtilase family protein	50	18	189	18	18	0	-0.455392	-0.201649	0.00188573	0.0359119
AT1G72730	29.2.3	protein.synthesis.initiation	nucleus	High	Master Protein	DEA(D/H)-box RNA helicase family protein	66	26	472	11	26	0	-0.195824	-0.166468	0.222344	0.0292674
AT1G74030	4.1.13	glycolysis.cytosolic branch.enolase	plastid	High	Master Protein	enolase 1	56	18	306	17	18	0	0.135953	0.118296	0.171846	0.062347
AT1G56190	1.3.3	PS.calvin cycle.phosphoglycerate kinase	plastid	High	Master Protein	Phosphoglycerate kinase family protein	68	25	310	10	25	0	0.167133	0.304205	0.170128	0.0376379
AT1G15750	33.99	development.unspecified	cytosol	High	Master Protein	Transducin family protein / WD-40 repeat family protein	46	39	254	6	39	31	-0.265972	-0.18999	0.0619152	0.129943
AT2G03760	17.3.1.1.5	hormone metabolism.brassinosteroid.synthesis-degradation.BRs.metabolic regulation	cytosol	High	Master Protein	sulphotransferase 12	71	19	247	19	19	0	2.51472	2.36992	1.2807e-05	1.50971e-05
AT2G42790	6.1	gluconeogenesis / glyoxylate cycle.citrate synthase	peroxisome	High	Master Protein	citrate synthase 3	54	21	263	15	21	6	-0.127417	-0.0335068	0.212018	0.662893
AT2G26890	20.2.1	stress.abiotic.heat	golgi	High	Master Protein	DNAJ heat shock N-terminal domain-containing protein	24	37	207	37	37	0	0.2584	0.103615	0.0649112	0.102046
AT2G39990	29.5.11.20	protein.degradation.ubiquitin.proteasom	nucleus,cytosol	High	Master Protein	eukaryotic translation initiation factor 2	86	15	260	15	15	0	-0.241268	-0.0930854	0.0192491	0.220569
AT5G39320	10.1.4	cell wall.precursor synthesis.UDP-Glc dehydrogenase (UGD)	extracellular	High	Master Protein	UDP-glucose 6-dehydrogenase family protein	68	24	252	14	24	0	-0.0206186	-0.266901	0.781628	0.0308923
AT1G29880	29.1.14	protein.aa activation.glycine-tRNA ligase	cytosol	High	Master Protein	glycyl-tRNA synthetase / glycine--tRNA ligase	56	32	323	32	32	0	0.230928	0.193949	0.00631717	0.00246198
AT4G20360	29.2.4	protein.synthesis.elongation	plastid	High	Master Protein	RAB GTPase homolog E1B	59	18	297	17	18	0	0.284832	0.475788	0.0790269	0.00315099
AT3G02200	29.5.11.20	protein.degradation.ubiquitin.proteasom	nucleus,cytosol	High	Master Protein	Proteasome component (PCI) domain protein	76	25	258	22	25	2	-0.276216	-0.172884	0.000342299	0.00115798
AT5G10920	13.1.2.3.23	amino acid metabolism.synthesis.glutamate family.arginine.argininosuccinate lyase	plastid	High	Master Protein	L-Aspartase-like family protein	54	21	173	21	21	0	0.519018	0.609205	0.000886009	0.00118749
AT3G57020	16.4.1	secondary metabolism.N misc.alkaloid-like	endoplasmic reticulum	High	Master Protein	Calcium-dependent phosphotriesterase superfamily protein	77	21	244	21	21	0	0.710436	0.556138	0.00038766	0.000671401
AT2G22480	4.2.4	glycolysis.plastid branch.phosphofructokinase (PFK)	plastid	High	Master Protein	phosphofructokinase 5	53	21	218	20	21	1	-0.010136	0.0181644	0.867174	0.787048
AT3G22890	14.1	S-assimilation.ATPS	plastid,cytosol	High	Master Protein	ATP sulfurylase 1	65	18	264	12	18	1	-1.04966	-0.98302	0.000153584	0.000118919
AT5G11040	35.1	not assigned.no ontology	golgi	High	Master Protein	TRS120	37	31	242	31	31	0	0.106932	-0.0988027	0.234215	0.157663
AT1G74100	16.5.1.1.3.3	secondary metabolism.sulfur-containing.glucosinolates.synthesis.indole.indole-3-methyl-desulfoglucosinolate sulfotransferase	cytosol	High	Master Protein	sulfotransferase 16	78	20	233	16	20	2	-0.465983	-0.81498	0.0112422	0.00143669
AT2G26140	29.5.7	protein.degradation.metalloprotease	mitochondrion	High	Master Protein	FTSH protease 4	55	27	248	25	27	3	0.0592233	0.208732	0.706766	0.0843351
AT5G14590	8.1.4	TCA / org transformation.TCA.IDH	mitochondrion	High	Master Protein	Isocitrate/isopropylmalate dehydrogenase family protein	67	28	329	22	28	0	0.132076	0.0989419	0.00666302	0.36008
AT1G33140	29.2.1.2.2.9	protein.synthesis.ribosomal protein.eukaryotic.60S subunit.L9	cytosol	High	Master Protein	Ribosomal protein L6 family	68	16	389	11	16	5	0.0297253	-0.0517604	0.423597	0.489209
AT4G31990	13.1.1.2.1	amino acid metabolism.synthesis.central amino acid metabolism.aspartate.aspartate aminotransferase	plastid	High	Master Protein	aspartate aminotransferase 5	78	29	376	28	29	1	0.15488	0.212441	0.0186453	0.00353206
AT3G54470	23.1.1.5	nucleotide metabolism.synthesis.pyrimidine.orotate phosphoribosyltransferase	golgi	High	Master Protein	uridine 5'-monophosphate synthase / UMP synthase (PYRE-F) (UMPS)	66	23	273	23	23	0	-0.158391	-0.0733876	0.0463597	0.161725
AT3G62120	29.1.40	protein.aa activation.bifunctional aminoacyl-tRNA synthetase	cytosol	High	Master Protein	Class II aaRS and biotin synthetases superfamily protein	67	31	294	31	31	0	0.00960211	0.0683438	0.826348	0.0811547
AT2G36380	34.16	transport.ABC transporters and multidrug resistance systems	plasma membrane	High	Master Protein	pleiotropic drug resistance 6	36	39	262	25	39	10	-0.520027	-0.586472	0.00117417	0.00209739
AT4G26110	28.1	DNA.synthesis/chromatin structure	nucleus	High	Master Protein	nucleosome assembly protein1;1	57	20	199	18	20	3	0.197547	0.222047	0.138914	0.0763272
AT3G11940	29.2.1.2.1.5	protein.synthesis.ribosomal protein.eukaryotic.40S subunit.S5	cytosol	High	Master Protein	ribosomal protein 5A	75	13	589	2	13	0	-0.190036	-0.0314037	0.110247	0.708946
AT2G37270	29.2.1.2.1.5	protein.synthesis.ribosomal protein.eukaryotic.40S subunit.S5	cytosol	High	Master Protein	ribosomal protein 5B	75	13	492	2	13	22	-0.0570684	-0.148575	0.71586	0.0114704
AT1G22300	30.7	signalling.14-3-3 proteins	cytosol	High	Master Protein	general regulatory factor 10	75	18	556	13	18	3	-0.212726	-0.0327181	0.0577309	0.599317
AT2G07560	34.1	transport.p- and v-ATPases	plasma membrane	High	Master Protein	H(+)-ATPase 6	22	19	227	2	19	0	0.271913	0.56948	0.258023	0.169998
AT4G22930	23.1.1.3	nucleotide metabolism.synthesis.pyrimidine.dihydroorotase	plastid	High	Master Protein	pyrimidin 4	68	17	221	17	17	0	0.365578	0.456813	0.000186242	6.7829e-05
AT5G65430	30.7	signalling.14-3-3 proteins	nucleus	High	Master Protein	general regulatory factor 8	68	16	491	5	16	0	-0.330361	0.0715226	0.00586938	0.485267
AT1G63000	10.1.11	cell wall.precursor synthesis.UER	cytosol	High	Master Protein	nucleotide-rhamnose synthase/epimerase-reductase	74	19	316	16	19	0	-0.267549	-0.348862	0.0147336	0.00624434
AT1G07810	34.21	transport.calcium	endoplasmic reticulum	High	Master Protein	ER-type Ca2+-ATPase 1	37	30	224	8	30	0	-0.184965	-0.152683	0.212314	0.310113
AT3G11710	29.1.6	protein.aa activation.lysine-tRNA ligase	cytosol	High	Master Protein	lysyl-tRNA synthetase 1	51	27	304	27	27	0	0.0544981	0.0582236	0.287059	0.027077
AT3G27240	9.6	mitochondrial electron transport / ATP synthesis.cytochrome c	mitochondrion	High	Master Protein	Cytochrome C1 family	49	11	276	7	11	6	-0.698524	-0.548432	0.00296338	0.010351
AT2G21870	35.2	not assigned.unknown	mitochondrion	High	Master Protein	copper ion binding;cobalt ion binding;zinc ion binding	51	17	212	17	17	0	-0.705769	-0.52482	0.000108625	0.000661073
AT3G55610	13.1.2.2.1	amino acid metabolism.synthesis.glutamate family.proline.delta 1-pyrroline-5-carboxylate synthetase	cytosol	High	Master Protein	delta 1-pyrroline-5-carboxylate synthase 2	47	25	254	16	25	0	0.0548349	0.054884	0.496643	0.626213
AT3G06530	29.2.2.3.1	protein.synthesis.ribosome biogenesis.Pre-rRNA processing and modifications.snoRNPs	plasma membrane	High	Master Protein	ARM repeat superfamily protein	32	53	306	53	53	0	0.331075	0.191001	0.105861	0.422926
AT3G29320	2.2.2.2	major CHO metabolism.degradation.starch.starch phosphorylase	plastid	High	Master Protein	Glycosyl transferase, family 35	58	33	203	32	33	1	-0.154267	0.105766	0.473434	0.203201
AT2G20800	9.2.1.2	mitochondrial electron transport / ATP synthesis.NADH-DH.type II.external	mitochondrion	High	Master Protein	NAD(P)H dehydrogenase B4	50	24	246	23	24	0	4.01369	4.11057	2.72703e-05	3.47178e-05
AT1G29150	29.5.11.20	protein.degradation.ubiquitin.proteasom	nucleus,cytosol	High	Master Protein	non-ATPase subunit 9	64	23	288	23	23	0	-0.228524	-0.102815	0.00908724	0.0265635
AT1G76400	29.7	protein.glycosylation	endoplasmic reticulum	High	Master Protein	Ribophorin I	57	23	216	23	23	0	-0.0462912	-0.0496356	0.450758	0.595927
AT1G08200	10.1.3	cell wall.precursor synthesis.AXS	cytosol	High	Master Protein	UDP-D-apiose/UDP-D-xylose synthase 2	74	22	315	8	22	0	-0.0186627	-0.307206	0.815115	0.00164175
AT1G32440	4.2.14	glycolysis.plastid branch.pyruvate kinase (PK)	plastid	High	Master Protein	plastidial pyruvate kinase 3	56	20	204	18	20	0	0.188614	0.246676	0.112207	0.0373231
AT3G49120	26.12	misc.peroxidases	extracellular	High	Master Protein	peroxidase CB	69	17	328	9	17	11	0.485906	-0.306967	0.0332415	0.104086
AT3G63130	30.5	signalling.G-proteins	nucleus,cytosol	High	Master Protein	RAN GTPase activating protein 1	68	25	196	25	25	0	-0.0169997	-0.0967953	0.65882	0.0784545
AT2G47650	10.1.5	cell wall.precursor synthesis.UXS	vacuole,golgi	High	Master Protein	UDP-xylose synthase 4	56	18	250	4	18	0	-0.0580862	0.0734482	0.828024	0.666843
AT5G17770	21.99	redox.misc	endoplasmic reticulum	High	Master Protein	NADH:cytochrome B5 reductase 1	72	16	236	16	16	0	0.0696522	0.0430798	0.470012	0.650561
AT4G38740	31.3.1	cell.cycle.peptidylprolyl isomerase	cytosol	High	Master Protein	rotamase CYP 1	88	12	333	5	12	11	-0.0319086	0.0787253	0.70817	0.352561
AT1G24180	8.1.1.1	TCA / org transformation.TCA.pyruvate DH.E1	mitochondrion	High	Master Protein	Thiamin diphosphate-binding fold (THDP-binding) superfamily protein	56	25	295	18	25	9	0.292511	0.371421	0.0123984	0.00315937
AT4G16260	26.4.1	misc.beta 1,3 glucan hydrolases.glucan endo-1,3-beta-glucosidase	extracellular	High	Master Protein	Glycosyl hydrolase superfamily protein	73	16	304	16	16	0	-0.840506	-0.9808	0.000431217	0.00013472
AT5G08570	4.1.14	glycolysis.cytosolic branch.pyruvate kinase (PK)	cytosol	High	Master Protein	Pyruvate kinase family protein	66	24	254	7	24	0	0.263104	0.0618044	0.0436284	0.673665
AT3G01280	34.20	transport.porins	mitochondrion	High	Master Protein	voltage dependent anion channel 1	66	17	294	12	17	5	0.54265	0.537202	2.37097e-05	0.000430853
AT5G26710	29.1.17	protein.aa activation.glutamate-tRNA ligase	cytosol	High	Master Protein	Glutamyl/glutaminyl-tRNA synthetase, class Ic	52	30	251	30	30	0	0.0820037	0.000520548	0.161688	0.991433
AT5G16050	30.7	signalling.14-3-3 proteins	cytosol	High	Master Protein	general regulatory factor 5	74	21	541	8	21	6	-0.144701	-0.0464911	0.0986685	0.496931
AT5G54100	35.1	not assigned.no ontology	mitochondrion	High	Master Protein	SPFH/Band 7/PHB domain-containing membrane-associated protein family	56	17	366	12	17	0	3.44334	3.52764	1.14172e-05	8.79248e-06
AT4G24280	20.2.1	stress.abiotic.heat	plastid	High	Master Protein	chloroplast heat shock protein 70-1	42	29	229	11	29	20	0.0346564	0.0268719	0.497064	0.569877
AT5G36230	29.2.3	protein.synthesis.initiation	cytosol	High	Master Protein	ARM repeat superfamily protein	73	24	257	16	24	8	-0.133137	-0.127292	0.17309	0.328322
AT4G34050	16.2.1.6	secondary metabolism.phenylpropanoids.lignin biosynthesis.CCoAOMT	cytosol	High	Master Protein	S-adenosyl-L-methionine-dependent methyltransferases superfamily protein	69	14	396	13	14	1	-0.232913	-0.333715	0.000347614	2.43254e-06
AT4G27585	35.1	not assigned.no ontology	mitochondrion	High	Master Protein	SPFH/Band 7/PHB domain-containing membrane-associated protein family	66	21	277	16	21	5	2.00115	1.96742	5.89503e-07	1.47601e-08
AT1G03220	29.5.4	protein.degradation.aspartate protease	extracellular	High	Master Protein	Eukaryotic aspartyl protease family protein	69	20	418	15	20	5	-0.951616	-0.766266	3.99829e-07	1.41347e-05
AT5G64270	27.1.1	RNA.processing.splicing	nucleus	High	Master Protein	splicing factor, putative	34	34	295	34	34	0	-0.0271314	0.0235585	0.66793	0.646539
AT1G64740	31.1	cell.organisation	cytosol	High	Master Protein	alpha-1 tubulin	54	16	320	6	16	0	-0.880212	-0.576568	0.00243022	0.0139082
AT1G70770	35.2	not assigned.unknown	endoplasmic reticulum	High	Master Protein	Protein of unknown function DUF2359, transmembrane	51	26	266	22	26	4	-0.0113348	-0.0692414	0.854097	0.335253
AT5G46290	11.1.3	lipid metabolism.FA synthesis and FA elongation.ketoacyl ACP synthase	plastid	High	Master Protein	3-ketoacyl-acyl carrier protein synthase I	52	16	282	16	16	0	-0.128512	-0.169693	0.266826	0.13924
AT1G06290	11.9.4.2	lipid metabolism.lipid degradation.beta-oxidation.acyl CoA DH	peroxisome	High	Master Protein	acyl-CoA oxidase 3	55	30	267	30	30	0	0.0405061	0.0707958	0.746732	0.63188
AT1G14810	13.1.3.6.1.2	amino acid metabolism.synthesis.aspartate family.misc.homoserine.aspartate semialdehyde dehydrogenase	plastid	High	Master Protein	semialdehyde dehydrogenase family protein	77	18	191	18	18	0	0.245243	0.208627	0.0347061	0.00357008
AT3G28710	34.1.1	transport.p- and v-ATPases.H+-transporting two-sector ATPase	vacuole	High	Master Protein	ATPase, V0/A0 complex, subunit C/D	71	17	223	2	17	23	-0.123125	-0.00747847	0.237122	0.90771
AT2G35040	23.1.2.9	nucleotide metabolism.synthesis.purine.AICAR transformylase	plastid	High	Master Protein	AICARFT/IMPCHase bienzyme family protein	55	21	233	21	21	0	0.421776	0.344466	0.0052992	0.00625597
AT2G34630	16.1.2.8	secondary metabolism.isoprenoids.mevalonate pathway.geranyl diphosphate synthase	mitochondrion	High	Master Protein	geranyl diphosphate synthase 1	58	16	204	16	16	0	1.03611	1.19532	0.000255216	0.000202332
AT5G65110	11.9.4.2	lipid metabolism.lipid degradation.beta-oxidation.acyl CoA DH	peroxisome	High	Master Protein	acyl-CoA oxidase 2	49	28	202	28	28	0	0.477774	0.511674	0.00332913	0.00572104
AT3G05970	11.1.9	lipid metabolism.FA synthesis and FA elongation.long chain fatty acid CoA ligase	peroxisome	High	Master Protein	long-chain acyl-CoA synthetase 6	46	23	214	22	23	1	0.26693	0.107902	0.0241382	0.130456
AT5G23020	16.5.1.1.1.2	secondary metabolism.sulfur-containing.glucosinolates.synthesis.aliphatic.methylthioalkylmalate synthase (MAM)	plastid	High	Master Protein	2-isopropylmalate synthase 2	58	26	251	23	26	4	1.01776	0.391159	4.79327e-05	0.0135906
AT4G38600	29.5.11.4.1	protein.degradation.ubiquitin.E3.HECT	golgi	High	Master Protein	HEAT repeat ;HECT-domain (ubiquitin-transferase)	33	39	228	39	39	0	-0.112751	-0.110516	0.148999	0.259006
AT1G48860	13.1.6.1.6	amino acid metabolism.synthesis.aromatic aa.chorismate.5-enolpyruvylshikimate-3-phosphate synthase	plastid	High	Master Protein	RNA 3'-terminal phosphate cyclase/enolpyruvate transferase, alpha/beta	61	22	283	6	22	0	0.143921	-0.0172227	0.229001	0.804676
AT3G57610	23.1.2.20	nucleotide metabolism.synthesis.purine.adenylosuccinate synthase	plastid	High	Master Protein	adenylosuccinate synthase	58	22	174	22	22	0	0.221755	0.398896	0.0128843	0.00034746
AT1G03860	31.3	cell.cycle	mitochondrion	High	Master Protein	prohibitin 2	73	14	219	4	14	10	0.568505	0.520135	0.000503908	0.0020432
AT5G25780	29.2.3	protein.synthesis.initiation	cytosol	High	Master Protein	eukaryotic translation initiation factor 3B-2	47	27	249	4	27	0	-0.669473	-0.545226	0.0865095	0.12319
AT2G14120	26.17	misc.dynamin	cytosol	High	Master Protein	dynamin related protein	58	37	257	30	37	7	-0.0580243	0.161019	0.341191	0.0779066
AT5G20660	29.5	protein.degradation	endoplasmic reticulum	High	Master Protein	Zn-dependent exopeptidases superfamily protein	39	20	164	20	20	0	-0.047684	0.0253088	0.310814	0.880051
AT5G64120	26.12	misc.peroxidases	extracellular	High	Master Protein	Peroxidase superfamily protein	64	14	202	14	14	0	3.37696	2.69292	0.000110146	8.24505e-05
AT5G45510	35.1	not assigned.no ontology	cytosol	High	Master Protein	Leucine-rich repeat (LRR) family protein	35	29	227	29	29	0	0.118953	0.397378	0.332129	0.00305654
AT5G57655	3.5.1	minor CHO metabolism.others.Xylose isomerase	endoplasmic reticulum	High	Master Protein	xylose isomerase family protein	68	26	256	26	26	0	-0.801243	-0.430351	0.000180465	8.66228e-05
AT3G53750	31.1	cell.organisation	cytosol	High	Master Protein	actin 3	70	18	195	5	18	3	-0.127197	0.161109	0.252552	0.144828
AT2G37690	23.1.2.6	nucleotide metabolism.synthesis.purine.AIR carboxylase	plastid	High	Master Protein	phosphoribosylaminoimidazole carboxylase, putative / AIR carboxylase, putative	56	22	213	22	22	0	0.00439385	0.299589	0.900971	0.0278792
AT1G80460	11.5.1	lipid metabolism.glyceral metabolism.glycerol kinase	cytosol	High	Master Protein	Actin-like ATPase superfamily protein	69	28	270	28	28	0	0.141443	0.163855	0.0921902	0.0734402
AT2G20360	9.1.2	mitochondrial electron transport / ATP synthesis.NADH-DH.localisation not clear	mitochondrion	High	Master Protein	NAD(P)-binding Rossmann-fold superfamily protein	61	19	277	19	19	0	-1.40703	-1.34033	4.24281e-06	4.42639e-05
AT4G34110	27.1	RNA.processing	nucleus	High	Master Protein	poly(A) binding protein 2	44	23	219	21	23	4	-0.0833893	-0.0410914	0.0554893	0.271175
AT5G65020	31.1	cell.organisation	plasma membrane,cytosol	High	Master Protein	annexin 2	72	23	338	23	23	0	0.534241	0.0252632	6.12576e-05	0.525332
AT5G12290	35.1	not assigned.no ontology	mitochondrion	High	Master Protein	dgd1 suppressor 1	52	21	219	21	21	0	0.305236	0.475194	0.0114687	0.00638766
AT5G05010	31.4	cell.vesicle transport	golgi	High	Master Protein	clathrin adaptor complexes medium subunit family protein	48	20	298	20	20	0	-0.150231	-0.297316	0.0289958	0.00068664
AT5G20080	21.99	redox.misc	mitochondrion	High	Master Protein	FAD/NAD(P)-binding oxidoreductase	58	15	199	15	15	0	0.389184	0.510432	0.483035	0.357851
AT3G60860	30.5	signalling.G-proteins	golgi	High	Master Protein	SEC7-like guanine nucleotide exchange family protein	27	39	261	29	39	0	-0.106413	-0.16414	0.473794	0.228829
AT1G79440	8.2.99	TCA / org transformation.other organic acid transformatons.misc	mitochondrion	High	Master Protein	aldehyde dehydrogenase 5F1	63	27	293	27	27	0	-0.0159957	-0.0448694	0.826762	0.056938
AT2G07360	35.1	not assigned.no ontology	plasma membrane	High	Master Protein	SH3 domain-containing protein	32	27	232	27	27	0	-0.161035	-0.21679	0.0636617	0.0998089
AT3G48990	11.1.8	lipid metabolism.FA synthesis and FA elongation.acyl coa ligase	peroxisome	High	Master Protein	AMP-dependent synthetase and ligase family protein	54	21	225	21	21	0	-0.316932	-0.154144	0.00178597	0.150442
AT5G35630	12.2.2	N-metabolism.ammonia metabolism.glutamine synthetase	plastid	High	Master Protein	glutamine synthetase 2	62	18	194	16	18	0	0.422224	0.48633	0.00153259	0.00137609
AT5G25230	29.2.4	protein.synthesis.elongation	nucleus	High	Master Protein	Ribosomal protein S5/Elongation factor G/III/V family protein	35	28	208	1	28	0	-0.301639	-0.185489	0.0382659	0.0259751
AT3G22330	27.1.2	RNA.processing.RNA helicase	mitochondrion	High	Master Protein	putative mitochondrial RNA helicase 2	51	27	216	21	27	8	1.66865	1.64009	2.60391e-05	2.69575e-05
AT5G20290	29.2.1.2.1.8	protein.synthesis.ribosomal protein.eukaryotic.40S subunit.S8	nucleus,cytosol	High	Master Protein	Ribosomal protein S8e family protein	55	14	284	11	14	5	-0.156588	-0.142149	0.011163	0.0181957
AT4G39090	29.5.3	protein.degradation.cysteine protease	nucleus,vacuole	High	Master Protein	Papain family cysteine protease	57	15	193	14	15	1	-0.557791	-0.162385	0.00439633	0.016002
AT3G20630	29.5.11.5	protein.degradation.ubiquitin.ubiquitin protease	cytosol	High	Master Protein	ubiquitin-specific protease 14	50	31	202	31	31	0	0.0277212	0.0712643	0.54386	0.358152
AT1G16300	4.2.8	glycolysis.plastid branch.glyceraldehyde 3-phosphate dehydrogenase (GAP-DH)	plastid	High	Master Protein	glyceraldehyde-3-phosphate dehydrogenase of plastid 2	60	19	279	9	19	0	-0.00721576	-0.299495	0.980974	0.0725901
AT2G01530	20.2.99	stress.abiotic.unspecified	cytosol	High	Master Protein	MLP-like protein 329	91	14	298	9	14	8	-0.390477	-1.37251	0.00520972	4.39047e-05
AT4G30210	26.10	misc.cytochrome P450	endoplasmic reticulum	High	Master Protein	P450 reductase 2	51	25	206	25	25	0	0.0721144	-0.0627821	0.626501	0.510292
AT5G50850	8.1.1.1	TCA / org transformation.TCA.pyruvate DH.E1	mitochondrion	High	Master Protein	Transketolase family protein	53	14	244	14	14	0	0.0636847	0.143127	0.628799	0.290426
AT5G61790	30.3	signalling.calcium	endoplasmic reticulum	High	Master Protein	calnexin 1	45	21	301	15	21	6	0.473406	0.388049	0.000280069	0.00227117
AT4G27500	35.2	not assigned.unknown	endoplasmic reticulum,plasma membrane	High	Master Protein	proton pump interactor 1	53	27	236	27	27	0	-0.35137	-0.331244	0.0173633	0.0223462
AT1G04690	34.15	transport.potassium	plasma membrane	High	Master Protein	potassium channel beta subunit 1	64	17	182	17	17	0	0.116944	0.0349049	0.23238	0.75582
AT5G23890	35.1	not assigned.no ontology	plastid	High	Master Protein	LOCATED IN: mitochondrion, chloroplast thylakoid membrane, chloroplast, plastid, chloroplast envelope; EXPRESSED IN: 24 plant structures; EXPRESSED DURING: 14 growth stages; CONTAINS InterPro DOMAIN/s: S-layer homology domain (InterPro:IPR001119); BEST Arabidopsis thaliana protein match is: unknown protein (TAIR:AT5G52410.2); Has 1807 Blast hits to 1807 proteins in 277 species: Archae - 0; Bacter…	38	25	231	25	25	0	0.145319	0.182727	0.32883	0.264446
AT4G32180	18.4.5	Co-factor and vitamine metabolism.pantothenate.pantothenate kinase (PANK)	cytosol	High	Master Protein	pantothenate kinase 2	52	31	229	29	31	2	-0.259747	0.0484234	0.0022597	0.535704
AT4G30170	26.12	misc.peroxidases	extracellular	High	Master Protein	Peroxidase family protein	71	18	274	14	18	0	-1.00454	-0.823434	0.000279307	0.00121516
AT1G11860	1.2.4.2	PS.photorespiration.glycine cleavage.T subunit	mitochondrion	High	Master Protein	Glycine cleavage T-protein family	73	22	177	22	22	0	0.0884404	-0.030636	0.320601	0.350537
AT3G08580	34.8	transport.metabolite transporters at the envelope membrane	mitochondrion	High	Master Protein	ADP/ATP carrier 1	50	22	980	12	22	19	0.138964	0.0764709	0.130525	0.496989
AT3G26720	26.3.3	misc.gluco-, galacto- and mannosidases.alpha-mannosidase	extracellular	High	Master Protein	Glycosyl hydrolase family 38 protein	37	22	201	22	22	0	-0.488317	-0.395896	0.0234469	0.0465579
AT1G14850	29.3.1	protein.targeting.nucleus	nucleus	High	Master Protein	nucleoporin 155	34	36	222	36	36	0	-0.191377	-0.00110751	0.161085	0.991819
AT1G31180	13.1.4.4.3	amino acid metabolism.synthesis.branched chain group.leucine specific.3-isopropylmalate dehydrogenase	plastid	High	Master Protein	isopropylmalate dehydrogenase 3	61	16	252	9	16	0	0.00458156	0.13999	0.968751	0.0475225
AT1G48600	11.3	lipid metabolism.Phospholipid synthesis	cytosol	High	Master Protein	S-adenosyl-L-methionine-dependent methyltransferases superfamily protein	62	25	274	16	25	9	-0.412034	-0.568491	0.00266093	0.000756243
AT5G13520	29.5	protein.degradation	plasma membrane	High	Master Protein	peptidase M1 family protein	54	21	190	21	21	0	0.0126708	-0.0605631	0.869529	0.285019
AT4G12650	35.2	not assigned.unknown	golgi	High	Master Protein	Endomembrane protein 70 protein family	36	16	200	13	16	3	-0.085932	0.0800119	0.299598	0.219703
AT1G17290	13.1.1.3.1	amino acid metabolism.synthesis.central amino acid metabolism.alanine.alanine aminotransferase	mitochondrion	High	Master Protein	alanine aminotransferas	57	25	228	17	25	7	0.545095	0.596886	0.000554762	0.000347633
AT5G27380	21.2.2	redox.ascorbate and glutathione.glutathione	plastid,cytosol	High	Master Protein	glutathione synthetase 2	63	26	218	26	26	0	0.179637	-0.0628066	0.145566	0.558566
AT5G17530	4.2.2	glycolysis.plastid branch.phosphoglucomutase (PGM)	plastid	High	Master Protein	phosphoglucosamine mutase family protein	55	20	191	20	20	0	0.147572	0.310591	0.288718	0.00236273
AT3G50590	35.1	not assigned.no ontology	nucleus,plasma membrane	High	Master Protein	Transducin/WD40 repeat-like superfamily protein	34	35	215	35	35	0	-0.0179666	0.0671833	0.787253	0.346643
AT1G78000	34.6	transport.sulphate	plasma membrane	High	Master Protein	sulfate transporter 1;2	40	18	175	18	18	0	-0.31366	1.88735	0.208287	0.000417079
AT1G12920	29.2.5	protein.synthesis.release	cytosol	High	Master Protein	eukaryotic release factor 1-2	69	23	272	8	23	15	-0.297107	-0.28091	4.47861e-06	0.000175376
AT3G59920	30.5	signalling.G-proteins	extracellular,cytosol	High	Master Protein	RAB GDP dissociation inhibitor 2	73	21	214	15	21	0	0.0117249	-0.0573227	0.91831	0.433685
AT4G37930	25.1	C1-metabolism.glycine hydroxymethyltransferase	mitochondrion	High	Master Protein	serine transhydroxymethyltransferase 1	70	24	225	14	24	0	0.620658	0.71907	0.0190584	0.0405239
AT4G24820	29.5.11.20	protein.degradation.ubiquitin.proteasom	nucleus,cytosol	High	Master Protein	26S proteasome, regulatory subunit Rpn7;Proteasome component (PCI) domain	53	17	214	17	17	0	0.000744026	0.00796501	0.990863	0.930479
AT4G02520	26.9	misc.glutathione S transferases	cytosol	High	Master Protein	glutathione S-transferase PHI 2	83	16	367	13	16	3	-0.874687	-0.695922	7.59707e-05	0.000180501
AT1G26850	20.2.3	stress.abiotic.drought/salt	golgi	High	Master Protein	S-adenosyl-L-methionine-dependent methyltransferases superfamily protein	44	21	200	19	21	2	-0.269665	-0.113979	0.00493778	0.0585629
AT5G56680	29.1.22	protein.aa activation.asparagine-tRNA ligase	cytosol	High	Master Protein	Class II aminoacyl-tRNA and biotin synthetases superfamily protein	49	24	224	21	24	3	0.0115211	-0.0615885	0.843405	0.361354
AT1G48850	13.1.6.1.7	amino acid metabolism.synthesis.aromatic aa.chorismate.chorismate synthase	plastid	High	Master Protein	chorismate synthase, putative / 5-enolpyruvylshikimate-3-phosphate phospholyase, putative	59	17	196	17	17	0	0.0192888	-0.0409667	0.896483	0.679127
AT3G29360	10.1.4	cell wall.precursor synthesis.UDP-Glc dehydrogenase (UGD)	extracellular	High	Master Protein	UDP-glucose 6-dehydrogenase family protein	73	25	244	13	25	0	0.173347	-0.0141702	0.0538587	0.846615
AT2G25450	16.5.1.1.1.13	secondary metabolism.sulfur-containing.glucosinolates.synthesis.aliphatic.2-oxoglutarate-dependent dioxygenase	golgi	High	Master Protein	2-oxoglutarate (2OG) and Fe(II)-dependent oxygenase superfamily protein	56	13	216	13	13	0	-0.29031	-0.538454	0.039442	0.0240297
AT5G06460	29.5.11.2	protein.degradation.ubiquitin.E1	nucleus	High	Master Protein	ubiquitin activating enzyme 2	35	29	276	24	29	0	-0.124308	-0.0953236	0.13588	0.061195
AT5G63570	19.3	tetrapyrrole synthesis.GSA	plastid	High	Master Protein	glutamate-1-semialdehyde-2,1-aminomutase	68	17	207	7	17	13	0.232172	0.362841	0.212301	0.0184672
AT3G59760	13.1.5.3.1	amino acid metabolism.synthesis.serine-glycine-cysteine group.cysteine.OASTL	mitochondrion	High	Master Protein	O-acetylserine (thiol) lyase isoform C	53	17	208	15	17	2	-0.0777363	-0.0147537	0.686194	0.956305
AT2G31060	29.2.4	protein.synthesis.elongation	mitochondrion	High	Master Protein	elongation factor family protein	45	21	190	21	21	0	0.733417	0.652602	0.000353706	0.00106651
AT5G44320	29.2.3	protein.synthesis.initiation	cytosol	High	Master Protein	Eukaryotic translation initiation factor 3 subunit 7 (eIF-3)	57	18	207	11	18	9	-0.107555	-0.129648	0.418	0.300276
AT3G01120	13.1.3.4.1	amino acid metabolism.synthesis.aspartate family.methionine.cystathionine gamma-synthase	plastid	High	Master Protein	Pyridoxal phosphate (PLP)-dependent transferases superfamily protein	53	21	195	21	21	0	-0.4442	-0.578171	0.00657936	0.00253421
AT3G25530	7.1.3	OPP.oxidative PP.6-phosphogluconate dehydrogenase	cytosol	High	Master Protein	glyoxylate reductase 1	78	16	243	16	16	0	0.0983297	0.0421262	0.17337	0.264521
AT2G19860	2.2.1.4	major CHO metabolism.degradation.sucrose.hexokinase	mitochondrion	High	Master Protein	hexokinase 2	67	22	280	16	22	0	0.66632	0.997998	0.00359105	0.00354657
AT2G43750	13.1.5.3.1	amino acid metabolism.synthesis.serine-glycine-cysteine group.cysteine.OASTL	plastid	High	Master Protein	O-acetylserine (thiol) lyase B	61	17	220	15	17	0	0.270152	0.267864	0.108471	0.0457387
AT5G59290	10.1.5	cell wall.precursor synthesis.UXS	cytosol	High	Master Protein	UDP-glucuronic acid decarboxylase 3	72	20	247	7	20	16	0.129694	0.105861	0.00579418	0.0257398
AT2G20990	35.1.19	not assigned.no ontology.C2 domain-containing protein	endoplasmic reticulum,plasma membrane	High	Master Protein	synaptotagmin A	65	31	272	30	31	1	-0.214602	-0.0432339	0.00399781	0.148559
AT5G17310	4.1.1	glycolysis.cytosolic branch.UGPase	extracellular	High	Master Protein	UDP-glucose pyrophosphorylase 2	67	25	353	11	25	0	-0.57164	-0.557834	0.00373259	0.00363055
AT2G21170	1.3.5	PS.calvin cycle.TPI	plastid	High	Master Protein	triosephosphate isomerase	63	15	388	14	15	0	0.452947	0.430563	0.129323	0.0112963
AT3G51240	16.8.3.2	secondary metabolism.flavonoids.dihydroflavonols.flavanone 3-hydroxylase	cytosol	High	Master Protein	flavanone 3-hydroxylase	72	18	207	18	18	0	-0.208888	-0.107695	0.0193945	0.237581
AT5G04590	14.3	S-assimilation.sulfite redox	plastid	High	Master Protein	sulfite reductase	49	22	310	22	22	0	0.0515395	-0.0302565	0.365531	0.505075
AT1G50380	29.5	protein.degradation	cytosol	High	Master Protein	Prolyl oligopeptidase family protein	59	29	199	29	29	0	-0.232465	0.115177	0.198247	0.216613
AT2G21410	34.1	transport.p- and v-ATPases	vacuole	High	Master Protein	vacuolar proton ATPase A2	42	24	229	13	24	0	0.218528	0.124184	0.0929745	0.225292
AT4G37410	26.10	misc.cytochrome P450	endoplasmic reticulum	High	Master Protein	cytochrome P450, family 81, subfamily F, polypeptide 4	62	25	231	24	25	1	-0.355726	-1.31035	0.000606364	0.00124069
AT1G74090	16.5.1.1.1.9	secondary metabolism.sulfur-containing.glucosinolates.synthesis.aliphatic.sulfotransferase	cytosol	High	Master Protein	desulfo-glucosinolate sulfotransferase 18	67	21	203	16	21	7	-0.0565574	-0.188667	0.383207	0.0110316
AT3G06810	11.9.4.2	lipid metabolism.lipid degradation.beta-oxidation.acyl CoA DH	peroxisome	High	Master Protein	acyl-CoA dehydrogenase-related	46	27	233	27	27	0	0.0088971	0.102579	0.957433	0.296748
AT2G15490	26.2	misc.UDP glucosyl and glucoronyl transferases	endoplasmic reticulum	High	Master Protein	UDP-glycosyltransferase 73B4	63	20	246	12	20	13	0.649092	0.428932	0.012114	0.0335231
AT3G07720	35.1	not assigned.no ontology	cytosol	High	Master Protein	Galactose oxidase/kelch repeat superfamily protein	77	18	202	18	18	0	-0.0602496	0.577622	0.843325	0.067302
AT5G17820	26.12	misc.peroxidases	extracellular	High	Master Protein	Peroxidase superfamily protein	71	15	246	15	15	0	-0.245722	0.204788	0.0610282	0.0932108
AT1G48410	33.99	development.unspecified	nucleus	High	Master Protein	Stabilizer of iron transporter SufD / Polynucleotidyl transferase	39	31	184	27	31	4	0.584945	0.338383	0.0148218	0.223098
AT1G47710	29.5.5	protein.degradation.serine protease	cytosol	High	Master Protein	Serine protease inhibitor (SERPIN) family protein	74	21	249	21	21	0	0.235608	0.247089	0.0155254	0.00855237
AT4G11820	16.1.2.2	secondary metabolism.isoprenoids.mevalonate pathway.HMG-CoA synthase	cytosol	High	Master Protein	hydroxymethylglutaryl-CoA synthase / HMG-CoA synthase / 3-hydroxy-3-methylglutaryl coenzyme A synthase	50	16	174	16	16	0	-0.392824	-0.42202	0.00688135	0.0175128
AT1G15130	35.1.41	not assigned.no ontology.hydroxyproline rich proteins	nucleus	High	Master Protein	Endosomal targeting BRO1-like domain-containing protein	47	31	194	31	31	0	-0.37279	-0.182747	0.0257678	0.145156
AT4G13360	11.9.4.3	lipid metabolism.lipid degradation.beta-oxidation.enoyl CoA hydratase	mitochondrion	High	Master Protein	ATP-dependent caseinolytic (Clp) protease/crotonase family protein	68	17	175	17	17	0	0.548339	0.57345	0.0311355	0.00618947
AT3G27300	7.1.1	OPP.oxidative PP.G6PD	cytosol	High	Master Protein	glucose-6-phosphate dehydrogenase 5	66	27	259	20	27	10	-0.046812	0.0341465	0.238697	0.230365
AT1G72370	29.2.1.2.1.31	protein.synthesis.ribosomal protein.eukaryotic.40S subunit.SA	cytosol	High	Master Protein	40s ribosomal protein SA	56	14	406	8	14	13	-0.18558	-0.209666	0.0146038	0.0560178
AT2G40660	29.1	protein.aa activation	cytosol	High	Master Protein	Nucleic acid-binding, OB-fold-like protein	71	22	219	22	22	0	-0.0180383	0.0399583	0.852709	0.634854
AT3G13790	2.2.1.3.2	major CHO metabolism.degradation.sucrose.invertases.cell wall	extracellular	High	Master Protein	Glycosyl hydrolases family 32 protein	47	24	227	22	24	1	0.0056547	-0.148918	0.950722	0.0873742
AT4G24800	35.1	not assigned.no ontology	golgi	High	Master Protein	MA3 domain-containing protein	44	21	188	19	21	2	-0.309352	-0.337075	0.0902462	0.0411184
AT5G48880	13.2.4.5	amino acid metabolism.degradation.branched chain group.isoleucine	peroxisome	High	Master Protein	peroxisomal 3-keto-acyl-CoA thiolase 2	71	20	183	18	20	1	0.197182	0.226686	0.0225529	0.0158926
AT3G59820	30.3	signalling.calcium	mitochondrion	High	Master Protein	LETM1-like protein	42	24	189	22	24	2	1.62391	1.77493	3.81326e-05	3.61387e-05
AT5G23540	29.5.11.20	protein.degradation.ubiquitin.proteasom	nucleus,cytosol	High	Master Protein	Mov34/MPN/PAD-1 family protein	88	17	190	17	17	0	-0.109952	-0.0518402	0.119673	0.0819492
AT3G10740	10.6.2	cell wall.degradation.mannan-xylose-arabinose-fucose	extracellular	High	Master Protein	alpha-L-arabinofuranosidase 1	46	18	168	18	18	0	-0.368554	-0.0615112	0.0314072	0.60904
AT5G04140	12.2.1.1	N-metabolism.ammonia metabolism.glutamate synthase.ferredoxin dependent	plastid	High	Master Protein	glutamate synthase 1	33	34	158	28	34	0	-0.421065	-0.214834	0.0659493	0.15232
AT2G18980	26.12	misc.peroxidases	extracellular	High	Master Protein	Peroxidase superfamily protein	68	18	213	14	18	4	-0.656423	-0.474217	0.00134349	0.00594629
AT4G29840	13.1.3.2.1	amino acid metabolism.synthesis.aspartate family.threonine.threonine synthase	plastid	High	Master Protein	Pyridoxal-5'-phosphate-dependent enzyme family protein	55	21	215	18	21	4	0.266033	0.31299	0.0366165	0.0189927
AT3G54660	21.2.2	redox.ascorbate and glutathione.glutathione	plastid	High	Master Protein	glutathione reductase	44	16	176	16	16	0	0.0264806	0.105498	0.867502	0.239973
AT2G01520	20.2.99	stress.abiotic.unspecified	cytosol	High	Master Protein	MLP-like protein 328	93	13	350	8	13	0	-0.856117	-2.07484	0.000515424	1.78473e-05
AT3G19760	29.2.2.3.5	protein.synthesis.ribosome biogenesis.Pre-rRNA processing and modifications.DExD-box helicases	nucleus	High	Master Protein	eukaryotic initiation factor 4A-III	68	25	216	21	25	3	0.011604	-0.0866434	0.936842	0.181367
AT4G28510	9.1.1	mitochondrial electron transport / ATP synthesis.NADH-DH.complex I	mitochondrion	High	Master Protein	prohibitin 1	74	15	200	11	15	7	1.00963	0.953532	0.00121977	0.00146149
AT4G37070	33.1	development.storage proteins	plasma membrane	High	Master Protein	Acyl transferase/acyl hydrolase/lysophospholipase superfamily protein	65	17	179	17	17	0	-1.16463	-1.45178	5.07627e-05	1.74317e-05
AT1G70850	20.2.99	stress.abiotic.unspecified	cytosol	High	Master Protein	MLP-like protein 34	95	23	489	12	23	15	0.510371	-0.450491	0.00233483	0.000101212
AT5G13980	26.3.3	misc.gluco-, galacto- and mannosidases.alpha-mannosidase	extracellular	High	Master Protein	Glycosyl hydrolase family 38 protein	32	22	192	22	22	0	-0.554028	-0.425785	0.0104734	0.00146067
AT5G60640	21.1.1	redox.thioredoxin.PDIL	endoplasmic reticulum	High	Master Protein	PDI-like 1-4	51	26	271	26	26	0	0.0301742	0.110943	0.561649	0.150936
AT1G04080	35.1.41	not assigned.no ontology.hydroxyproline rich proteins	nucleus	High	Master Protein	Tetratricopeptide repeat (TPR)-like superfamily protein	40	22	186	22	22	0	0.0448512	-0.116832	0.568249	0.184851
AT4G02480	29.5.9	protein.degradation.AAA type	plastid	High	Master Protein	AAA-type ATPase family protein	35	28	195	20	28	8	-0.541745	-0.352071	0.00541203	0.0101458
AT5G58410	35.2	not assigned.unknown	nucleus	High	Master Protein	HEAT/U-box domain-containing protein	31	36	229	36	36	0	0.323272	0.0341998	0.00361449	0.650399
AT3G16950	8.1.1.3	TCA / org transformation.TCA.pyruvate DH.E3	plastid	High	Master Protein	lipoamide dehydrogenase 1	47	17	193	7	17	0	-0.0814074	0.0426265	0.0637305	0.391711
AT1G11660	20.2.1	stress.abiotic.heat	cytosol	High	Master Protein	heat shock protein 70 (Hsp 70) family protein	46	24	212	24	24	0	-0.358838	-0.209666	0.0188664	0.0728023
AT4G29700	23.4.99	nucleotide metabolism.phosphotransfer and pyrophosphatases.misc	extracellular	High	Master Protein	Alkaline-phosphatase-like family protein	48	12	174	12	12	0	0.214372	-0.96595	0.00144781	9.54357e-06
AT5G64440	35.1	not assigned.no ontology	endoplasmic reticulum	High	Master Protein	fatty acid amide hydrolase	52	21	209	21	21	0	0.0681818	0.36865	0.437191	0.000228783
AT5G20010	30.5	signalling.G-proteins	cytosol	High	Master Protein	RAS-related nuclear protein-1	69	13	177	13	13	0	0.00481091	0.0959723	0.908246	0.0575576
AT3G16480	29.3.2	protein.targeting.mitochondria	mitochondrion	High	Master Protein	mitochondrial processing peptidase alpha subunit	44	17	332	8	17	0	-0.217676	-0.217077	0.0529484	0.0458007
AT1G04270	29.2.1.2.1.15	protein.synthesis.ribosomal protein.eukaryotic.40S subunit.S15	cytosol	High	Master Protein	cytosolic ribosomal protein S15	67	7	617	3	7	13	0.0665776	0.0511797	0.177928	0.499471
AT5G49910	20.2.1	stress.abiotic.heat	plastid	High	Master Protein	chloroplast heat shock protein 70-2	39	26	185	8	26	0	-0.269799	-0.161922	0.0521412	0.100053
AT3G20000	29.3.2	protein.targeting.mitochondria	mitochondrion	High	Master Protein	translocase of the outer mitochondrial membrane 40	72	13	207	13	13	0	0.158122	0.257568	0.00646051	0.000593959
AT1G53280	35.1	not assigned.no ontology	plastid	High	Master Protein	Class I glutamine amidotransferase-like superfamily protein	53	16	210	16	16	0	0.448005	0.21797	0.0107639	0.0485808
AT1G62380	17.5.1.2	hormone metabolism.ethylene.synthesis-degradation.1-aminocyclopropane-1-carboxylate oxidase	golgi	High	Master Protein	ACC oxidase 2	69	14	231	11	14	3	0.153982	0.159786	0.165934	0.00245631
AT3G32980	26.12	misc.peroxidases	extracellular	High	Master Protein	Peroxidase superfamily protein	64	15	345	9	15	4	0.116579	0.138869	0.388674	0.261064
AT3G57010	16.4.1	secondary metabolism.N misc.alkaloid-like	endoplasmic reticulum	High	Master Protein	Calcium-dependent phosphotriesterase superfamily protein	71	21	222	21	21	0	-0.22578	-0.567708	0.0172165	0.000129054
AT4G29680	23.4.99	nucleotide metabolism.phosphotransfer and pyrophosphatases.misc	extracellular	High	Master Protein	Alkaline-phosphatase-like family protein	39	19	224	19	19	0	0.0617845	0.0135912	0.346349	0.771695
AT2G20140	29.5.11.20	protein.degradation.ubiquitin.proteasom	nucleus,cytosol	High	Master Protein	AAA-type ATPase family protein	47	18	212	1	18	21	-0.0491471	0.0595586	0.73336	0.671286
AT1G17180	26.9	misc.glutathione S transferases	cytosol	High	Master Protein	glutathione S-transferase TAU 25	52	12	364	10	12	2	1.61471	1.36468	0.00171009	0.0018346
AT4G14570	29.5	protein.degradation	cytosol	High	Master Protein	acylaminoacyl-peptidase-related	57	25	195	25	25	0	-0.0416171	-0.206034	0.711056	0.121762
AT3G22110	29.5.11.20	protein.degradation.ubiquitin.proteasom	nucleus,cytosol	High	Master Protein	20S proteasome alpha subunit C1	81	15	217	15	15	0	-0.0398304	-0.0215475	0.58009	0.639502
AT1G51710	29.5.11.5	protein.degradation.ubiquitin.ubiquitin protease	cytosol	High	Master Protein	ubiquitin-specific protease 6	55	22	182	18	22	4	-0.194034	-0.252447	0.030677	0.0118162
AT1G17890	10.1.8	cell wall.precursor synthesis.GER	cytosol	High	Master Protein	NAD(P)-binding Rossmann-fold superfamily protein	71	15	124	10	15	4	0.370038	0.26913	0.00713039	0.00906193
AT4G29040	29.5.11.20	protein.degradation.ubiquitin.proteasom	nucleus,cytosol	High	Master Protein	regulatory particle AAA-ATPase 2A	47	18	225	1	18	0	0.315569	-0.347789	0.246472	0.329819
AT5G52470	27.1	RNA.processing	nucleus	High	Master Protein	fibrillarin 1	66	16	299	4	16	15	0.0902235	-0.0244638	0.115424	0.635266
AT2G17840	33.99	development.unspecified	cytosol	High	Master Protein	Senescence/dehydration-associated protein-related	69	22	202	22	22	0	0.32693	0.360119	0.0191041	0.456157
AT2G39800	13.1.2.2.1	amino acid metabolism.synthesis.glutamate family.proline.delta 1-pyrroline-5-carboxylate synthetase	peroxisome	High	Master Protein	delta1-pyrroline-5-carboxylate synthase 1	52	26	195	17	26	9	-0.464064	-0.16547	0.00493168	0.0586891
AT1G72680	16.2.1.10	secondary metabolism.phenylpropanoids.lignin biosynthesis.CAD	cytosol	High	Master Protein	cinnamyl-alcohol dehydrogenase	63	15	153	15	15	0	0.167982	0.0635427	0.15469	0.619648
AT1G20200	29.5.11.20	protein.degradation.ubiquitin.proteasom	nucleus,cytosol	High	Master Protein	PAM domain (PCI/PINT associated module) protein	62	26	293	12	26	14	0.0283737	-0.0374173	0.722643	0.555983
AT2G44100	30.5	signalling.G-proteins	cytosol	High	Master Protein	guanosine nucleotide diphosphate dissociation inhibitor 1	74	23	195	17	23	7	-0.0956648	0.0375015	0.312033	0.614916
AT1G45000	29.5.11.20	protein.degradation.ubiquitin.proteasom	nucleus,cytosol	High	Master Protein	AAA-type ATPase family protein	65	20	292	3	20	22	-0.0119214	0.0248391	0.847489	0.707308
AT1G72330	13.1.1.3.1	amino acid metabolism.synthesis.central amino acid metabolism.alanine.alanine aminotransferase	mitochondrion	High	Master Protein	alanine aminotransferase 2	61	23	154	16	23	0	2.49826	2.62269	0.000333476	0.00017374
AT2G18790	30.11	signalling.light	nucleus	High	Master Protein	phytochrome B	37	30	202	21	30	6	0.227318	0.33141	0.109757	0.0298373
AT2G37760	3.5	minor CHO metabolism.others	cytosol	High	Master Protein	NAD(P)-linked oxidoreductase superfamily protein	80	20	208	17	20	4	0.568263	0.333145	0.050536	0.0555298
AT5G14250	30.11.1	signalling.light.COP9 signalosome	nucleus	High	Master Protein	Proteasome component (PCI) domain protein	73	20	202	20	20	0	0.100352	0.0302756	0.396744	0.566798
AT5G20490	31.1	cell.organisation	golgi	High	Master Protein	Myosin family protein with Dil domain	35	42	210	33	42	9	-0.243986	-0.529948	0.152303	0.0519277
AT4G20980	29.2.3	protein.synthesis.initiation	cytosol	High	Master Protein	Eukaryotic translation initiation factor 3 subunit 7 (eIF-3)	45	17	204	10	17	0	-0.221275	-0.0426023	0.147352	0.76004
AT4G32720	27.3.99	RNA.regulation of transcription.unclassified	nucleus	High	Master Protein	La protein 1	58	20	190	20	20	0	-0.153947	-0.159308	0.0631386	0.121988
AT1G17880	27.3.50	RNA.regulation of transcription.General Transcription	nucleus	High	Master Protein	basic transcription factor 3	68	10	201	8	10	2	-0.084265	-0.106423	0.472433	0.355642
AT1G06550	11.9.4.3	lipid metabolism.lipid degradation.beta-oxidation.enoyl CoA hydratase	peroxisome	High	Master Protein	ATP-dependent caseinolytic (Clp) protease/crotonase family protein	66	22	210	22	22	0	-0.0872953	-0.495906	0.351309	0.00247038
AT1G30230	29.2.4	protein.synthesis.elongation	cytosol	High	Master Protein	Glutathione S-transferase, C-terminal-like;Translation elongation factor EF1B/ribosomal protein S6	63	16	253	10	16	9	-0.155634	-0.176292	0.0921244	0.00972292
AT2G45300	13.1.6.1.6	amino acid metabolism.synthesis.aromatic aa.chorismate.5-enolpyruvylshikimate-3-phosphate synthase	plastid	High	Master Protein	RNA 3'-terminal phosphate cyclase/enolpyruvate transferase, alpha/beta	58	22	281	6	22	21	0.0180853	0.0125675	0.811985	0.913031
AT3G13160	35.1.5	not assigned.no ontology.pentatricopeptide (PPR) repeat-containing protein	mitochondrion	High	Master Protein	Tetratricopeptide repeat (TPR)-like superfamily protein	53	20	213	20	20	0	0.429772	0.504129	0.00114514	0.00122853
AT1G08360	29.2.1.1.3.2.510	protein.synthesis.ribosomal protein.prokaryotic.unknown organellar.50S subunit.L10A	cytosol	High	Master Protein	Ribosomal protein L1p/L10e family	56	12	232	4	12	13	0.589636	0.459918	0.207951	0.241033
AT5G07090	29.2.1.2.1.4	protein.synthesis.ribosomal protein.eukaryotic.40S subunit.S4	cytosol	High	Master Protein	Ribosomal protein S4 (RPS4A) family protein	70	21	309	2	21	24	-0.190746	-0.360226	0.252888	0.0425155
AT2G38280	23.2	nucleotide metabolism.degradation	endoplasmic reticulum	High	Master Protein	AMP deaminase, putative / myoadenylate deaminase, putative	37	23	138	23	23	0	-0.161728	-0.0777433	0.333237	0.352269
AT4G25630	29.2.2.3.3	protein.synthesis.ribosome biogenesis.Pre-rRNA processing and modifications.methylotransferases	nucleus	High	Master Protein	fibrillarin 2	59	15	278	3	15	0	-0.0550728	-0.00574468	0.547058	0.949279
AT2G31810	13.1.4.1.1	amino acid metabolism.synthesis.branched chain group.common.acetolactate synthase	plastid	High	Master Protein	ACT domain-containing small subunit of acetolactate synthase protein	60	24	209	24	24	0	0.0018362	0.190807	0.983086	0.167323
AT5G11880	13.1.3.5.5	amino acid metabolism.synthesis.aspartate family.lysine.diaminopimelate decarboxylase	plastid	High	Master Protein	Pyridoxal-dependent decarboxylase family protein	50	19	291	5	19	18	0.206095	0.217827	0.0318709	0.0358546
AT3G54960	21.1.1	redox.thioredoxin.PDIL	endoplasmic reticulum	High	Master Protein	PDI-like 1-3	57	29	271	29	29	0	0.392988	0.417077	0.00562143	0.00686626
AT1G77550	31.1	cell.organisation	vacuole	High	Master Protein	tubulin-tyrosine ligases;tubulin-tyrosine ligases	48	27	204	27	27	0	-0.104982	0.203824	0.0051854	0.105314
AT4G34870	31.3.1	cell.cycle.peptidylprolyl isomerase	cytosol	High	Master Protein	rotamase cyclophilin 5	77	12	433	9	12	3	-0.0961328	-0.241145	0.709088	0.29752
AT2G04160	29.5.1	protein.degradation.subtilases	extracellular	High	Master Protein	Subtilisin-like serine endopeptidase family protein	42	18	142	18	18	0	1.29129	0.598249	0.000194531	0.0020397
AT3G58750	6.1	gluconeogenesis / glyoxylate cycle.citrate synthase	peroxisome	High	Master Protein	citrate synthase 2	48	18	233	12	18	0	-0.151944	0.0923654	0.321825	0.29835
AT5G62670	34.1	transport.p- and v-ATPases	plasma membrane	High	Master Protein	H(+)-ATPase 11	38	30	244	16	30	0	-0.12671	0.0443388	0.202224	0.751807
AT1G23310	13.1.1.3.1	amino acid metabolism.synthesis.central amino acid metabolism.alanine.alanine aminotransferase	peroxisome	High	Master Protein	glutamate:glyoxylate aminotransferase	69	21	155	11	21	11	0.332588	0.37876	0.196024	0.00975383
AT1G06410	3.2.3	minor CHO metabolism.trehalose.potential TPS/TPP	cytosol	High	Master Protein	trehalose-phosphatase/synthase 7	42	26	191	23	26	3	0.0540417	-0.0863181	0.720233	0.121703
AT3G46440	10.1.5	cell wall.precursor synthesis.UXS	cytosol	High	Master Protein	UDP-XYL synthase 5	76	19	240	5	19	1	0.34374	0.491071	0.321623	0.0483303
AT3G51160	10.1.7	cell wall.precursor synthesis.GMD	cytosol	High	Master Protein	NAD(P)-binding Rossmann-fold superfamily protein	57	17	221	10	17	8	-0.231757	-0.224777	0.0417445	0.0216474
AT3G11630	21.5.1	redox.peroxiredoxin.BAS1	plastid	High	Master Protein	Thioredoxin superfamily protein	64	12	175	5	12	8	-0.258257	0.0022608	0.0141212	0.975682
AT2G42910	23.1.3	nucleotide metabolism.synthesis.PRS-PP	cytosol	High	Master Protein	Phosphoribosyltransferase family protein	69	17	182	17	17	0	-0.0460768	0.0115137	0.317205	0.737066
AT3G44300	16.5.1.3.3	secondary metabolism.sulfur-containing.glucosinolates.degradation.nitrilase	cytosol	High	Master Protein	nitrilase 2	68	19	248	11	19	3	1.1499	0.671477	0.00165764	0.00587528
AT3G46970	2.2.2.2	major CHO metabolism.degradation.starch.starch phosphorylase	cytosol	High	Master Protein	alpha-glucan phosphorylase 2	46	23	154	22	23	0	-0.435669	0.0242235	0.0131721	0.737525
AT5G19760	34.9	transport.metabolite transporters at the mitochondrial membrane	mitochondrion	High	Master Protein	Mitochondrial substrate carrier family protein	82	17	202	17	17	0	0.524033	0.511091	0.00220339	0.00313155
AT3G43600	17.1.1	hormone metabolism.abscisic acid.synthesis-degradation	cytosol	High	Master Protein	aldehyde oxidase 2	32	27	194	27	27	0	0.358449	0.33403	0.065039	0.0445985
AT1G49760	27.1	RNA.processing	cytosol	High	Master Protein	poly(A) binding protein 8	43	22	178	20	22	0	-0.475198	-0.389273	0.00620455	0.00789933
AT5G14580	27.1	RNA.processing	mitochondrion	High	Master Protein	polyribonucleotide nucleotidyltransferase, putative	39	25	157	25	25	0	1.40069	1.31378	0.00489618	0.00483443
AT2G14170	13.2.4.3	amino acid metabolism.degradation.branched chain group.valine	mitochondrion	High	Master Protein	aldehyde dehydrogenase 6B2	48	18	178	18	18	0	0.126613	0.0673722	0.136436	0.0869935
AT4G24520	26.10	misc.cytochrome P450	cytosol	High	Master Protein	P450 reductase 1	40	20	136	20	20	0	0.184711	-0.410741	0.757326	0.0431581
AT1G70580	1.2.3	PS.photorespiration.aminotransferases peroxisomal	peroxisome	High	Master Protein	alanine-2-oxoglutarate aminotransferase 2	65	18	129	8	18	0	-0.780774	-0.903534	0.00654254	0.000109118
AT1G49670	20.2	stress.abiotic	peroxisome	High	Master Protein	ARP protein (REF)	51	25	190	25	25	0	-0.101482	-0.0550505	0.0864208	0.492607
AT1G07510	29.5.7	protein.degradation.metalloprotease	mitochondrion	High	Master Protein	FTSH protease 10	46	26	153	16	26	0	1.49601	1.38104	0.00366153	0.00455249
AT5G15400	29.5.11	protein.degradation.ubiquitin	cytosol	High	Master Protein	U-box domain-containing protein	44	28	214	28	28	0	0.143801	0.262736	0.218121	0.0457717
AT3G23300	20.2.3	stress.abiotic.drought/salt	golgi	High	Master Protein	S-adenosyl-L-methionine-dependent methyltransferases superfamily protein	45	25	225	7	25	19	0.0694221	0.0969233	0.311173	0.19835
AT5G40760	7.1.1	OPP.oxidative PP.G6PD	cytosol	High	Master Protein	glucose-6-phosphate dehydrogenase 6	65	25	238	17	25	0	0.132036	0.181113	0.576201	0.393305
AT2G42490	26.7	misc.oxidases - copper, flavone etc	peroxisome	High	Master Protein	Copper amine oxidase family protein	45	23	190	23	23	0	-0.0924951	0.136497	0.412914	0.0141731
AT1G78850	26.16	misc.myrosinases-lectin-jacalin	extracellular	High	Master Protein	D-mannose binding lectin protein with Apple-like carbohydrate-binding domain	54	20	257	20	20	0	-1.00834	-1.05455	2.20863e-05	1.76235e-05
AT5G08300	8.1.6	TCA / org transformation.TCA.succinyl-CoA ligase	mitochondrion	High	Master Protein	Succinyl-CoA ligase, alpha subunit	44	11	464	4	11	12	0.424492	0.379761	0.0515146	0.00254894
AT1G80490	33.99	development.unspecified	golgi	High	Master Protein	TOPLESS-related 1	38	33	221	2	33	0	0.486068	-0.109118	0.355784	0.850556
AT4G16155	11.1.31	lipid metabolism.FA synthesis and FA elongation.pyruvate DH	plastid	High	Master Protein	dihydrolipoyl dehydrogenases	43	17	176	7	17	10	0.31307	0.212983	0.127528	0.258323
AT2G16600	31.3.1	cell.cycle.peptidylprolyl isomerase	cytosol	High	Master Protein	rotamase CYP 3	71	9	256	7	9	0	-0.572012	-0.358546	0.000531807	0.0134272
AT2G38750	31.1	cell.organisation	plasma membrane,cytosol	High	Master Protein	annexin 4	68	17	177	17	17	0	-0.544255	-1.50608	0.00141986	1.06526e-05
AT2G17265	13.1.3.6.1.4	amino acid metabolism.synthesis.aspartate family.misc.homoserine.homoserine kinase	plastid	High	Master Protein	homoserine kinase	66	17	203	17	17	0	0.198862	0.0673808	0.0399228	0.251023
AT3G25860	11.1.31	lipid metabolism.FA synthesis and FA elongation.pyruvate DH	plastid	High	Master Protein	2-oxoacid dehydrogenases acyltransferase family protein	49	16	245	14	16	4	-0.214944	-0.0976315	0.0196209	0.0891821
AT5G43010	29.5.11.20	protein.degradation.ubiquitin.proteasom	nucleus,cytosol	High	Master Protein	regulatory particle triple-A ATPase 4A	65	20	274	3	20	0	0.289334	0.0980352	0.386561	0.672102
AT5G17000	26.7	misc.oxidases - copper, flavone etc	cytosol	High	Master Protein	Zinc-binding dehydrogenase family protein	71	20	166	9	20	13	0.647764	0.0938825	0.000327241	0.138914
AT5G40480	29.3.1	protein.targeting.nucleus	nucleus	High	Master Protein	embryo defective 3012	25	34	218	34	34	0	0.201998	0.192259	0.09629	0.14097
AT2G19480	28.1	DNA.synthesis/chromatin structure	nucleus	High	Master Protein	nucleosome assembly protein 1;2	43	16	188	14	16	1	-0.309141	-0.0818147	0.00435288	0.115857
AT5G08640	16.8.4.1	secondary metabolism.flavonoids.flavonols.flavonol synthase (FLS)	peroxisome	High	Master Protein	flavonol synthase 1	69	16	212	16	16	0	0.324007	0.709035	0.0707209	0.00365312
AT3G61050	30.3	signalling.calcium	plasma membrane	High	Master Protein	Calcium-dependent lipid-binding (CaLB domain) family protein	57	18	166	18	18	0	-0.136077	-0.190262	0.158325	0.0726281
AT5G05980	25.8	C1-metabolism.tetrahydrofolate synthase	cytosol	High	Master Protein	DHFS-FPGS homolog B	72	27	234	27	27	0	0.149153	0.153482	0.0259	0.0355913
AT1G05500	35.1.19	not assigned.no ontology.C2 domain-containing protein	plasma membrane	High	Master Protein	Calcium-dependent lipid-binding (CaLB domain) family protein	51	19	169	19	19	0	-0.0441651	0.0427378	0.836491	0.623334
AT2G20530	9.1.1	mitochondrial electron transport / ATP synthesis.NADH-DH.complex I	mitochondrion	High	Master Protein	prohibitin 6	71	14	190	10	14	1	0.628853	0.715672	0.00213712	0.000358141
AT1G09010	26.3	misc.gluco-, galacto- and mannosidases	vacuole	High	Master Protein	glycoside hydrolase family 2 protein	43	29	191	29	29	0	-0.202894	0.0313421	0.140777	0.834464
AT1G09270	29.3.1	protein.targeting.nucleus	nucleus	High	Master Protein	importin alpha isoform 4	67	22	182	18	22	2	-0.346803	-0.22185	0.00387228	0.107912
AT5G40770	31.2	cell.division	mitochondrion	High	Master Protein	prohibitin 3	83	15	265	9	15	7	0.864359	0.826582	0.000889122	0.00170406
AT2G41840	29.2.1.2.1.2	protein.synthesis.ribosomal protein.eukaryotic.40S subunit.S2	cytosol	High	Master Protein	Ribosomal protein S5 family protein	60	18	278	7	18	14	0.165552	-0.150818	0.309563	0.127784
AT3G44110	20.2.1	stress.abiotic.heat	nucleus	High	Master Protein	DNAJ homologue 3	49	15	181	8	15	7	0.0884585	0.130096	0.722688	0.555679
AT5G41790	30.11.1	signalling.light.COP9 signalosome	cytosol	High	Master Protein	COP1-interactive protein 1	29	34	188	32	34	2	-0.093115	0.328398	0.483895	0.0673266
AT1G54010	16.5.1.3.1	secondary metabolism.sulfur-containing.glucosinolates.degradation.myrosinase	vacuole	High	Master Protein	GDSL-like Lipase/Acylhydrolase superfamily protein	56	16	277	15	16	2	0.494861	0.442174	0.0180579	0.0258411
AT1G10630	29.4	protein.postranslational modification	cytosol	High	Master Protein	ADP-ribosylation factor A1F	75	11	364	1	11	17	-0.139787	-0.349275	0.227768	0.0619059
AT3G10380	31.4	cell.vesicle transport	plasma membrane	High	Master Protein	subunit of exocyst complex 8	37	27	214	27	27	0	-0.289174	-0.00473723	0.0256881	0.945633
AT4G05390	7.3	OPP.electron transfer	plastid	High	Master Protein	root FNR 1	60	19	236	13	19	10	-0.629675	-0.652459	0.053875	0.0249241
AT3G08510	30.4.4	signalling.phosphinositides.phosphoinositide phospholipase C	plasma membrane	High	Master Protein	phospholipase C 2	53	20	192	14	20	6	-0.263495	-0.136195	0.0462963	0.318237
AT1G16470	29.5	protein.degradation	nucleus,cytosol	High	Master Protein	proteasome subunit PAB1	80	12	161	1	12	16	0.105668	0.127822	0.0882357	0.102356
AT3G25820	16.1.5	secondary metabolism.isoprenoids.terpenoids	plastid	High	Master Protein	terpene synthase-like sequence-1,8-cineole	51	22	187	20	22	2	-0.759252	-1.83345	0.000236176	2.14881e-05
AT5G23250	8.1.6	TCA / org transformation.TCA.succinyl-CoA ligase	mitochondrion	High	Master Protein	Succinyl-CoA ligase, alpha subunit	45	11	453	4	11	0	0.090015	0.227561	0.173128	0.123232
AT5G63600	16.8.4.1	secondary metabolism.flavonoids.flavonols.flavonol synthase (FLS)	cytosol	High	Master Protein	flavonol synthase 5	74	18	169	18	18	0	-0.571032	0.379702	0.0268729	0.0272785
AT2G36850	3.6	minor CHO metabolism.callose	plasma membrane	High	Master Protein	glucan synthase-like 8	24	33	208	27	33	2	-0.385519	-0.293834	0.0982938	0.00578745
AT4G31180	29.1.12	protein.aa activation.aspartate-tRNA ligase	cytosol	High	Master Protein	Class II aminoacyl-tRNA and biotin synthetases superfamily protein	52	24	242	20	24	3	-0.0445556	0.0260806	0.307816	0.522426
AT1G67120	29.2.2	protein.synthesis.ribosome biogenesis	nucleus	High	Master Protein	ATPases;nucleotide binding;ATP binding;nucleoside-triphosphatases;transcription factor binding	13	45	222	45	45	0	0.717124	0.416377	0.00476125	0.122874
AT1G64550	34.16	transport.ABC transporters and multidrug resistance systems	cytosol	High	Master Protein	general control non-repressible 3	48	24	179	24	24	0	0.0541919	-0.0270875	0.428028	0.396992
AT2G17980	29.3.4.4	protein.targeting.secretory pathway.plasma membrane	plasma membrane	High	Master Protein	Sec1/munc18-like (SM) proteins superfamily	52	21	182	21	21	0	-0.11572	-0.197366	0.205704	0.074791
AT1G73230	27.3.67	RNA.regulation of transcription.putative transcription regulator	nucleus	High	Master Protein	Nascent polypeptide-associated complex NAC	70	10	211	8	10	0	-0.177904	-0.0974327	0.214982	0.465139
AT5G20280	2.1.1.1	major CHO metabolism.synthesis.sucrose.SPS	cytosol	High	Master Protein	sucrose phosphate synthase 1F	32	25	214	21	25	4	-0.10961	-0.242607	0.168265	0.0182235
AT2G33040	9.9	mitochondrial electron transport / ATP synthesis.F1-ATPase	mitochondrion	High	Master Protein	gamma subunit of Mt ATP synthase	63	18	252	18	18	0	-0.536819	-0.497685	0.000255386	6.81105e-05
AT5G22440	29.2.1.2.2.510	protein.synthesis.ribosomal protein.eukaryotic.60S subunit.L10A	cytosol	High	Master Protein	Ribosomal protein L1p/L10e family	57	12	212	5	12	0	0.0298332	-0.0645717	0.852103	0.693869
AT1G80600	13.1.2.3.4	amino acid metabolism.synthesis.glutamate family.arginine.acetylornithine aminotransferase	plastid	High	Master Protein	HOPW1-1-interacting 1	67	20	153	20	20	0	0.393481	0.400046	0.0425354	0.0137892
AT2G01140	1.3.6	PS.calvin cycle.aldolase	plastid	High	Master Protein	Aldolase superfamily protein	52	14	250	14	14	0	0.00349664	-0.0882754	0.97753	0.509315
AT1G22440	26.11	misc.alcohol dehydrogenases	cytosol	High	Master Protein	Zinc-binding alcohol dehydrogenase family protein	63	18	228	17	18	1	0.185913	-0.0328587	0.0517349	0.585813
AT5G61970	29.3.4.99	protein.targeting.secretory pathway.unspecified	nucleus	High	Master Protein	signal recognition particle-related / SRP-related	57	28	195	28	28	0	0.43422	0.23531	0.121613	0.184416
AT1G79280	33.99	development.unspecified	nucleus	High	Master Protein	nuclear pore anchor	23	37	170	37	37	0	0.0160533	-0.134871	0.926565	0.462191
AT3G03640	26.3	misc.gluco-, galacto- and mannosidases	extracellular	High	Master Protein	beta glucosidase 25	53	25	183	24	25	1	-0.418296	-0.15254	0.0962291	0.493873
AT1G03860	31.3	cell.cycle	mitochondrion	High	Master Protein	prohibitin 2	71	11	186	1	11	0	0.246379	0.862772	0.341095	0.0159744
AT3G11964	35.1.14	not assigned.no ontology.S RNA-binding domain-containing protein	nucleus	High	Master Protein	RNA binding;RNA binding	30	44	226	44	44	0	-0.408889	-0.354005	0.00940644	0.0100625
AT2G27530	29.2.1.2.2.510	protein.synthesis.ribosomal protein.eukaryotic.60S subunit.L10A	cytosol	High	Master Protein	Ribosomal protein L1p/L10e family	60	12	225	5	12	0	0.155135	0.111589	0.202934	0.507075
AT5G03290	8.2.4	TCA / org transformation.other organic acid transformatons.IDH	mitochondrion	High	Master Protein	isocitrate dehydrogenase V	45	14	265	8	14	0	0.18703	0.288764	0.154319	0.0128636
AT1G70490	29.4	protein.postranslational modification	endoplasmic reticulum	High	Master Protein	Ras-related small GTP-binding family protein	75	11	359	1	11	0	-0.822446	-0.734544	0.0551694	0.0520329
AT5G25460	35.2	not assigned.unknown	extracellular	High	Master Protein	Protein of unknown function, DUF642	56	16	268	11	16	8	-0.135062	-0.187696	0.449422	0.224204
AT4G10710	27.3.52	RNA.regulation of transcription.Global transcription factor group	nucleus	High	Master Protein	global transcription factor C	32	24	200	24	24	0	-0.692608	-0.463963	0.000616248	0.0307697
AT2G18450	8.1.7	TCA / org transformation.TCA.succinate dehydrogenase	mitochondrion	High	Master Protein	succinate dehydrogenase 1-2	24	10	198	1	10	0	0.56163	-0.556428	0.00205949	0.00405515
AT2G31670	35.1	not assigned.no ontology	peroxisome	High	Master Protein	Stress responsive alpha-beta barrel domain protein	57	11	140	11	11	0	0.00727291	-0.10797	0.920464	0.10847
AT1G02520	34.16	transport.ABC transporters and multidrug resistance systems	plasma membrane	High	Master Protein	P-glycoprotein 11	30	23	165	7	23	8	1.82501	2.33694	0.00047233	0.000192615
AT4G00630	34.15	transport.potassium	plastid	High	Master Protein	K+ efflux antiporter 2	36	25	187	19	25	5	1.17997	1.24696	0.00129288	0.00105236
AT3G60190	26.17	misc.dynamin	cytosol	High	Master Protein	DYNAMIN-like 1E	60	26	190	20	26	0	-0.249377	0.195358	0.0994517	0.16968
AT1G62750	29.2.4	protein.synthesis.elongation	plastid	High	Master Protein	Translation elongation factor EFG/EF2 protein	54	27	186	27	27	0	0.320251	0.563977	0.214031	0.0632293
AT5G36210	29.5	protein.degradation	plastid	High	Master Protein	alpha/beta-Hydrolases superfamily protein	34	19	161	19	19	0	-0.0436845	0.0241487	0.50088	0.833785
AT5G64250	26.1	misc.misc2	cytosol	High	Master Protein	Aldolase-type TIM barrel family protein	79	17	179	17	17	0	-0.545859	-0.357951	0.033117	0.0253593
AT5G27600	11.1.9	lipid metabolism.FA synthesis and FA elongation.long chain fatty acid CoA ligase	peroxisome	High	Master Protein	long-chain acyl-CoA synthetase 7	43	20	178	19	20	0	-0.10658	-0.0299189	0.598504	0.864693
AT3G14390	13.1.3.5.5	amino acid metabolism.synthesis.aspartate family.lysine.diaminopimelate decarboxylase	plastid	High	Master Protein	Pyridoxal-dependent decarboxylase family protein	45	16	270	2	16	0	0.173624	0.191428	0.246972	0.159228
AT1G58380	29.2.1.2.1.2	protein.synthesis.ribosomal protein.eukaryotic.40S subunit.S2	cytosol	High	Master Protein	Ribosomal protein S5 family protein	49	15	260	3	15	0	-0.0539225	-0.101813	0.455973	0.365315
AT1G80560	13.1.4.4.3	amino acid metabolism.synthesis.branched chain group.leucine specific.3-isopropylmalate dehydrogenase	plastid	High	Master Protein	isopropylmalate dehydrogenase 2	57	16	231	10	16	2	-0.190538	-0.0149537	0.033171	0.864791
AT3G12290	25.5	C1-metabolism.Methylenetetrahydrofolate dehydrogenase & Methenyltetrahydrofolate cyclohydrolase	cytosol	High	Master Protein	Amino acid dehydrogenase family protein	66	15	143	14	15	1	0.0285725	-0.162892	0.638464	0.184763
AT4G24830	13.1.2.3.22	amino acid metabolism.synthesis.glutamate family.arginine.arginosuccinate synthase	plastid	High	Master Protein	arginosuccinate synthase family	52	22	288	22	22	0	0.258402	0.264833	0.0123091	0.000921648
AT1G60770	27.3.67	RNA.regulation of transcription.putative transcription regulator	mitochondrion	High	Master Protein	Tetratricopeptide repeat (TPR)-like superfamily protein	55	24	224	24	24	0	0.791221	0.880329	0.000924359	0.00144181
AT2G42520	27.1.2	RNA.processing.RNA helicase	nucleus	High	Master Protein	P-loop containing nucleoside triphosphate hydrolases superfamily protein	45	24	185	8	24	5	0.254715	0.239205	0.0103186	0.000646279
AT1G31730	31.4	cell.vesicle transport	nucleus	High	Master Protein	Adaptin family protein	39	27	234	27	27	0	-0.237839	-0.225575	0.0866397	0.0236114
AT3G48560	13.1.4.1.1	amino acid metabolism.synthesis.branched chain group.common.acetolactate synthase	plastid	High	Master Protein	chlorsulfuron/imidazolinone resistant 1	46	19	152	19	19	0	-0.0835356	0.113352	0.49995	0.273113
AT3G10050	13.1.4.5.1	amino acid metabolism.synthesis.branched chain group.isoleucine specific.threonine ammonia-lyase	plastid	High	Master Protein	L-O-methylthreonine resistant 1	60	23	197	23	23	0	0.516784	0.37499	0.00838571	0.035448
AT1G12840	34.1	transport.p- and v-ATPases	vacuole,golgi	High	Master Protein	vacuolar ATP synthase subunit C (VATC) / V-ATPase C subunit / vacuolar proton pump C subunit (DET3)	78	26	249	26	26	0	0.291978	0.103195	0.00789337	0.33027
AT2G05830	29.2.3	protein.synthesis.initiation	cytosol	High	Master Protein	NagB/RpiA/CoA transferase-like superfamily protein	61	15	159	15	15	0	0.452681	0.343328	0.00621054	0.0166506
AT3G05420	11.1.13	lipid metabolism.FA synthesis and FA elongation.acyl-CoA binding protein	cytosol	High	Master Protein	acyl-CoA binding protein 4	50	24	176	1	24	0	-0.598948	-0.563983	0.266241	0.262285
AT4G14360	20.2.3	stress.abiotic.drought/salt	golgi	High	Master Protein	S-adenosyl-L-methionine-dependent methyltransferases superfamily protein	47	24	210	6	24	0	-0.0655179	0.133823	0.797959	0.532373
AT5G48010	16.1.5	secondary metabolism.isoprenoids.terpenoids	cytosol	High	Master Protein	thalianol synthase 1	44	23	118	23	23	0	0.290557	-1.06705	0.0333126	0.000341931
AT1G30690	29.3.4.99	protein.targeting.secretory pathway.unspecified	cytosol	High	Master Protein	Sec14p-like phosphatidylinositol transfer family protein	54	22	146	22	22	0	-1.21849	-1.04727	6.77193e-05	0.000109511
AT5G11490	31.4	cell.vesicle transport	golgi	High	Master Protein	adaptin family protein	37	19	168	19	19	0	-0.170351	0.0108191	0.0487821	0.901383
AT3G14310	10.8.1	cell wall.pectin*esterases.PME	extracellular	High	Master Protein	pectin methylesterase 3	51	20	181	16	20	4	-0.401456	-0.487332	0.00828613	0.000344896
AT3G28345	34.16	transport.ABC transporters and multidrug resistance systems	vacuole	High	Master Protein	ABC transporter family protein	28	24	141	22	24	3	-0.0727753	0.308888	0.534292	3.30497e-05
AT5G04130	28.1	DNA.synthesis/chromatin structure	mitochondrion	High	Master Protein	DNA GYRASE B2	37	22	164	11	22	11	1.24486	1.6052	0.00027062	0.000960092
AT1G76690	17.7.1.5	hormone metabolism.jasmonate.synthesis-degradation.12-Oxo-PDA-reductase	cytosol	High	Master Protein	12-oxophytodienoate reductase 2	68	21	222	12	21	0	-0.315682	-0.340574	0.0821675	0.0800727
AT2G20630	29.4	protein.postranslational modification	cytosol	High	Master Protein	PP2C induced by AVRRPM1	68	19	185	15	19	4	0.152304	0.373071	0.0505804	0.00384986
AT1G16870	29.2.1.1.2.1.29	protein.synthesis.ribosomal protein.prokaryotic.mitochondrion.30S subunit.S29	mitochondrion	High	Master Protein	mitochondrial 28S ribosomal protein S29-related	61	21	158	21	21	0	0.792356	0.779081	0.00304008	0.00575026
AT4G19006	29.5.11.20	protein.degradation.ubiquitin.proteasom	nucleus,cytosol	High	Master Protein	Proteasome component (PCI) domain protein	65	20	245	11	20	9	-0.0233265	-0.0190988	0.754507	0.755676
AT1G79940	20.2.1	stress.abiotic.heat	endoplasmic reticulum	High	Master Protein	DnaJ / Sec63 Brl domains-containing protein	39	21	192	18	21	3	-0.221885	-0.26712	0.12087	0.0665131
AT3G48730	19.3	tetrapyrrole synthesis.GSA	plastid	High	Master Protein	glutamate-1-semialdehyde 2,1-aminomutase 2	61	16	160	6	16	0	0.678763	1.03235	0.145076	0.0178313
AT5G20980	13.1.3.4.3	amino acid metabolism.synthesis.aspartate family.methionine.methionine synthase	plastid	High	Master Protein	methionine synthase 3	36	22	473	16	22	0	-0.162902	0.127743	0.41315	0.505312
AT4G31940	26.10	misc.cytochrome P450	endoplasmic reticulum	High	Master Protein	cytochrome P450, family 82, subfamily C, polypeptide 4	61	24	180	17	24	7	0.629635	2.04034	0.160425	0.000239045
AT3G16430	17.7.3	hormone metabolism.jasmonate.induced-regulated-responsive-activated	cytosol	High	Master Protein	jacalin-related lectin 31	63	15	320	9	15	0	0.974398	-0.0958966	0.0242701	0.41749
AT5G16300	35.2	not assigned.unknown	golgi	High	Master Protein	Vps51/Vps67 family (components of vesicular transport) protein	39	29	161	29	29	0	0.0278888	-0.0393997	0.843225	0.733133
AT3G59770	30.4	signalling.phosphinositides	golgi	High	Master Protein	sacI homology domain-containing protein / WW domain-containing protein	24	27	197	27	27	0	-0.0269546	-0.00618145	0.768011	0.975291
AT2G34470	13.2.2.3	amino acid metabolism.degradation.glutamate family.arginine	cytosol	High	Master Protein	urease accessory protein G	74	16	147	16	16	0	0.458279	0.411539	0.0260926	0.0970576
AT5G39410	35.2	not assigned.unknown	mitochondrion	High	Master Protein	Saccharopine dehydrogenase	65	19	170	19	19	0	0.25258	0.367926	0.0298522	0.00545015
AT4G26900	13.1.7.4	amino acid metabolism.synthesis.histidine.N'-5'-phosphoribosyl-formimino-5-aminoimidazole-4-carboxamide ribonucleotide isomerase	plastid	High	Master Protein	HIS HF	57	27	209	27	27	0	0.100571	-0.0110529	0.13872	0.880387
AT1G47128	29.5.3	protein.degradation.cysteine protease	extracellular	High	Master Protein	Granulin repeat cysteine protease family protein	32	11	133	11	11	0	0.297082	0.173451	0.10468	0.250264
AT3G05420	11.1.13	lipid metabolism.FA synthesis and FA elongation.acyl-CoA binding protein	cytosol	High	Master Protein	acyl-CoA binding protein 4	50	24	172	1	24	24	-0.207851	-0.171139	0.065315	0.0955443
AT4G19210	27.2	RNA.transcription	cytosol	High	Master Protein	RNAse l inhibitor protein 2	44	17	148	17	17	0	-0.0696308	-0.146084	0.462039	0.0419241
AT5G49650	3.7	minor CHO metabolism.sugar kinases	cytosol	High	Master Protein	xylulose kinase-2	62	22	192	22	22	0	0.139581	0.118737	0.160391	0.255826
AT1G06900	29.5	protein.degradation	cytosol	High	Master Protein	Insulinase (Peptidase family M16) family protein	33	26	208	26	26	0	-0.102436	-0.0829147	0.311892	0.284799
AT4G18030	20.2.3	stress.abiotic.drought/salt	golgi	High	Master Protein	S-adenosyl-L-methionine-dependent methyltransferases superfamily protein	47	22	174	21	22	1	-0.0594756	-0.134532	0.0797211	0.140753
AT3G60130	26.3	misc.gluco-, galacto- and mannosidases	extracellular	High	Master Protein	beta glucosidase 16	51	18	141	17	18	0	0.175864	-0.295611	0.410514	0.276795
AT4G39980	13.1.6.1.1	amino acid metabolism.synthesis.aromatic aa.chorismate.3-deoxy-D-arabino-heptulosonate 7-phosphate synthase	plastid	High	Master Protein	3-deoxy-D-arabino-heptulosonate 7-phosphate synthase 1	48	19	222	17	19	0	0.247839	0.128282	0.00278572	0.00441823
AT1G23820	22.1.6	polyamine metabolism.synthesis.spermidine synthase	cytosol	High	Master Protein	spermidine synthase 1	62	17	176	12	17	6	0.0788154	0.129604	0.117933	0.132812
AT1G48900	29.3.4.99	protein.targeting.secretory pathway.unspecified	cytosol	High	Master Protein	Signal recognition particle, SRP54 subunit protein	58	21	152	11	21	10	0.160713	0.0143881	0.494532	0.891187
AT5G63980	23.2	nucleotide metabolism.degradation	plastid	High	Master Protein	Inositol monophosphatase family protein	62	16	150	16	16	0	-0.239872	-0.502078	0.0919934	0.00842001
AT1G23800	5.10	fermentation.aldehyde dehydrogenase	mitochondrion	High	Master Protein	aldehyde dehydrogenase 2B7	57	24	184	21	24	0	0.608853	0.118155	0.00137674	0.0702946
AT5G61140	27.1.2	RNA.processing.RNA helicase	golgi,cytosol	High	Master Protein	U5 small nuclear ribonucleoprotein helicase	26	37	186	36	37	0	-0.148876	-0.0019372	0.306129	0.984162
AT2G30050	29.3.4.4	protein.targeting.secretory pathway.plasma membrane	nucleus,cytosol	High	Master Protein	transducin family protein / WD-40 repeat family protein	74	13	136	11	13	0	-0.133265	-0.0911626	0.10736	0.321698
AT5G56630	4.3.4	glycolysis.unclear/dually targeted.phosphofructokinase (PFK)	cytosol	High	Master Protein	phosphofructokinase 7	56	20	200	9	20	10	0.343574	0.112188	0.310735	0.0976041
AT5G20950	10.6.1	cell wall.degradation.cellulases and beta -1,4-glucanases	extracellular	High	Master Protein	Glycosyl hydrolase family protein	46	22	182	20	22	1	0.471577	0.341661	0.0011322	0.00504176
AT1G62390	35.1.5	not assigned.no ontology.pentatricopeptide (PPR) repeat-containing protein	nucleus	High	Master Protein	Octicosapeptide/Phox/Bem1p (PB1) domain-containing protein / tetratricopeptide repeat (TPR)-containing protein	36	19	176	19	19	0	-0.195035	-0.0920467	0.108641	0.399155
AT5G51830	2.2.1.1	major CHO metabolism.degradation.sucrose.fructokinase	cytosol	High	Master Protein	pfkB-like carbohydrate kinase family protein	78	21	204	19	21	0	0.322727	0.30429	0.0352862	0.03043
AT5G19510	29.2.4	protein.synthesis.elongation	cytosol	High	Master Protein	Translation elongation factor EF1B/ribosomal protein S6 family protein	67	12	214	9	12	1	-0.431027	-0.257879	0.0014161	0.000532375
AT3G01780	35.2	not assigned.unknown	cytosol	High	Master Protein	ARM repeat superfamily protein	34	29	198	29	29	0	-0.357093	-0.283943	0.000620208	0.000447384
AT5G47690	35.2	not assigned.unknown	nucleus	High	Master Protein	binding	28	34	210	34	34	0	-0.184	-0.277001	0.16658	0.019061
AT1G47260	9.1.1.5	mitochondrial electron transport / ATP synthesis.NADH-DH.complex I.carbonic anhydrase	mitochondrion	High	Master Protein	gamma carbonic anhydrase 2	66	15	171	12	15	3	-0.203645	-0.0604258	0.0157953	0.0793759
AT1G01800	26.22	misc.short chain dehydrogenase/reductase (SDR)	cytosol	High	Master Protein	NAD(P)-binding Rossmann-fold superfamily protein	63	15	199	14	15	1	-0.0498136	0.0564851	0.58661	0.53278
AT4G11150	34.1.1.4	transport.p- and v-ATPases.H+-transporting two-sector ATPase.subunit E	vacuole,golgi	High	Master Protein	vacuolar ATP synthase subunit E1	63	16	233	10	16	8	0.152527	0.164582	0.174899	0.115415
AT3G54540	34.16	transport.ABC transporters and multidrug resistance systems	nucleus	High	Master Protein	general control non-repressible 4	49	23	184	22	23	2	-0.0854344	-0.238038	0.284308	0.134824
AT5G11110	2.1.1.1	major CHO metabolism.synthesis.sucrose.SPS	cytosol	High	Master Protein	sucrose phosphate synthase 2F	32	24	158	19	24	1	-0.991348	-0.96201	0.00185094	0.00111235
AT2G36160	29.2.1.2.1.14	protein.synthesis.ribosomal protein.eukaryotic.40S subunit.S14	cytosol	High	Master Protein	Ribosomal protein S11 family protein	65	9	280	1	9	14	0.0233826	-0.163269	0.869563	0.0518699
AT1G18500	13.1.4.4.1	amino acid metabolism.synthesis.branched chain group.leucine specific.2-isopropylmalate synthase	plastid	High	Master Protein	methylthioalkylmalate synthase-like 4	54	23	180	7	23	14	0.207055	0.136213	0.0727774	0.218005
AT1G24360	11.1.4	lipid metabolism.FA synthesis and FA elongation.ACP oxoacyl reductase	plastid	High	Master Protein	NAD(P)-binding Rossmann-fold superfamily protein	66	14	202	14	14	0	0.0939408	0.0557519	0.143587	0.508962
AT4G29120	7.1.3	OPP.oxidative PP.6-phosphogluconate dehydrogenase	mitochondrion	High	Master Protein	6-phosphogluconate dehydrogenase family protein	57	15	153	15	15	0	0.270418	0.334419	0.108578	0.03748
AT3G15090	35.1	not assigned.no ontology	mitochondrion	High	Master Protein	GroES-like zinc-binding alcohol dehydrogenase family protein	51	15	148	15	15	0	0.268521	0.330855	0.0136909	2.08778e-05
AT5G62390	30.3	signalling.calcium	endoplasmic reticulum	High	Master Protein	BCL-2-associated athanogene 7	40	18	229	17	18	0	-0.0340026	0.00987971	0.591187	0.857554
AT5G02270	34.16	transport.ABC transporters and multidrug resistance systems	cytosol	High	Master Protein	non-intrinsic ABC protein 9	64	17	211	17	17	0	0.43566	0.28866	0.00162962	0.00172073
AT3G17940	3.5	minor CHO metabolism.others	cytosol	High	Master Protein	Galactose mutarotase-like superfamily protein	75	16	166	16	16	0	0.299646	0.42228	0.0114297	0.00184393
AT4G16180	35.2	not assigned.unknown	endoplasmic reticulum	High	Master Protein	unknown protein; FUNCTIONS IN: molecular_function unknown; INVOLVED IN: biological_process unknown; LOCATED IN: plasma membrane; BEST Arabidopsis thaliana protein match is: unknown protein (TAIR:AT3G28720.1); Has 5 Blast hits to 5 proteins in 3 species: Archae - 0; Bacteria - 0; Metazoa - 0; Fungi - 0; Plants - 4; Viruses - 0; Other Eukaryotes - 1 (source: NCBI BLink).	42	21	163	21	21	0	0.109174	0.139691	0.0196002	0.011522
AT3G11510	29.2.1.2.1.14	protein.synthesis.ribosomal protein.eukaryotic.40S subunit.S14	cytosol	High	Master Protein	Ribosomal protein S11 family protein	65	9	277	1	9	0	-0.155888	-0.157418	0.152274	0.0616109
AT2G37230	35.1.5	not assigned.no ontology.pentatricopeptide (PPR) repeat-containing protein	plastid	High	Master Protein	Tetratricopeptide repeat (TPR)-like superfamily protein	42	26	233	25	26	2	0.455152	0.540573	0.00013177	0.000221954
AT1G15690	34.30	transport.H+ transporting pyrophosphatase	vacuole	High	Master Protein	Inorganic H pyrophosphatase family protein	32	21	209	21	21	0	-0.190799	-0.336195	0.19719	0.000388163
AT1G09100	29.5.11.20	protein.degradation.ubiquitin.proteasom	nucleus,cytosol	High	Master Protein	26S proteasome AAA-ATPase subunit RPT5B	54	18	203	3	18	0	0.162318	0.138442	0.0887875	0.0836707
P13645				High	Master Protein	SWISS-PROT:P13645 Tax_Id=9606 Gene_Symbol=KRT10 Keratin, type I cytoskeletal 10	44	23	141	20	23	3	-1.0428	-1.74165	0.301787	0.087915
AT1G54220	8.1.1.2	TCA / org transformation.TCA.pyruvate DH.E2	mitochondrion	High	Master Protein	Dihydrolipoamide acetyltransferase, long form protein	34	13	137	8	13	0	0.102158	2.65627e-05	0.370629	0.99981
AT3G51460	11.9.3.5	lipid metabolism.lipid degradation.lysophospholipases.phosphoinositide phospholipase C	endoplasmic reticulum	High	Master Protein	Phosphoinositide phosphatase family protein	51	24	180	16	24	9	-0.142882	-0.131821	0.205067	0.363672
AT3G53520	10.1.5	cell wall.precursor synthesis.UXS	golgi	High	Master Protein	UDP-glucuronic acid decarboxylase 1	41	14	145	11	14	0	-0.0540084	0.0552753	0.532841	0.105948
AT5G17050	16.8.4.3	secondary metabolism.flavonoids.flavonols.flavonol-3-O-rhamnosyltransferase	plastid	High	Master Protein	UDP-glucosyl transferase 78D2	57	14	129	12	14	2	-0.00431306	0.0278133	0.964836	0.75057
AT3G28940	20.1	stress.biotic	cytosol	High	Master Protein	AIG2-like (avirulence induced gene) family protein	75	14	160	14	14	0	0.0204225	0.194944	0.859975	0.0316409
AT5G64370	23.2.1.5	nucleotide metabolism.degradation.pyrimidine.beta-ureidopropionase	cytosol	High	Master Protein	beta-ureidopropionase	48	15	163	15	15	0	-0.314752	-0.367749	0.0444367	0.0155909
AT5G43780	14.1	S-assimilation.ATPS	plastid	High	Master Protein	Pseudouridine synthase/archaeosine transglycosylase-like family protein	59	20	196	12	20	11	-1.36473	-1.03061	0.000340102	0.00097278
AT5G45620	29.5.11.20	protein.degradation.ubiquitin.proteasom	nucleus,cytosol	High	Master Protein	Proteasome component (PCI) domain protein	57	19	229	10	19	0	-0.275913	-0.19685	0.00109233	0.00708266
AT4G13010	26.7	misc.oxidases - copper, flavone etc	cytosol	High	Master Protein	Oxidoreductase, zinc-binding dehydrogenase family protein	57	12	133	12	12	0	0.0402395	0.0226736	0.875578	0.940512
AT2G35840	2.1.1.2	major CHO metabolism.synthesis.sucrose.SPP	cytosol	High	Master Protein	Sucrose-6F-phosphate phosphohydrolase family protein	68	20	158	16	20	4	-0.152755	0.0201892	0.37536	0.754128
AT1G12240	2.2.1.3.3	major CHO metabolism.degradation.sucrose.invertases.vacuolar	vacuole	High	Master Protein	Glycosyl hydrolases family 32 protein	37	17	195	14	17	0	-0.294003	-0.498809	0.00259653	0.00177142
AT4G31500	16.5.1.1.4.1	secondary metabolism.sulfur-containing.glucosinolates.synthesis.shared.CYP83B1 phenylacetaldoxime monooxygenase	endoplasmic reticulum	High	Master Protein	cytochrome P450, family 83, subfamily B, polypeptide 1	56	23	213	23	23	0	-0.192834	-0.776244	0.0465878	8.73721e-05
AT1G66530	29.1.19	protein.aa activation.arginine-tRNA ligase	cytosol	High	Master Protein	Arginyl-tRNA synthetase, class Ic	60	26	203	17	26	1	-0.151578	-0.153912	0.260161	0.273674
AT4G22010	26.7	misc.oxidases - copper, flavone etc	extracellular	High	Master Protein	SKU5 similar 4	51	18	165	16	18	1	0.00571371	-0.223387	0.970757	0.239205
AT3G10410	29.5.5	protein.degradation.serine protease	vacuole	High	Master Protein	SERINE CARBOXYPEPTIDASE-LIKE 49	47	14	203	14	14	0	-0.157899	-0.139678	0.0508493	0.013216
AT4G31120	25	C1-metabolism	cytosol	High	Master Protein	SHK1 binding protein 1	46	16	146	16	16	0	0.269097	0.384234	0.0386588	0.0194171
AT1G37130	12.1.1	N-metabolism.nitrate metabolism.NR	cytosol	High	Master Protein	nitrate reductase 2	42	29	232	27	29	2	-0.263913	-0.00738315	0.0762534	0.937478
AT1G60710	17.2.3	hormone metabolism.auxin.induced-regulated-responsive-activated	cytosol	High	Master Protein	NAD(P)-linked oxidoreductase superfamily protein	57	19	185	13	19	6	-0.12261	-0.097295	0.0907941	0.154937
AT1G10840	29.2.3	protein.synthesis.initiation	cytosol	High	Master Protein	translation initiation factor 3 subunit H1	69	17	147	17	17	0	-0.273621	-0.0759205	0.0708771	0.00982768
AT1G03230	29.5.4	protein.degradation.aspartate protease	extracellular	High	Master Protein	Eukaryotic aspartyl protease family protein	54	18	215	13	18	0	-0.724303	-0.626969	0.00289682	4.43574e-05
AT1G76140	29.5	protein.degradation	plastid	High	Master Protein	Prolyl oligopeptidase family protein	38	18	169	16	18	1	-0.116992	-0.0814806	0.330669	0.176949
AT1G75990	29.5.11.20	protein.degradation.ubiquitin.proteasom	nucleus,cytosol	High	Master Protein	PAM domain (PCI/PINT associated module) protein	57	23	210	9	23	0	-0.122296	-0.0814855	0.246501	0.4296
AT2G17630	13.1.5.1.2	amino acid metabolism.synthesis.serine-glycine-cysteine group.serine.phosphoserine aminotransferase	plastid	High	Master Protein	Pyridoxal phosphate (PLP)-dependent transferases superfamily protein	57	18	212	9	18	0	-0.309714	-0.329081	0.0115854	3.02702e-06
AT4G32410	10.2.1	cell wall.cellulose synthesis.cellulose synthase	golgi,plasma membrane	High	Master Protein	cellulose synthase 1	35	26	176	19	26	2	0.368547	0.60006	0.0665628	0.0036847
AT5G16130	29.2.1.2.1.7	protein.synthesis.ribosomal protein.eukaryotic.40S subunit.S7	cytosol	High	Master Protein	Ribosomal protein S7e family protein	64	14	230	11	14	4	-0.25027	-0.0920761	0.0115706	0.119996
AT2G40730	29.4	protein.postranslational modification	golgi	High	Master Protein	Protein kinase family protein with ARM repeat domain	49	22	165	22	22	0	-0.303199	-0.327189	0.00769746	0.0206284
AT5G15450	20.2.1	stress.abiotic.heat	plastid	High	Master Protein	casein lytic proteinase B3	36	28	194	27	28	1	-0.0936507	0.254973	0.411653	0.0429626
AT1G51760	17.2.1	hormone metabolism.auxin.synthesis-degradation	endoplasmic reticulum	High	Master Protein	peptidase M20/M25/M40 family protein	48	14	121	14	14	0	0.461255	0.15735	0.0608352	0.431499
AT2G41800	35.2	not assigned.unknown	extracellular	High	Master Protein	Protein of unknown function, DUF642	65	15	182	15	15	0	0.486367	0.624179	0.000231547	0.00204116
AT3G18130	29.4	protein.postranslational modification	cytosol	High	Master Protein	receptor for activated C kinase 1C	74	19	474	4	19	0	-0.147912	0.0766752	0.202644	0.514507
AT3G22310	27.1.2	RNA.processing.RNA helicase	mitochondrion	High	Master Protein	putative mitochondrial RNA helicase 1	43	22	149	16	22	0	2.13049	2.08994	5.89222e-05	4.27447e-05
AT3G16640	33.99	development.unspecified	cytosol	High	Master Protein	translationally controlled tumor protein	80	10	589	10	10	0	-0.483783	-0.35856	0.00241707	0.00091347
AT4G31810	11.9.4.3	lipid metabolism.lipid degradation.beta-oxidation.enoyl CoA hydratase	mitochondrion	High	Master Protein	ATP-dependent caseinolytic (Clp) protease/crotonase family protein	60	15	127	15	15	0	0.621702	0.731692	0.000268786	5.67109e-05
AT5G49030	29.1.5	protein.aa activation.isoleucine-tRNA ligase	plastid	High	Master Protein	tRNA synthetase class I (I, L, M and V) family protein	31	28	172	27	28	1	-0.107463	0.118414	0.567034	0.274136
AT2G34040	33.99	development.unspecified	cytosol	High	Master Protein	Apoptosis inhibitory protein 5 (API5)	49	23	196	22	23	1	-0.202672	-0.236499	0.176995	0.10694
AT4G15390	35.1	not assigned.no ontology	cytosol	High	Master Protein	HXXXD-type acyl-transferase family protein	66	19	170	18	19	1	-0.204665	-0.603516	0.0150624	0.000583423
AT3G01670	35.2	not assigned.unknown	mitochondrion	High	Master Protein	unknown protein; BEST Arabidopsis thaliana protein match is: unknown protein (TAIR:AT3G01680.1); Has 121 Blast hits to 111 proteins in 12 species: Archae - 0; Bacteria - 0; Metazoa - 0; Fungi - 0; Plants - 121; Viruses - 0; Other Eukaryotes - 0 (source: NCBI BLink).	51	30	152	30	30	0	-0.786728	-0.913158	2.85282e-05	0.000105174
AT3G07160	3.6	minor CHO metabolism.callose	plasma membrane	High	Master Protein	glucan synthase-like 10	26	34	211	29	34	6	-0.162297	0.224566	0.0731904	0.101711
AT5G20400	17.5.1	hormone metabolism.ethylene.synthesis-degradation	cytosol	High	Master Protein	2-oxoglutarate (2OG) and Fe(II)-dependent oxygenase superfamily protein	80	18	159	14	18	4	1.16061	1.20237	0.00074436	0.000704819
AT4G31340	31.1	cell.organisation	endoplasmic reticulum	High	Master Protein	myosin heavy chain-related	39	12	111	12	12	0	-0.406615	-0.345214	0.104461	0.0517142
AT1G06000	16.8.8.2	secondary metabolism.flavonoids.flavonoid glycosylations.flavonol-3-O-glycoside-rhamnosyltransferase	cytosol	High	Master Protein	UDP-Glycosyltransferase superfamily protein	65	17	198	17	17	0	-0.071991	-0.00415931	0.504231	0.956434
AT3G07680	29.3.4.99	protein.targeting.secretory pathway.unspecified	endoplasmic reticulum	High	Master Protein	emp24/gp25L/p24 family/GOLD family protein	63	8	89	8	8	0	0.473491	0.40627	0.0357203	0.00110064
AT4G30160	31.1	cell.organisation	cytosol	High	Master Protein	villin 4	38	30	222	27	30	0	-0.566656	-0.52003	0.02109	0.02595
AT5G13450	9.9	mitochondrial electron transport / ATP synthesis.F1-ATPase	mitochondrion	High	Master Protein	delta subunit of Mt ATP synthase	53	13	361	13	13	0	-0.276172	-0.22087	0.0133393	0.010623
AT2G24580	13.1.5.2.41	amino acid metabolism.synthesis.serine-glycine-cysteine group.glycine.sarcosine oxidase	peroxisome	High	Master Protein	FAD-dependent oxidoreductase family protein	58	14	150	14	14	0	0.549069	0.0659063	0.00215194	0.491524
AT3G27190	23.3.1.3	nucleotide metabolism.salvage.phosphoribosyltransferases.upp	plastid	High	Master Protein	uridine kinase-like 2	69	22	168	12	22	10	-0.178352	-0.0864003	0.0643368	0.378851
AT5G10860	35.1	not assigned.no ontology	mitochondrion	High	Master Protein	Cystathionine beta-synthase (CBS) family protein	56	9	170	9	9	0	0.410021	0.502654	0.0250512	0.000351292
AT5G14040	34.9	transport.metabolite transporters at the mitochondrial membrane	mitochondrion	High	Master Protein	phosphate transporter 3;1	65	20	347	20	20	0	0.41946	0.181293	0.0218769	0.0591505
AT1G53580	24.1	Biodegradation of Xenobiotics.hydroxyacylglutathione hydrolase	mitochondrion	High	Master Protein	glyoxalase II 3	64	13	147	13	13	0	-0.200548	-0.060625	0.0265148	0.125936
AT2G17790	29.3.4.3	protein.targeting.secretory pathway.vacuole	golgi	High	Master Protein	VPS35 homolog A	41	23	183	21	23	1	-0.375144	-0.262531	0.000224428	0.00169034
AT4G33360	16.8.3	secondary metabolism.flavonoids.dihydroflavonols	endoplasmic reticulum	High	Master Protein	NAD(P)-binding Rossmann-fold superfamily protein	69	18	219	18	18	0	0.149557	0.235344	0.00920698	0.0229648
AT1G65980	21.5	redox.peroxiredoxin	cytosol	High	Master Protein	thioredoxin-dependent peroxidase 1	81	9	261	7	9	2	0.162401	0.151625	0.106421	0.19602
AT1G24460	31.1	cell.organisation	golgi	High	Master Protein	unknown protein; FUNCTIONS IN: molecular_function unknown; INVOLVED IN: biological_process unknown; LOCATED IN: cellular_component unknown; EXPRESSED IN: 22 plant structures; EXPRESSED DURING: 14 growth stages; BEST Arabidopsis thaliana protein match is: unknown protein (TAIR:AT4G31570.1).	23	24	117	24	24	0	0.0799727	-0.05279	0.488091	0.787292
AT4G13770	16.5.1.1.1.7	secondary metabolism.sulfur-containing.glucosinolates.synthesis.aliphatic.CYP83A1 phenylacetaldoxime monooxygenase	endoplasmic reticulum	High	Master Protein	cytochrome P450, family 83, subfamily A, polypeptide 1	52	21	211	21	21	0	0.407807	0.0951284	0.019122	0.055543
AT3G03060	29.5.11.20	protein.degradation.ubiquitin.proteasom	mitochondrion	High	Master Protein	P-loop containing nucleoside triphosphate hydrolases superfamily protein	33	19	171	13	19	0	1.08772	1.13085	0.000512621	0.000143024
AT2G35630	31.1	cell.organisation	golgi	High	Master Protein	ARM repeat superfamily protein	29	39	179	39	39	0	-0.300376	-0.291751	0.283764	0.48788
AT1G05260	20.2.2	stress.abiotic.cold	extracellular	High	Master Protein	Peroxidase superfamily protein	74	16	124	14	16	2	-0.468728	-0.395428	0.00699289	0.0150418
AT5G56950	28.1	DNA.synthesis/chromatin structure	nucleus	High	Master Protein	nucleosome assembly protein 1;3	44	16	165	13	16	0	-0.493059	-0.346815	0.00493908	0.0157128
AT1G55890	35.1.5	not assigned.no ontology.pentatricopeptide (PPR) repeat-containing protein	mitochondrion	High	Master Protein	Tetratricopeptide repeat (TPR)-like superfamily protein	56	21	212	21	21	0	0.360475	0.471339	0.00697628	5.24735e-05
AT4G33680	13.1.3.5.3	amino acid metabolism.synthesis.aspartate family.lysine.LL-diaminopimelic acid aminotransferase	plastid	High	Master Protein	Pyridoxal phosphate (PLP)-dependent transferases superfamily protein	46	14	188	14	14	0	0.223573	0.237945	0.116649	0.00298632
AT1G05180	17.2.2	hormone metabolism.auxin.signal transduction	cytosol	High	Master Protein	NAD(P)-binding Rossmann-fold superfamily protein	56	21	128	20	21	1	0.0361143	0.0705543	0.800536	0.57101
AT1G23900	31.4	cell.vesicle transport	golgi	High	Master Protein	gamma-adaptin 1	39	24	210	20	24	4	-0.171863	-0.091909	0.0908459	0.218191
AT3G01910	14.5	S-assimilation.sulfite oxidase	peroxisome	High	Master Protein	sulfite oxidase	66	17	141	17	17	0	0.67268	-0.0931077	0.00652108	0.318523
AT5G35530	29.2.1.2.1.3	protein.synthesis.ribosomal protein.eukaryotic.40S subunit.S3	cytosol	High	Master Protein	Ribosomal protein S3 family protein	79	19	688	5	19	0	0.112873	0.234408	0.525069	0.245302
AT4G37160	26.7	misc.oxidases - copper, flavone etc	extracellular	High	Master Protein	SKU5 similar 15	51	19	168	16	19	3	0.524324	0.838865	0.125915	0.0010252
AT1G02690	29.3.1	protein.targeting.nucleus	nucleus	High	Master Protein	importin alpha isoform 6	54	18	174	13	18	1	-0.760498	-0.336135	0.00360163	0.0485923
AT1G51680	16.2.1.3	secondary metabolism.phenylpropanoids.lignin biosynthesis.4CL	peroxisome	High	Master Protein	4-coumarate:CoA ligase 1	45	18	185	16	18	2	-0.328887	-0.740493	0.161073	0.0260481
AT3G59990	29.5.7	protein.degradation.metalloprotease	cytosol	High	Master Protein	methionine aminopeptidase 2B	60	17	139	14	17	2	-0.234273	-0.10149	0.217296	0.572651
AT4G22670	35.1.5	not assigned.no ontology.pentatricopeptide (PPR) repeat-containing protein	cytosol	High	Master Protein	HSP70-interacting protein 1	38	11	225	11	11	0	-0.118368	0.00484359	0.11986	0.958807
AT4G23680	20.2.99	stress.abiotic.unspecified	cytosol	High	Master Protein	Polyketide cyclase/dehydrase and lipid transport superfamily protein	79	12	174	9	12	0	1.02854	-1.29452	0.00752755	0.00595433
AT2G23350	27.1	RNA.processing	cytosol	High	Master Protein	poly(A) binding protein 4	42	21	201	21	21	0	-0.192832	-0.253439	0.0321402	0.0101614
AT4G02510	29.3.3	protein.targeting.chloroplast	plastid	High	Master Protein	translocon at the outer envelope membrane of chloroplasts 159	23	23	168	23	23	0	-0.310879	-0.330651	0.00293139	0.006531
AT1G22360	26.2	misc.UDP glucosyl and glucoronyl transferases	plasma membrane	High	Master Protein	UDP-glucosyl transferase 85A2	47	18	155	16	18	2	0.922516	0.420468	3.07863e-06	0.000258874
AT3G19710	13.1.4.1.4	amino acid metabolism.synthesis.branched chain group.common.branched-chain amino acid aminotransferase	cytosol	High	Master Protein	branched-chain aminotransferase4	76	19	226	18	19	1	1.19269	0.934866	0.00119819	0.00296122
AT2G20190	31.2	cell.division	cytosol	High	Master Protein	CLIP-associated protein	24	24	164	24	24	0	-0.407648	-0.489326	0.00353194	0.00168981
AT3G16470	17.7.3	hormone metabolism.jasmonate.induced-regulated-responsive-activated	cytosol	High	Master Protein	Mannose-binding lectin superfamily protein	68	16	263	16	16	0	-0.542236	-1.65344	0.00118534	3.23942e-05
AT4G34670	29.2.1.2.1.53	protein.synthesis.ribosomal protein.eukaryotic.40S subunit.S3A	cytosol	High	Master Protein	Ribosomal protein S3Ae	62	18	266	10	18	9	-0.123038	-0.239185	0.164231	0.0118462
AT1G27090	35.1.40	not assigned.no ontology.glycine rich proteins	nucleus	High	Master Protein	glycine-rich protein	54	14	156	14	14	0	-0.241065	-0.185872	0.0552052	0.0855911
AT5G38830	29.1.16	protein.aa activation.cysteine-tRNA ligase	cytosol	High	Master Protein	Cysteinyl-tRNA synthetase, class Ia family protein	55	22	192	21	22	0	-0.0637834	0.0385878	0.576717	0.731923
AT4G19710	13.1.3.6.1.10	amino acid metabolism.synthesis.aspartate family.misc.homoserine.bifunctional aspartate kinase/homoserine dehydrogenase	plastid	High	Master Protein	aspartate kinase-homoserine dehydrogenase ii	45	30	221	23	30	0	0.053727	0.141856	0.503513	0.0382732
AT5G13560	35.1	not assigned.no ontology	golgi	High	Master Protein	unknown protein; BEST Arabidopsis thaliana protein match is: unknown protein (TAIR:AT2G37370.1); Has 12055 Blast hits to 8846 proteins in 811 species: Archae - 217; Bacteria - 1046; Metazoa - 6104; Fungi - 1115; Plants - 528; Viruses - 14; Other Eukaryotes - 3031 (source: NCBI BLink).	44	21	115	21	21	0	0.0782487	-0.138118	0.694647	0.52766
AT1G56330	30.5	signalling.G-proteins	endoplasmic reticulum,cytosol	High	Master Protein	secretion-associated RAS 1B	74	13	171	4	13	0	-0.00501888	-0.110637	0.971863	0.515754
AT3G18060	33.99	development.unspecified	cytosol	High	Master Protein	transducin family protein / WD-40 repeat family protein	52	21	189	21	21	0	-0.109032	0.0378159	0.230324	0.602886
AT2G31750	26.2	misc.UDP glucosyl and glucoronyl transferases	plastid	High	Master Protein	UDP-glucosyl transferase 74D1	54	16	153	15	16	0	0.185497	0.172338	0.0331413	0.0196221
AT1G55850	10.2.1	cell wall.cellulose synthesis.cellulose synthase	endoplasmic reticulum,plasma membrane	High	Master Protein	cellulose synthase like E1	45	22	167	21	22	0	0.21472	0.100561	0.16069	0.444746
AT5G39500	33.99	development.unspecified	golgi	High	Master Protein	GNOM-like 1	30	26	164	23	26	3	-0.580023	-0.515949	0.0118101	0.00163893
AT1G13730	29.3.1	protein.targeting.nucleus	nucleus	High	Master Protein	Nuclear transport factor 2 (NTF2) family protein with RNA binding (RRM-RBD-RNP motifs) domain	47	10	104	10	10	0	-0.817509	-0.712473	0.00157462	0.00474211
AT1G79340	29.5	protein.degradation	cytosol	High	Master Protein	metacaspase 4	46	13	168	13	13	0	-0.344426	-0.40586	0.0139166	0.000921393
AT4G39690	35.2	not assigned.unknown	mitochondrion	High	Master Protein	FUNCTIONS IN: molecular_function unknown; INVOLVED IN: biological_process unknown; LOCATED IN: mitochondrion; EXPRESSED IN: 26 plant structures; EXPRESSED DURING: 14 growth stages; CONTAINS InterPro DOMAIN/s: Mitochondrial inner membrane protein Mitofilin (InterPro:IPR019133); Has 30201 Blast hits to 17322 proteins in 780 species: Archae - 12; Bacteria - 1396; Metazoa - 17338; Fungi - 3422; Plant…	52	24	154	24	24	0	0.322303	0.467037	0.113932	0.0164147
AT3G06350	13.1.6.1.10	amino acid metabolism.synthesis.aromatic aa.chorismate.dehydroquinate/shikimate dehydrogenase	plastid	High	Master Protein	dehydroquinate dehydratase, putative / shikimate dehydrogenase, putative	61	26	204	26	26	0	0.309843	0.16094	0.00319308	0.0476505
AT3G26450	20.2.99	stress.abiotic.unspecified	cytosol	High	Master Protein	Polyketide cyclase/dehydrase and lipid transport superfamily protein	86	12	204	6	12	8	-0.091785	-1.45768	0.344395	0.000102642
AT5G40810	9.6	mitochondrial electron transport / ATP synthesis.cytochrome c	mitochondrion	High	Master Protein	Cytochrome C1 family	49	10	216	6	10	0	-0.714607	-0.555715	0.00050988	0.000499911
AT2G02010	13.1.1.1.1	amino acid metabolism.synthesis.central amino acid metabolism.GABA.Glutamate decarboxylase	cytosol	High	Master Protein	glutamate decarboxylase 4	28	9	221	1	9	1	0.150055	-0.188764	0.399891	0.174285
AT5G09650	23.4.99	nucleotide metabolism.phosphotransfer and pyrophosphatases.misc	plastid	High	Master Protein	pyrophosphorylase 6	45	12	151	12	12	0	-0.0254902	-0.00485478	0.767898	0.892657
AT1G36280	23.1.2.8	nucleotide metabolism.synthesis.purine.SAICAR lyase	plastid	High	Master Protein	L-Aspartase-like family protein	47	19	181	11	19	7	0.439003	0.544553	0.166745	0.0866732
AT2G17130	8.1.4	TCA / org transformation.TCA.IDH	mitochondrion	High	Master Protein	isocitrate dehydrogenase subunit 2	42	12	211	8	12	0	0.0768786	-0.125185	0.651747	0.450977
AT4G05420	20.2.5	stress.abiotic.light	nucleus	High	Master Protein	damaged DNA binding protein 1A	36	26	185	17	26	7	0.07676	0.0730597	0.392438	0.451518
AT1G74020	16.4.1	secondary metabolism.N misc.alkaloid-like	vacuole	High	Master Protein	strictosidine synthase 2	61	16	195	15	16	1	0.518584	-0.0741255	0.0162948	0.773597
AT5G35700	31.1	cell.organisation	cytosol	High	Master Protein	fimbrin-like protein 2	44	21	155	17	21	3	-0.241432	-0.101626	0.042071	0.571934
AT5G42790	29.5.11.20	protein.degradation.ubiquitin.proteasom	nucleus,cytosol	High	Master Protein	proteasome alpha subunit F1	69	16	143	6	16	11	0.28143	-0.0740226	0.0360348	0.0533818
AT1G27020	35.2	not assigned.unknown	cytosol	High	Master Protein	unknown protein; BEST Arabidopsis thaliana protein match is: unknown protein (TAIR:AT1G27030.1); Has 514 Blast hits to 514 proteins in 175 species: Archae - 0; Bacteria - 311; Metazoa - 0; Fungi - 0; Plants - 65; Viruses - 0; Other Eukaryotes - 138 (source: NCBI BLink).	64	11	159	11	11	0	1.14813	0.673806	0.000777443	0.00886122
AT1G15500	34.9	transport.metabolite transporters at the mitochondrial membrane	plastid	High	Master Protein	TLC ATP/ADP transporter	36	18	196	8	18	14	-0.0932386	-0.094378	0.104455	0.112041
AT1G35620	21.1.1	redox.thioredoxin.PDIL	endoplasmic reticulum	High	Master Protein	PDI-like 5-2	61	18	171	18	18	0	0.110547	0.1234	0.327437	0.178473
AT5G09510	29.2.1.2.1.15	protein.synthesis.ribosomal protein.eukaryotic.40S subunit.S15	cytosol	High	Master Protein	Ribosomal protein S19 family protein	62	5	505	2	5	0	3.50164	1.15214	0.17612	0.335912
AT1G33590	20.1.7	stress.biotic.PR-proteins	extracellular	High	Master Protein	Leucine-rich repeat (LRR) family protein	53	16	209	16	16	0	-0.237067	-0.245921	0.00754741	0.00113463
AT3G61820	27.3.99	RNA.regulation of transcription.unclassified	extracellular	High	Master Protein	Eukaryotic aspartyl protease family protein	43	12	119	11	12	0	-0.529039	-0.234812	0.0129812	0.140317
AT3G02880	30.2.3	signalling.receptor kinases.leucine rich repeat III	plasma membrane	High	Master Protein	Leucine-rich repeat protein kinase family protein	53	23	212	18	23	5	-0.523309	-0.492452	0.000416171	0.000876714
AT4G11120	29.2.4	protein.synthesis.elongation	mitochondrion	High	Master Protein	translation elongation factor Ts (EF-Ts), putative	51	13	116	13	13	0	0.847331	0.81862	8.78783e-06	0.000130637
AT2G43610	20.1	stress.biotic	extracellular	High	Master Protein	Chitinase family protein	57	13	209	10	13	3	1.17081	1.5803	0.0027941	0.000865012
AT5G66280	10.1.7	cell wall.precursor synthesis.GMD	cytosol	High	Master Protein	GDP-D-mannose 4,6-dehydratase 1	65	17	156	10	17	0	0.147516	0.0845302	0.197479	0.686062
AT3G42170	28.99	DNA.unspecified	nucleus	High	Master Protein	BED zinc finger ;hAT family dimerisation domain	43	18	159	18	18	0	-0.16501	-0.097466	0.20872	0.067253
AT2G06990	29.2.2.3.5	protein.synthesis.ribosome biogenesis.Pre-rRNA processing and modifications.DExD-box helicases	nucleus	High	Master Protein	RNA helicase, ATP-dependent, SK12/DOB1 protein	36	26	193	26	26	0	-0.025426	-0.015498	0.879692	0.891055
AT2G30200	11.1.2	lipid metabolism.FA synthesis and FA elongation.Acetyl CoA Transacylase	plastid	High	Master Protein	catalytics;transferases;[acyl-carrier-protein] S-malonyltransferases;binding	41	14	167	14	14	0	0.0598285	0.144234	0.543421	0.122254
AT3G10690	28.1	DNA.synthesis/chromatin structure	plastid	High	Master Protein	DNA GYRASE A	29	22	167	22	22	0	0.556114	0.601327	0.00141224	0.00098588
AT3G02630	11.1.15	lipid metabolism.FA synthesis and FA elongation.ACP desaturase	plastid	High	Master Protein	Plant stearoyl-acyl-carrier-protein desaturase family protein	55	13	146	7	13	3	-0.00892079	-0.0408108	0.917488	0.67294
AT1G04430	20.2.3	stress.abiotic.drought/salt	golgi	High	Master Protein	S-adenosyl-L-methionine-dependent methyltransferases superfamily protein	51	25	203	15	25	3	0.151849	-0.584242	0.631109	0.130211
AT5G36890	26.3	misc.gluco-, galacto- and mannosidases	plastid	High	Master Protein	beta glucosidase 42	58	17	127	15	17	1	0.0129496	0.39657	0.964347	0.201565
AT3G27890	9.1.1	mitochondrial electron transport / ATP synthesis.NADH-DH.complex I	mitochondrion	High	Master Protein	NADPH:quinone oxidoreductase	88	9	124	9	9	0	0.00506003	-0.180089	0.976765	0.150699
AT1G48420	17.5.1	hormone metabolism.ethylene.synthesis-degradation	plastid	High	Master Protein	D-cysteine desulfhydrase	56	15	166	15	15	0	0.0343409	-0.00600342	0.683144	0.931434
AT5G16510	10.5.5	cell wall.cell wall proteins.RGP	extracellular,cytosol	High	Master Protein	Alpha-1,4-glucan-protein synthase family protein	64	17	164	17	17	0	0.271918	0.255699	0.0585598	0.00772262
AT2G21250	3.5	minor CHO metabolism.others	cytosol	High	Master Protein	NAD(P)-linked oxidoreductase superfamily protein	62	17	169	11	17	7	0.0406537	0.0910342	0.673694	0.324853
AT5G23300	23.1.1.4	nucleotide metabolism.synthesis.pyrimidine.dihydroorotate dehydrogenase	mitochondrion	High	Master Protein	pyrimidine d	53	17	152	17	17	0	0.911057	0.853336	0.000452098	0.000228541
AT3G15180	29.5.11.20	protein.degradation.ubiquitin.proteasom	nucleus,cytosol	High	Master Protein	ARM repeat superfamily protein	46	14	128	14	14	0	0.645746	0.885307	0.000803745	0.000161552
AT5G57020	29.4	protein.postranslational modification	cytosol	High	Master Protein	myristoyl-CoA:protein N-myristoyltransferase	57	17	158	17	17	0	-0.179123	0.0346562	0.00750232	0.452758
AT5G38020	17.8.1	hormone metabolism.salicylic acid.synthesis-degradation	cytosol	High	Master Protein	S-adenosyl-L-methionine-dependent methyltransferases superfamily protein	58	16	118	16	16	0	0.657076	-2.9553	0.00948594	9.93815e-05
AT5G26860	29.5.5	protein.degradation.serine protease	mitochondrion	High	Master Protein	lon protease 1	34	24	63	24	24	0	-2.78107	-3.07177	2.8128e-05	1.15239e-05
AT5G42980	21.1	redox.thioredoxin	cytosol	High	Master Protein	thioredoxin 3	88	16	445	16	16	0	-0.029739	0.34525	0.685058	0.00746587
AT2G18020	29.2.1.2.2.8	protein.synthesis.ribosomal protein.eukaryotic.60S subunit.L8	cytosol	High	Master Protein	Ribosomal protein L2 family	44	9	150	2	9	12	0.147417	-0.186302	0.526478	0.195813
AT5G18420	35.2	not assigned.unknown	golgi	High	Master Protein	unknown protein; FUNCTIONS IN: molecular_function unknown; INVOLVED IN: biological_process unknown; LOCATED IN: cellular_component unknown; EXPRESSED IN: 25 plant structures; EXPRESSED DURING: 15 growth stages; CONTAINS InterPro DOMAIN/s: Protein of unknown function DUF2363 (InterPro:IPR019312); Has 233 Blast hits to 233 proteins in 86 species: Archae - 0; Bacteria - 0; Metazoa - 106; Fungi - 2; …	44	11	121	11	11	0	-0.17848	-0.0670047	0.135692	0.37137
AT1G64520	29.5.11.20	protein.degradation.ubiquitin.proteasom	nucleus,cytosol	High	Master Protein	regulatory particle non-ATPase 12A	73	15	178	15	15	0	-0.205706	0.0217485	0.0369401	0.705423
AT3G04840	29.2.1.2.1.53	protein.synthesis.ribosomal protein.eukaryotic.40S subunit.S3A	cytosol	High	Master Protein	Ribosomal protein S3Ae	61	16	263	8	16	0	-0.0414763	-0.108289	0.705702	0.18545
AT3G03520	11.9.3.5	lipid metabolism.lipid degradation.lysophospholipases.phosphoinositide phospholipase C	plasma membrane	High	Master Protein	non-specific phospholipase C3	65	24	140	23	24	1	-0.578763	-0.486697	0.0106779	0.0215133
AT5G04800	29.2.1.2.1.17	protein.synthesis.ribosomal protein.eukaryotic.40S subunit.S17	cytosol	High	Master Protein	Ribosomal S17 family protein	62	13	246	3	13	15	-0.136152	-0.153371	0.117292	0.0492944
AT1G27030	35.2	not assigned.unknown	cytosol	High	Master Protein	unknown protein; BEST Arabidopsis thaliana protein match is: unknown protein (TAIR:AT1G27020.1); Has 504 Blast hits to 502 proteins in 169 species: Archae - 0; Bacteria - 299; Metazoa - 0; Fungi - 0; Plants - 67; Viruses - 0; Other Eukaryotes - 138 (source: NCBI BLink).	68	14	185	14	14	0	0.349681	-0.40833	0.00737297	0.0159615
AT3G47930	21.2.1.5	redox.ascorbate and glutathione.ascorbate.L-Galactono-1,4-lactone dehydrogenase	mitochondrion	High	Master Protein	L-galactono-1,4-lactone dehydrogenase	53	24	197	24	24	0	0.369851	0.459081	0.104794	0.0410624
AT1G69740	19.4	tetrapyrrole synthesis.ALA dehydratase	plastid	High	Master Protein	Aldolase superfamily protein	52	15	115	15	15	0	-0.318648	-0.109111	0.00880336	0.0232943
AT3G20330	23.1.1.2	nucleotide metabolism.synthesis.pyrimidine.aspartate transcarbamoylase	plastid	High	Master Protein	PYRIMIDINE B	55	18	169	18	18	0	0.100815	0.140775	0.34242	0.0451659
AT2G47800	34.16	transport.ABC transporters and multidrug resistance systems	plasma membrane	High	Master Protein	multidrug resistance-associated protein 4	29	31	200	22	31	7	0.214003	-0.34596	0.207068	0.0675815
AT5G28050	23.2	nucleotide metabolism.degradation	cytosol	High	Master Protein	Cytidine/deoxycytidylate deaminase family protein	56	7	136	7	7	0	0.261591	0.219101	0.0105369	0.0154407
AT5G48000	26.10	misc.cytochrome P450	endoplasmic reticulum	High	Master Protein	cytochrome P450, family 708, subfamily A, polypeptide 2	47	16	123	16	16	0	0.996935	-1.00367	0.000209596	0.00054868
AT1G80360	13.1.6.2	amino acid metabolism.synthesis.aromatic aa.phenylalanine and tyrosine	cytosol	High	Master Protein	Pyridoxal phosphate (PLP)-dependent transferases superfamily protein	53	15	149	15	15	0	-0.250363	0.168526	0.0725055	0.00273502
AT1G50920	29.2.2.1	protein.synthesis.ribosome biogenesis.export from nucleus	nucleus	High	Master Protein	Nucleolar GTP-binding protein	40	19	131	19	19	0	-0.10906	0.279768	0.821069	0.5055
AT4G02350	31.4	cell.vesicle transport	plasma membrane,cytosol	High	Master Protein	exocyst complex component sec15B	45	25	156	25	25	0	-0.0832445	-0.0135643	0.38596	0.6255
AT3G56190	29.3.4.99	protein.targeting.secretory pathway.unspecified	vacuole	High	Master Protein	alpha-soluble NSF attachment protein 2	62	18	183	18	18	0	-0.186139	-0.043738	0.0159136	0.673446
AT2G36290	35.1	not assigned.no ontology	endoplasmic reticulum	High	Master Protein	alpha/beta-Hydrolases superfamily protein	48	11	123	10	11	2	-0.230507	-0.0713133	0.0161691	0.406241
AT4G03080	29.4	protein.postranslational modification	nucleus	High	Master Protein	BRI1 suppressor 1 (BSU1)-like 1	43	25	139	20	25	5	0.0683451	0.224966	0.651796	0.174226
AT2G01720	29.7	protein.glycosylation	endoplasmic reticulum	High	Master Protein	Ribophorin I	47	17	167	17	17	0	0.18198	0.0505367	0.218391	0.735006
AT1G11680	17.3.1.2.3	hormone metabolism.brassinosteroid.synthesis-degradation.sterols.CYP51	endoplasmic reticulum	High	Master Protein	CYTOCHROME P450 51G1	62	23	226	23	23	0	-0.425911	-0.261681	0.00143385	0.00673094
AT5G39590	35.2	not assigned.unknown	golgi	High	Master Protein	TLD-domain containing nucleolar protein	55	21	165	21	21	0	-0.536126	-0.334089	0.242489	0.442808
AT4G34890	23.2	nucleotide metabolism.degradation	cytosol	High	Master Protein	xanthine dehydrogenase 1	33	28	173	15	28	12	-0.103502	0.0139772	0.478538	0.87167
AT4G11850	11.9.3.1	lipid metabolism.lipid degradation.lysophospholipases.phospholipase D	plasma membrane	High	Master Protein	phospholipase D gamma 1	43	24	132	16	24	6	-0.422339	-0.254615	0.00033894	0.0964745
AT5G27410	26.26.1	misc.aminotransferases.aminotransferase class IV family protein	cytosol	High	Master Protein	D-aminoacid aminotransferase-like PLP-dependent enzymes superfamily protein	38	22	146	1	22	17	0.408519	0.451324	0.00716126	0.00319623
AT1G49340	30.4	signalling.phosphinositides	plasma membrane	High	Master Protein	Phosphatidylinositol 3- and 4-kinase family protein	23	33	190	33	33	0	-0.340511	-0.17215	0.0313113	0.0557253
AT2G05220	29.2.1.2.1.17	protein.synthesis.ribosomal protein.eukaryotic.40S subunit.S17	cytosol	High	Master Protein	Ribosomal S17 family protein	62	12	234	2	12	0	-0.312462	-0.429274	0.0712214	0.0440462
AT4G26870	29.1.12	protein.aa activation.aspartate-tRNA ligase	cytosol	High	Master Protein	Class II aminoacyl-tRNA and biotin synthetases superfamily protein	53	22	193	18	22	0	0.369113	0.277514	0.0271883	0.0662571
AT1G70310	22.1.6	polyamine metabolism.synthesis.spermidine synthase	cytosol	High	Master Protein	spermidine synthase 2	72	16	167	11	16	0	0.132088	-0.203294	0.557843	0.285509
AT1G53750	29.5.11.20	protein.degradation.ubiquitin.proteasom	nucleus,cytosol	High	Master Protein	regulatory particle triple-A 1A	67	24	244	24	24	0	-0.0985326	-0.054497	0.0643852	0.48686
AT3G01190	26.12	misc.peroxidases	extracellular	High	Master Protein	Peroxidase superfamily protein	69	16	155	14	16	2	-2.12572	-0.986881	0.000110511	0.00152301
AT3G63520	16.1.4.10	secondary metabolism.isoprenoids.carotenoids.carotenoid cleavage dioxygenase	vacuole	High	Master Protein	carotenoid cleavage dioxygenase 1	56	22	185	22	22	0	-0.243179	0.0118262	0.0923332	0.809932
AT2G38380	26.12	misc.peroxidases	extracellular	High	Master Protein	Peroxidase superfamily protein	57	12	161	7	12	0	-0.371234	-0.0331564	0.0540482	0.846816
AT5G13490	34.14	transport.unspecified cations	mitochondrion	High	Master Protein	ADP/ATP carrier 2	48	18	690	7	18	1	0.443535	0.318838	0.0289112	0.0940003
AT5G56870	26.3.2	misc.gluco-, galacto- and mannosidases.beta-galactosidase	extracellular	High	Master Protein	beta-galactosidase 4	43	17	115	15	17	0	-0.404179	-0.612763	0.334392	0.0176315
ATCG00120	1.1.4.1	PS.lightreaction.ATP synthase.alpha subunit	plastid	High	Master Protein	ATP synthase subunit alpha	45	16	206	14	16	0	0.388726	0.745415	0.14344	0.00494298
AT1G12230	7.2.2	OPP.non-reductive PP.transaldolase	plastid	High	Master Protein	Aldolase superfamily protein	50	18	192	18	18	0	0.103396	0.106987	0.37671	0.00689303
AT5G42270	29.5.7	protein.degradation.metalloprotease	plastid	High	Master Protein	FtsH extracellular protease family	39	16	127	15	16	1	-0.102298	0.212295	0.588521	0.178654
AT3G62560	30.5	signalling.G-proteins	endoplasmic reticulum	High	Master Protein	Ras-related small GTP-binding family protein	74	13	151	4	13	0	-0.0944913	-0.500835	0.800184	0.531101
AT1G34430	8.1.1.2	TCA / org transformation.TCA.pyruvate DH.E2	plastid	High	Master Protein	2-oxoacid dehydrogenases acyltransferase family protein	52	15	188	13	15	0	0.000532616	0.034338	0.998187	0.86388
AT5G19690	20.2.3	stress.abiotic.drought/salt	endoplasmic reticulum	High	Master Protein	staurosporin and temperature sensitive 3-like A	28	16	158	15	16	0	-0.192292	-0.107089	0.0238291	0.042495
AT2G34480	29.2.1.2.2.518	protein.synthesis.ribosomal protein.eukaryotic.60S subunit.L18A	cytosol	High	Master Protein	Ribosomal protein L18ae/LX family protein	57	14	358	6	14	10	0.116113	-0.103871	0.350845	0.252446
AT1G60780	29.3.4.99	protein.targeting.secretory pathway.unspecified	golgi	High	Master Protein	Clathrin adaptor complexes medium subunit family protein	54	17	194	11	17	6	-0.00675627	-0.0706785	0.946015	0.277683
AT1G74040	13.1.4.4.1	amino acid metabolism.synthesis.branched chain group.leucine specific.2-isopropylmalate synthase	plastid	High	Master Protein	2-isopropylmalate synthase 1	45	18	159	2	18	0	0.11807	1.41517	0.904865	0.1799
AT5G15980	35.1.5	not assigned.no ontology.pentatricopeptide (PPR) repeat-containing protein	mitochondrion	High	Master Protein	Pentatricopeptide repeat (PPR) superfamily protein	44	25	211	25	25	0	0.74791	0.888838	0.000208095	0.000409599
AT5G63890	13.1.7.9	amino acid metabolism.synthesis.histidine.histidinol dehydrogenase	plastid	High	Master Protein	histidinol dehydrogenase	56	16	150	16	16	0	0.0310631	0.20367	0.774861	0.0601938
AT3G62310	27.1.2	RNA.processing.RNA helicase	nucleus	High	Master Protein	RNA helicase family protein	45	24	168	11	24	12	-0.312438	0.0238996	0.0467898	0.758573
AT5G47990	26.10	misc.cytochrome P450	endoplasmic reticulum	High	Master Protein	cytochrome P450, family 705, subfamily A, polypeptide 5	49	18	176	15	18	3	0.128396	-2.02197	0.0801015	2.23064e-05
AT1G10760	2.2.2.3	major CHO metabolism.degradation.starch.glucan water dikinase	plastid	High	Master Protein	Pyruvate phosphate dikinase, PEP/pyruvate binding domain	30	30	159	30	30	0	1.05974	1.0899	0.000680563	0.000588257
AT5G25754	35.2	not assigned.unknown	cytosol	High	Master Protein	RNA polymerase I-associated factor PAF67	54	21	205	21	21	0	-0.195157	-0.12259	0.00240038	0.0100817
AT5G14220	19.9	tetrapyrrole synthesis.protoporphyrin IX oxidase	mitochondrion,plastid	High	Master Protein	Flavin containing amine oxidoreductase family	57	17	144	17	17	0	0.263327	0.280298	0.0604233	0.0323574
AT2G45470	10.5.1.1	cell wall.cell wall proteins.AGPs.AGP	extracellular,plasma membrane	High	Master Protein	FASCICLIN-like arabinogalactan protein 8	40	12	171	9	12	3	-0.96268	-0.349101	0.00125832	0.00343045
AT3G53870	29.2.1.2.1.3	protein.synthesis.ribosomal protein.eukaryotic.40S subunit.S3	cytosol	High	Master Protein	Ribosomal protein S3 family protein	80	20	677	4	20	21	-0.0696805	-0.1196	0.222153	0.109948
AT5G38530	13.1.6.5.5	amino acid metabolism.synthesis.aromatic aa.tryptophan.tryptophan synthase	plastid	High	Master Protein	tryptophan synthase beta type 2	45	15	177	15	15	0	0.815657	0.449385	0.00236984	0.00977483
AT4G38800	13.1.3.4	amino acid metabolism.synthesis.aspartate family.methionine	cytosol	High	Master Protein	methylthioadenosine nucleosidase 1	70	11	142	11	11	0	-0.365282	-0.273736	0.00489639	0.0133101
AT5G01600	15.2	metal handling.binding, chelation and storage	plastid	High	Master Protein	ferretin 1	41	11	163	10	11	2	-1.32231	-0.125484	9.22523e-05	0.186223
AT5G23010	16.5.1.1.1.2	secondary metabolism.sulfur-containing.glucosinolates.synthesis.aliphatic.methylthioalkylmalate synthase (MAM)	plastid	High	Master Protein	methylthioalkylmalate synthase 1	57	22	158	18	22	0	0.00136117	0.130273	0.989037	0.422405
AT5G63400	23.4.1	nucleotide metabolism.phosphotransfer and pyrophosphatases.adenylate kinase	mitochondrion	High	Master Protein	adenylate kinase 1	66	14	204	12	14	1	0.0871124	0.139328	0.124798	0.00325517
AT3G27530	29.3.4.2	protein.targeting.secretory pathway.golgi	golgi	High	Master Protein	golgin candidate 6	41	27	161	27	27	0	-0.165182	-0.100326	0.0276481	0.416509
AT1G54340	8.1.4	TCA / org transformation.TCA.IDH	peroxisome	High	Master Protein	isocitrate dehydrogenase	61	26	224	18	26	0	0.222878	0.583339	0.364611	0.0539616
AT1G10670	8.2.11	TCA / org transformation.other organic acid transformatons.atp-citrate lyase	cytosol	High	Master Protein	ATP-citrate lyase A-1	54	17	212	9	17	11	-0.160129	-0.21392	0.037316	0.00550856
P04264				High	Master Protein	SWISS-PROT:P04264 Tax_Id=9606 Gene_Symbol=KRT1 Keratin, type II cytoskeletal 1	51	22	120	19	22	2	-1.20105	-1.82986	0.211819	0.0720911
AT3G04710	31.1	cell.organisation	cytosol	High	Master Protein	ankyrin repeat family protein	69	18	117	18	18	0	0.282421	-0.102883	0.736872	0.22545
AT4G34860	2.2.1.3.1	major CHO metabolism.degradation.sucrose.invertases.neutral	cytosol	High	Master Protein	Plant neutral invertase family protein	39	16	159	12	16	1	-0.270026	0.251641	0.285667	0.407807
AT4G39280	29.1.20	protein.aa activation.phenylalanine-tRNA ligase	cytosol	High	Master Protein	phenylalanyl-tRNA synthetase, putative / phenylalanine--tRNA ligase, putative	56	19	164	19	19	0	-0.214625	-0.138204	0.0365317	0.0651317
AT5G27410	26.26.1	misc.aminotransferases.aminotransferase class IV family protein	cytosol	High	Master Protein	D-aminoacid aminotransferase-like PLP-dependent enzymes superfamily protein	60	22	140	1	22	0	0.184933	-0.260048	0.0186749	0.283453
AT2G31610	29.2.1.2.1.3	protein.synthesis.ribosomal protein.eukaryotic.40S subunit.S3	cytosol	High	Master Protein	Ribosomal protein S3 family protein	66	19	687	2	19	1	-0.101565	-0.0953182	0.0244677	0.174966
AT3G52960	21.5	redox.peroxiredoxin	plastid	High	Master Protein	Thioredoxin superfamily protein	45	8	126	8	8	0	0.194395	0.322146	0.0824583	0.00881251
AT1G80270	27.3.67	RNA.regulation of transcription.putative transcription regulator	mitochondrion,plastid	High	Master Protein	PENTATRICOPEPTIDE REPEAT 596	46	25	192	24	25	1	1.39473	1.44399	0.00068182	0.00070493
AT4G27070	13.1.6.5.5	amino acid metabolism.synthesis.aromatic aa.tryptophan.tryptophan synthase	plastid	High	Master Protein	tryptophan synthase beta-subunit 2	43	16	137	4	16	0	-0.351788	-0.708676	0.0885942	0.231391
AT2G47970	35.1	not assigned.no ontology	cytosol	High	Master Protein	Nuclear pore localisation protein NPL4	52	18	150	17	18	1	-0.221849	-0.143111	0.0227896	0.0713614
AT4G10450	29.2.1.2.2.9	protein.synthesis.ribosomal protein.eukaryotic.60S subunit.L9	cytosol	High	Master Protein	Ribosomal protein L6 family	64	11	184	6	11	0	-0.0700691	-0.0977652	0.0730323	0.458872
AT5G64030	20.2.3	stress.abiotic.drought/salt	golgi	High	Master Protein	S-adenosyl-L-methionine-dependent methyltransferases superfamily protein	38	23	176	20	23	0	0.200131	0.197375	0.180967	0.184342
AT5G60160	29.5.4	protein.degradation.aspartate protease	vacuole	High	Master Protein	Zn-dependent exopeptidases superfamily protein	53	16	120	16	16	0	0.0196512	0.153008	0.84754	0.105901
AT5G03160	20.2.1	stress.abiotic.heat	endoplasmic reticulum	High	Master Protein	homolog of mamallian P58IPK	41	15	149	15	15	0	-0.0171739	-0.00451204	0.90983	0.954807
AT3G09300	31.4	cell.vesicle transport	cytosol	High	Master Protein	OSBP(oxysterol binding protein)-related protein 3B	53	15	124	8	15	6	-0.116553	-0.116888	0.430025	0.342056
AT4G33250	29.2.3	protein.synthesis.initiation	cytosol	High	Master Protein	eukaryotic translation initiation factor 3K	66	12	118	12	12	0	-0.281369	-0.141017	0.00458099	0.0025327
AT4G35800	27.2	RNA.transcription	nucleus	High	Master Protein	RNA polymerase II large subunit	27	33	144	33	33	0	0.250654	-0.0759262	0.596064	0.389608
AT2G45790	10.1.21	cell wall.precursor synthesis.phosphomannomutase	mitochondrion,cytosol	High	Master Protein	phosphomannomutase	69	15	154	15	15	0	0.276307	0.172155	0.0480006	0.165469
AT1G69410	29.2.3	protein.synthesis.initiation	cytosol	High	Master Protein	eukaryotic elongation factor 5A-3	84	12	121	8	12	1	0.39067	0.14169	0.0640639	0.0878053
AT3G18000	11.3	lipid metabolism.Phospholipid synthesis	golgi	High	Master Protein	S-adenosyl-L-methionine-dependent methyltransferases superfamily protein	50	21	152	12	21	1	-0.850842	-0.686521	0.000459668	0.000159994
AT1G41830	10.8.1	cell wall.pectin*esterases.PME	extracellular	High	Master Protein	SKU5-similar 6	43	18	151	13	18	7	-0.368467	-0.264479	0.00174399	4.05222e-05
AT4G24220	33.99	development.unspecified	cytosol	High	Master Protein	NAD(P)-binding Rossmann-fold superfamily protein	54	17	209	17	17	0	-0.138716	-0.250807	0.0607905	0.000463519
AT2G40890	16.2.1.5	secondary metabolism.phenylpropanoids.lignin biosynthesis.C3H	endoplasmic reticulum	High	Master Protein	cytochrome P450, family 98, subfamily A, polypeptide 3	42	22	198	21	22	1	0.0979595	-0.114991	0.351103	0.279453
AT5G08160	29.4	protein.postranslational modification	cytosol	High	Master Protein	serine/threonine protein kinase 3	56	14	74	14	14	0	-0.20818	-0.426205	0.513766	0.217365
AT1G76160	35.1	not assigned.no ontology	extracellular	High	Master Protein	SKU5 similar 5	39	16	196	10	16	2	0.0602913	0.354248	0.673868	0.0246242
AT2G43790	30.6	signalling.MAP kinases	cytosol	High	Master Protein	MAP kinase 6	66	17	147	15	17	1	-0.121514	0.0104954	0.535117	0.92391
AT3G58570	27.1.2	RNA.processing.RNA helicase	nucleus	High	Master Protein	P-loop containing nucleoside triphosphate hydrolases superfamily protein	34	18	150	5	18	0	-0.151546	-0.248543	0.376808	0.295782
AT3G27280	31.2	cell.division	mitochondrion	High	Master Protein	prohibitin 4	60	11	161	5	11	0	1.26801	1.37503	0.000604596	0.000293639
AT4G12420	33.99	development.unspecified	plasma membrane	High	Master Protein	Cupredoxin superfamily protein	38	18	191	18	18	0	0.273246	0.235433	0.0126926	0.0203065
AT1G18590	16.5.1.1.1.9	secondary metabolism.sulfur-containing.glucosinolates.synthesis.aliphatic.sulfotransferase	cytosol	High	Master Protein	sulfotransferase 17	66	18	140	13	18	0	-0.231625	-0.441131	0.00877108	0.0290612
AT2G43910	13.1.3.4.13	amino acid metabolism.synthesis.aspartate family.methionine.methionine S-methyltransferase	cytosol	High	Master Protein	HARMLESS TO OZONE LAYER 1	70	10	208	10	10	0	-0.326973	-0.0448139	0.113304	0.548252
AT1G80240	35.2	not assigned.unknown	extracellular	High	Master Protein	Protein of unknown function, DUF642	68	17	174	17	17	0	-0.453368	0.00478815	0.000453329	0.941392
AT5G54440	35.2	not assigned.unknown	golgi	High	Master Protein	CLUB	29	28	181	28	28	0	-0.216242	-0.143305	0.0158695	0.399196
AT1G72150	34.99	transport.misc	plasma membrane	High	Master Protein	PATELLIN 1	46	21	161	18	21	4	-0.707293	-0.75467	0.000105414	0.000141737
AT1G07750	33.1	development.storage proteins	cytosol	High	Master Protein	RmlC-like cupins superfamily protein	60	16	174	16	16	0	0.400197	0.363396	0.0295731	0.0474274
AT5G59420	31.4	cell.vesicle transport	cytosol	High	Master Protein	OSBP(oxysterol binding protein)-related protein 3C	50	15	152	12	15	4	-0.000767791	0.100898	0.993604	0.318989
AT5G47010	27.1.2	RNA.processing.RNA helicase	cytosol	High	Master Protein	RNA helicase, putative	28	23	150	23	23	0	-0.257792	0.0319657	0.00385142	0.877655
AT1G74050	29.2.1.2.2.6	protein.synthesis.ribosomal protein.eukaryotic.60S subunit.L6	cytosol	High	Master Protein	Ribosomal protein L6 family protein	56	20	241	8	20	15	0.109587	-0.00375437	0.42019	0.977737
AT3G29250	26.22	misc.short chain dehydrogenase/reductase (SDR)	extracellular	High	Master Protein	NAD(P)-binding Rossmann-fold superfamily protein	67	11	499	8	11	4	0.783062	0.0567062	0.00121491	0.699529
AT4G01100	34.9	transport.metabolite transporters at the mitochondrial membrane	mitochondrion	High	Master Protein	adenine nucleotide transporter 1	70	20	196	19	20	1	0.558359	0.45893	0.00510789	0.00557066
AT5G42970	30.11.1	signalling.light.COP9 signalosome	nucleus	High	Master Protein	Proteasome component (PCI) domain protein	51	15	141	15	15	0	0.519225	0.394968	0.24489	0.272213
AT1G65440	27.3.52	RNA.regulation of transcription.Global transcription factor group	nucleus	High	Master Protein	global transcription factor group B1	26	32	174	32	32	0	-0.120516	0.0864125	0.0461245	0.311352
AT5G25100	35.1	not assigned.no ontology	golgi	High	Master Protein	Endomembrane protein 70 protein family	27	17	190	10	17	9	-0.133932	-0.0357027	0.076282	0.523513
AT4G01400	35.1.5	not assigned.no ontology.pentatricopeptide (PPR) repeat-containing protein	golgi	High	Master Protein	FUNCTIONS IN: molecular_function unknown; INVOLVED IN: biological_process unknown; LOCATED IN: cellular_component unknown; EXPRESSED IN: 24 plant structures; EXPRESSED DURING: 15 growth stages; CONTAINS InterPro DOMAIN/s: COG4 transport (InterPro:IPR013167), Pentatricopeptide repeat (InterPro:IPR002885); BEST Arabidopsis thaliana protein match is: Pentatricopeptide repeat (PPR) superfamily protei…	29	20	123	20	20	0	-0.0303246	0.133875	0.715702	0.137673
AT5G07340	30.3	signalling.calcium	endoplasmic reticulum	High	Master Protein	Calreticulin family protein	40	17	159	10	17	1	0.142322	0.280713	0.098101	0.00475119
AT3G46220	35.2	not assigned.unknown	nucleus	High	Master Protein	unknown protein; CONTAINS InterPro DOMAIN/s: Protein of unknown function DUF2042 (InterPro:IPR018611); Has 559 Blast hits to 533 proteins in 154 species: Archae - 3; Bacteria - 32; Metazoa - 305; Fungi - 42; Plants - 50; Viruses - 3; Other Eukaryotes - 124 (source: NCBI BLink).	34	19	122	19	19	0	-0.169491	-0.0615593	0.25865	0.627672
AT2G18230	23.4.99	nucleotide metabolism.phosphotransfer and pyrophosphatases.misc	cytosol	High	Master Protein	pyrophosphorylase 2	71	14	105	11	14	3	-0.0679533	0.108297	0.649854	0.449108
AT4G11010	23.4.10	nucleotide metabolism.phosphotransfer and pyrophosphatases.nucleoside diphosphate kinase	mitochondrion	High	Master Protein	nucleoside diphosphate kinase 3	51	11	177	6	11	5	0.353018	0.300504	7.69017e-05	0.00537313
AT5G20720	29.6	protein.folding	plastid	High	Master Protein	chaperonin 20	60	12	119	12	12	0	-0.123979	-0.00798194	0.20784	0.916179
AT4G38350	35.1	not assigned.no ontology	vacuole	High	Master Protein	Patched family protein	21	22	167	19	22	2	0.0670922	0.00391914	0.0657283	0.92573
AT2G04350	11.1.9	lipid metabolism.FA synthesis and FA elongation.long chain fatty acid CoA ligase	endoplasmic reticulum	High	Master Protein	AMP-dependent synthetase and ligase family protein	39	21	153	19	21	2	-0.00623316	0.208467	0.939702	0.0381455
AT4G02030	35.2	not assigned.unknown	golgi	High	Master Protein	Vps51/Vps67 family (components of vesicular transport) protein	39	25	162	25	25	0	0.0486386	0.0890123	0.319088	0.384838
AT5G16930	29.5.9	protein.degradation.AAA type	mitochondrion	High	Master Protein	AAA-type ATPase family protein	34	20	146	14	20	8	0.727626	0.855956	8.62199e-06	8.70533e-07
AT1G35670	30.3	signalling.calcium	cytosol	High	Master Protein	calcium-dependent protein kinase 2	45	14	114	5	14	0	-0.281207	-0.233338	0.237564	0.241334
AT5G16970	26.7	misc.oxidases - copper, flavone etc	cytosol	High	Master Protein	alkenal reductase	66	17	139	10	17	3	0.0756046	0.148584	0.803611	0.548914
AT3G62700	34.16	transport.ABC transporters and multidrug resistance systems	vacuole	High	Master Protein	multidrug resistance-associated protein 10	26	29	186	20	29	0	-0.368598	0.329173	0.0316728	0.560421
AT4G36130	29.2.1.2.2.8	protein.synthesis.ribosomal protein.eukaryotic.60S subunit.L8	cytosol	High	Master Protein	Ribosomal protein L2 family	44	9	163	2	9	0	-0.310534	-0.409753	0.0463121	0.0190171
AT4G34490	28.99	DNA.unspecified	cytosol	High	Master Protein	cyclase associated protein 1	62	20	170	20	20	0	-0.131996	-0.332078	0.0950223	0.00811506
AT4G25100	21.6	redox.dismutases and catalases	plastid	High	Master Protein	Fe superoxide dismutase 1	59	7	486	7	7	0	-1.03963	-0.595204	3.04606e-05	0.000186625
AT2G01690	35.2	not assigned.unknown	golgi	High	Master Protein	ARM repeat superfamily protein	51	27	164	27	27	0	-0.340501	-0.371462	0.0510079	0.0061831
AT1G28130	17.2.3	hormone metabolism.auxin.induced-regulated-responsive-activated	cytosol	High	Master Protein	Auxin-responsive GH3 family protein	52	21	118	21	21	0	0.619294	-0.0610678	0.0214038	0.783398
AT1G20330	17.3.1.2.2	hormone metabolism.brassinosteroid.synthesis-degradation.sterols.SMT2	endoplasmic reticulum	High	Master Protein	sterol methyltransferase 2	61	17	162	15	17	2	-0.717544	-0.49376	0.000662248	0.00100867
AT5G04420	35.1	not assigned.no ontology	cytosol	High	Master Protein	Galactose oxidase/kelch repeat superfamily protein	44	18	120	18	18	0	0.118019	0.0879269	0.280043	0.382027
AT4G38540	26.7	misc.oxidases - copper, flavone etc	golgi	High	Master Protein	FAD/NAD(P)-binding oxidoreductase family protein	74	20	160	20	20	0	-0.317021	-0.149257	0.0695211	0.066698
AT5G54960	5.2	fermentation.PDC	cytosol	High	Master Protein	pyruvate decarboxylase-2	42	15	141	13	15	0	0.29175	0.2288	0.00116754	0.0100978
AT5G21060	13.1.3.6.1.3	amino acid metabolism.synthesis.aspartate family.misc.homoserine.homoserine dehydrogenase	cytosol	High	Master Protein	Glyceraldehyde-3-phosphate dehydrogenase-like family protein	54	12	97	12	12	0	-0.0128568	0.0658389	0.880895	0.715134
AT3G58500	29.4	protein.postranslational modification	cytosol	High	Master Protein	protein phosphatase 2A-4	66	12	128	3	12	10	-0.273431	-0.351055	0.0422474	0.039272
AT3G57050	13.1.3.4.2	amino acid metabolism.synthesis.aspartate family.methionine.cystathionine beta-lyase	plastid	High	Master Protein	cystathionine beta-lyase	58	18	176	18	18	0	-0.0632143	-0.151933	0.351255	0.00424864
AT3G02560	29.2.1.2.1.7	protein.synthesis.ribosomal protein.eukaryotic.40S subunit.S7	cytosol	High	Master Protein	Ribosomal protein S7e family protein	59	12	204	9	12	0	-0.22982	-0.103577	0.279799	0.584454
AT5G12370	31.4	cell.vesicle transport	plasma membrane	High	Master Protein	exocyst complex component sec10	35	22	140	22	22	0	-0.0758061	-0.10334	0.295255	0.292296
AT3G11330	35.1	not assigned.no ontology	plastid	High	Master Protein	plant intracellular ras group-related LRR 9	60	18	126	18	18	0	0.147568	0.147124	0.183014	0.168809
AT2G45810	28.1	DNA.synthesis/chromatin structure	nucleus	High	Master Protein	DEA(D/H)-box RNA helicase family protein	54	20	138	7	20	2	-0.238146	-0.184584	0.0263755	0.0745791
AT1G18450	31.1	cell.organisation	nucleus	High	Master Protein	actin-related protein 4	68	23	152	23	23	0	-0.0878167	-0.0075533	0.560876	0.921905
AT3G53880	16.8.2	secondary metabolism.flavonoids.chalcones	cytosol	High	Master Protein	NAD(P)-linked oxidoreductase superfamily protein	58	12	97	11	12	0	-0.0253004	0.069527	0.895276	0.626117
AT1G12780	10.1.2	cell wall.precursor synthesis.UGE	cytosol	High	Master Protein	UDP-D-glucose/UDP-D-galactose 4-epimerase 1	66	16	125	15	16	1	0.0494627	-0.257581	0.772765	0.186862
AT4G16130	10.1.30.2	cell wall.precursor synthesis.sugar kinases.arabinose-1-kinase	cytosol	High	Master Protein	arabinose kinase	34	23	120	23	23	0	-0.0884604	-0.0724471	0.394012	0.283774
AT5G01010	35.2	not assigned.unknown	golgi	High	Master Protein	EXPRESSED IN: 23 plant structures; EXPRESSED DURING: 14 growth stages; CONTAINS InterPro DOMAIN/s: GOLD (InterPro:IPR009038); Has 85 Blast hits to 85 proteins in 21 species: Archae - 0; Bacteria - 0; Metazoa - 20; Fungi - 0; Plants - 62; Viruses - 0; Other Eukaryotes - 3 (source: NCBI BLink).	57	22	153	22	22	0	-0.0876085	-0.000955722	0.393443	0.992868
AT4G29690	23.4.99	nucleotide metabolism.phosphotransfer and pyrophosphatases.misc	extracellular	High	Master Protein	Alkaline-phosphatase-like family protein	54	17	164	17	17	0	-1.05282	-1.05398	3.60674e-06	9.36874e-06
AT3G56460	26.1	misc.misc2	peroxisome	High	Master Protein	GroES-like zinc-binding alcohol dehydrogenase family protein	61	15	119	15	15	0	-0.0541708	-0.107183	0.343567	0.17245
AT4G25900	3.5	minor CHO metabolism.others	extracellular	High	Master Protein	Galactose mutarotase-like superfamily protein	55	14	136	14	14	0	1.08516	0.515261	0.116807	0.372831
AT1G33790	26.16	misc.myrosinases-lectin-jacalin	cytosol	High	Master Protein	jacalin lectin family protein	48	20	95	20	20	0	2.53373	2.68048	0.00135216	0.00137544
AT1G71410	29.4	protein.postranslational modification	golgi	High	Master Protein	ARM repeat superfamily protein	34	17	113	12	17	5	0.131214	-0.0664251	0.709551	0.847998
AT4G20260	30.4	signalling.phosphinositides	plasma membrane	High	Master Protein	plasma-membrane associated cation-binding protein 1	68	17	124	17	17	0	-0.874399	-1.12229	0.00349896	0.00373254
AT1G60680	17.2.3	hormone metabolism.auxin.induced-regulated-responsive-activated	cytosol	High	Master Protein	NAD(P)-linked oxidoreductase superfamily protein	61	17	139	11	17	1	0.032683	0.00588	0.608078	0.957198
AT3G14415	1.2.2	PS.photorespiration.glycolate oxydase	peroxisome	High	Master Protein	Aldolase-type TIM barrel family protein	70	20	173	7	20	12	0.716303	0.824939	0.0121377	0.00412743
AT3G60240	29.2.3	protein.synthesis.initiation		High	Master Protein	eukaryotic translation initiation factor 4G	17	21	129	21	21	0	-0.128251	-0.0452253	0.0452113	0.637561
AT5G47210	27.4	RNA.RNA binding	nucleus	High	Master Protein	Hyaluronan / mRNA binding family	45	15	188	11	15	5	-0.535513	-0.294745	0.0231016	0.127315
AT5G44380	26.8	misc.nitrilases, *nitrile lyases, berberine bridge enzymes, reticuline oxidases, troponine reductases	extracellular	High	Master Protein	FAD-binding Berberine family protein	50	23	192	20	23	3	0.168668	-0.00369583	0.00942393	0.953991
ATCG00680	1.1.1.2	PS.lightreaction.photosystem II.PSII polypeptide subunits	plastid	High	Master Protein	photosystem II reaction center protein B	27	10	122	10	10	0	1.73059	1.9572	0.13329	0.096863
AT1G79470	23.1.2.30	nucleotide metabolism.synthesis.purine.IMP dehydrogenase	cytosol	High	Master Protein	Aldolase-type TIM barrel family protein	51	16	129	12	16	0	0.357591	0.202752	0.0669925	0.293807
AT3G14840	30.2.8.2	signalling.receptor kinases.leucine rich repeat VIII.VIII-2	plasma membrane	High	Master Protein	Leucine-rich repeat transmembrane protein kinase	28	20	143	18	20	1	-0.21032	0.0856949	0.637993	0.750405
AT2G19520	33.99	development.unspecified	nucleus	High	Master Protein	Transducin family protein / WD-40 repeat family protein	43	14	113	14	14	0	-0.284435	-0.210989	0.08693	0.274844
AT4G28940	35.1	not assigned.no ontology	extracellular	High	Master Protein	Phosphorylase superfamily protein	51	10	151	10	10	0	-0.133656	-1.59482	0.193559	5.07208e-05
AT1G49630	29.5	protein.degradation	mitochondrion,plastid	High	Master Protein	presequence protease 2	26	20	162	6	20	0	-0.0348739	0.389001	0.933148	0.246259
AT1G47420	35.2	not assigned.unknown	mitochondrion	High	Master Protein	succinate dehydrogenase 5	43	9	130	9	9	0	0.466815	0.560653	0.0025069	0.000548523
AT3G04600	29.1	protein.aa activation	cytosol	High	Master Protein	Nucleotidylyl transferase superfamily protein	69	22	211	22	22	0	0.0352529	0.131336	0.559087	0.0651582
AT4G15093	35.1	not assigned.no ontology	cytosol	High	Master Protein	catalytic LigB subunit of aromatic ring-opening dioxygenase family	54	11	108	11	11	0	-0.104292	0.243459	0.431765	0.134475
AT2G19760	31.1	cell.organisation	cytosol	High	Master Protein	profilin 1	98	11	153	9	11	2	-0.269622	-0.118356	0.0118111	0.0770953
AT2G01350	18	Co-factor and vitamine metabolism	plastid	High	Master Protein	quinolinate phoshoribosyltransferase	78	17	148	17	17	0	0.10628	0.051115	0.316385	0.731
AT2G13540	29.2.3	protein.synthesis.initiation	cytosol	High	Master Protein	ARM repeat superfamily protein	44	25	187	25	25	0	-0.529298	-0.0987257	0.000437081	0.0356931
AT1G21720	29.5.11.20	protein.degradation.ubiquitin.proteasom	nucleus,cytosol	High	Master Protein	proteasome beta subunit C1	62	9	177	3	9	9	0.0272015	0.224799	0.713417	0.027689
AT2G33340	27.1.1	RNA.processing.splicing	nucleus	High	Master Protein	MOS4-associated complex 3B	54	18	134	16	18	2	-0.175951	-0.171774	0.182519	0.156122
AT1G22530	34.99	transport.misc	plasma membrane,cytosol	High	Master Protein	PATELLIN 2	38	20	187	17	20	0	-1.68358	-1.61878	4.8138e-06	1.59514e-05
AT1G20840	34.2	transport.sugars	vacuole	High	Master Protein	tonoplast monosaccharide transporter1	26	12	149	12	12	0	-1.00029	-0.704041	0.000795692	0.000503879
AT4G26690	11.9.3.3	lipid metabolism.lipid degradation.lysophospholipases.glycerophosphodiester phosphodiesterase	plasma membrane	High	Master Protein	PLC-like phosphodiesterase family protein	38	22	169	21	22	1	-0.765336	-0.528224	0.00614479	0.00025887
AT3G61990	16.2.1.6	secondary metabolism.phenylpropanoids.lignin biosynthesis.CCoAOMT	extracellular	High	Master Protein	S-adenosyl-L-methionine-dependent methyltransferases superfamily protein	61	10	124	10	10	0	-0.0764418	-0.412971	0.623538	0.0113425
AT5G51970	3.3	minor CHO metabolism.sugar alcohols	cytosol	High	Master Protein	GroES-like zinc-binding alcohol dehydrogenase family protein	63	16	156	16	16	0	-0.0199251	0.335786	0.802107	0.0331024
AT4G11290	26.12	misc.peroxidases	extracellular	High	Master Protein	Peroxidase superfamily protein	57	12	109	11	12	0	-0.018	0.0512567	0.898763	0.713746
AT5G66120	13.1.6.1.2	amino acid metabolism.synthesis.aromatic aa.chorismate.3-dehydroquinate synthase	peroxisome	High	Master Protein	3-dehydroquinate synthase, putative	52	19	171	19	19	0	0.368212	0.218031	0.0215858	0.0911523
AT3G45190	26.13	misc.acid and other phosphatases	plasma membrane	High	Master Protein	SIT4 phosphatase-associated family protein	42	20	162	18	20	2	-0.327292	-0.252725	0.135259	0.235551
AT1G45130	26.3.2	misc.gluco-, galacto- and mannosidases.beta-galactosidase	extracellular	High	Master Protein	beta-galactosidase 5	40	20	150	18	20	2	-0.015317	0.183489	0.899558	0.0453814
AT2G01250	29.2.1.2.2.7	protein.synthesis.ribosomal protein.eukaryotic.60S subunit.L7	cytosol	High	Master Protein	Ribosomal protein L30/L7 family protein	64	19	314	10	19	11	-0.161572	-0.144555	0.00593013	0.12989
AT2G36070	29.3.2	protein.targeting.mitochondria	mitochondrion	High	Master Protein	translocase inner membrane subunit 44-2	61	25	132	25	25	0	0.169086	0.121092	0.0067276	0.0781646
AT5G05170	10.2.1	cell wall.cellulose synthesis.cellulose synthase	plasma membrane	High	Master Protein	Cellulose synthase family protein	37	28	147	22	28	3	0.434223	1.30333	0.0104088	0.000269262
AT4G09570	30.3	signalling.calcium	cytosol	High	Master Protein	calcium-dependent protein kinase 4	43	14	109	5	14	9	-0.344836	-0.18248	0.11801	0.409789
AT5G04430	27.4	RNA.RNA binding	nucleus	High	Master Protein	binding to TOMV RNA 1L (long form)	64	16	180	16	16	0	-0.220323	-0.287046	0.0969757	0.0678392
AT5G44110	34.16	transport.ABC transporters and multidrug resistance systems	cytosol	High	Master Protein	P-loop containing nucleoside triphosphate hydrolases superfamily protein	78	14	235	9	14	5	0.430876	0.513988	0.0416467	0.029357
AT3G22850	17.2.3	hormone metabolism.auxin.induced-regulated-responsive-activated	cytosol	High	Master Protein	Aluminium induced protein with YGL and LRDR motifs	65	13	154	12	13	1	0.758988	0.650068	0.0583124	0.0316738
AT3G06580	3.8.1	minor CHO metabolism.galactose.galactokinases	cytosol	High	Master Protein	Mevalonate/galactokinase family protein	49	16	142	16	16	0	-0.282022	-0.367252	0.00193816	0.000944483
AT4G21710	27.2	RNA.transcription	nucleus	High	Master Protein	DNA-directed RNA polymerase family protein	30	31	185	31	31	0	-0.153133	-0.0474415	0.069706	0.429427
AT2G42710	29.2.1.1.3.2.1	protein.synthesis.ribosomal protein.prokaryotic.unknown organellar.50S subunit.L1	mitochondrion	High	Master Protein	Ribosomal protein L1p/L10e family	46	15	116	15	15	0	0.676574	0.722912	0.00671529	0.00516674
AT1G45201	11.9.2.1	lipid metabolism.lipid degradation.lipases.triacylglycerol lipase	golgi	High	Master Protein	triacylglycerol lipase-like 1	50	18	207	18	18	0	-0.567274	-1.66226	0.00299813	2.00269e-05
AT5G26667	23.4.3	nucleotide metabolism.phosphotransfer and pyrophosphatases.uridylate kinase	cytosol	High	Master Protein	P-loop containing nucleoside triphosphate hydrolases superfamily protein	76	15	160	14	15	1	0.0489108	0.0235458	0.299512	0.637329
AT3G53990	20.2.2	stress.abiotic.cold	plasma membrane,cytosol	High	Master Protein	Adenine nucleotide alpha hydrolases-like superfamily protein	79	14	167	14	14	0	-0.259715	-0.176557	0.0245532	0.0251982
AT1G08420	29.4	protein.postranslational modification	nucleus	High	Master Protein	BRI1 suppressor 1 (BSU1)-like 2	35	24	141	6	24	15	0.461856	-0.0595809	0.263244	0.858064
AT3G19010	21.2	redox.ascorbate and glutathione	cytosol	High	Master Protein	2-oxoglutarate (2OG) and Fe(II)-dependent oxygenase superfamily protein	59	14	124	14	14	0	0.140325	0.11416	0.221065	0.211538
AT4G14800	29.5.11.20	protein.degradation.ubiquitin.proteasom	vacuole,cytosol	High	Master Protein	20S proteasome beta subunit D2	77	12	146	7	12	6	-0.00690816	0.0321153	0.815113	0.512873
AT4G32520	1.2.5	PS.photorespiration.serine hydroxymethyltransferase	plastid	High	Master Protein	serine hydroxymethyltransferase 3	51	21	165	21	21	0	0.325786	0.492278	0.00559912	0.00171119
AT3G62600	20.2.1	stress.abiotic.heat	endoplasmic reticulum	High	Master Protein	DNAJ heat shock family protein	57	14	146	14	14	0	0.599643	0.35817	0.0167759	0.00534044
AT1G19920	14.1	S-assimilation.ATPS	plastid	High	Master Protein	Pseudouridine synthase/archaeosine transglycosylase-like family protein	53	19	149	15	19	1	-0.289331	-0.297522	0.0124769	0.0145336
AT1G53210	30.3	signalling.calcium	plasma membrane	High	Master Protein	sodium/calcium exchanger family protein / calcium-binding EF hand family protein	29	12	153	12	12	0	0.434967	0.286416	0.00352376	0.181506
AT5G27850	29.2.1.2.2.18	protein.synthesis.ribosomal protein.eukaryotic.60S subunit.L18	cytosol	High	Master Protein	Ribosomal protein L18e/L15 superfamily protein	63	15	249	5	15	14	-0.0040569	-0.0928633	0.966104	0.319682
AT3G23660	29.3.4.2	protein.targeting.secretory pathway.golgi	endoplasmic reticulum,golgi	High	Master Protein	Sec23/Sec24 protein transport family protein	39	17	130	12	17	0	-0.0498548	0.01591	0.655512	0.929124
AT1G48630	30.5	signalling.G-proteins	cytosol	High	Master Protein	receptor for activated C kinase 1B	74	20	191	6	20	10	-0.218566	-0.0854378	0.0504789	0.328613
AT4G29900	30.3	signalling.calcium	plasma membrane	High	Master Protein	autoinhibited Ca(2+)-ATPase 10	31	27	176	21	27	3	0.126802	0.3818	0.487904	0.0315037
AT3G51310	29.3.4.3	protein.targeting.secretory pathway.vacuole	golgi	High	Master Protein	VPS35 homolog C	46	26	182	25	26	1	0.0804437	-0.199766	0.797408	0.329982
AT4G34131	26.2	misc.UDP glucosyl and glucoronyl transferases	plasma membrane	High	Master Protein	UDP-glucosyl transferase 73B3	45	17	158	14	17	3	0.331883	0.105309	0.0488484	0.370691
AT2G41380	33.99	development.unspecified	mitochondrion	High	Master Protein	S-adenosyl-L-methionine-dependent methyltransferases superfamily protein	70	14	156	14	14	0	0.694812	0.348993	0.00280087	0.0959492
AT4G18360	1.2.2	PS.photorespiration.glycolate oxydase	peroxisome	High	Master Protein	Aldolase-type TIM barrel family protein	67	17	177	11	17	0	-0.387602	-0.490373	0.111695	0.00316296
AT2G25140	20.2.1	stress.abiotic.heat	mitochondrion	High	Master Protein	casein lytic proteinase B4	32	24	134	22	24	0	2.37693	2.02953	0.000177951	0.000501101
AT3G11400	29.2.3	protein.synthesis.initiation	cytosol	High	Master Protein	eukaryotic translation initiation factor 3G1	55	13	119	13	13	0	0.0139631	0.264621	0.955353	0.360365
AT1G70410	8.3	TCA / org transformation.carbonic anhydrases	plasma membrane	High	Master Protein	beta carbonic anhydrase 4	74	15	133	15	15	0	-0.775122	-0.349829	0.00437125	0.0378921
AT5G12200	23.2.1.4	nucleotide metabolism.degradation.pyrimidine.dihydropyrimidinase	endoplasmic reticulum	High	Master Protein	pyrimidine 2	50	19	151	19	19	0	-0.229225	-0.126582	0.0461339	0.0568701
AT2G27100	27.3.11	RNA.regulation of transcription.C2H2 zinc finger family	nucleus	High	Master Protein	C2H2 zinc-finger protein SERRATE (SE)	37	20	113	20	20	0	-0.443029	-0.191162	0.0230709	0.358035
AT4G02080	30.5	signalling.G-proteins	plasma membrane	High	Master Protein	secretion-associated RAS super family 2	78	14	170	4	14	14	-0.161974	-0.198836	0.141146	0.0746085
AT4G20830	26.8	misc.nitrilases, *nitrile lyases, berberine bridge enzymes, reticuline oxidases, troponine reductases	extracellular	High	Master Protein	FAD-binding Berberine family protein	51	25	148	23	25	2	-0.7114	-0.886346	0.000166695	4.55132e-05
AT1G27400	29.2.1.2.2.17	protein.synthesis.ribosomal protein.eukaryotic.60S subunit.L17	plastid,nucleus,cytosol	High	Master Protein	Ribosomal protein L22p/L17e family protein	56	12	261	1	12	14	-0.147898	-0.147359	0.0479382	0.0819519
AT4G17530	30.5	signalling.G-proteins	cytosol	High	Master Protein	RAB GTPase homolog 1C	68	10	242	1	10	0	-0.317748	-0.39322	0.175722	0.0176603
AT5G07030	27.3.67	RNA.regulation of transcription.putative transcription regulator	extracellular	High	Master Protein	Eukaryotic aspartyl protease family protein	44	18	200	18	18	0	-1.16506	-1.07493	0.000261283	0.000934536
AT1G11580	10.8.1	cell wall.pectin*esterases.PME	extracellular	High	Master Protein	methylesterase PCR A	40	17	181	16	17	0	-0.26339	0.00737617	0.0933403	0.949163
AT2G25280	35.2	not assigned.unknown	cytosol	High	Master Protein	CONTAINS InterPro DOMAIN/s: UPF0103/Mediator of ErbB2-driven cell motility (Memo), related (InterPro:IPR002737); Has 1074 Blast hits to 1072 proteins in 474 species: Archae - 213; Bacteria - 366; Metazoa - 159; Fungi - 135; Plants - 54; Viruses - 0; Other Eukaryotes - 147 (source: NCBI BLink).	71	16	160	16	16	0	-0.188545	0.04627	0.0428307	0.541338
AT3G03380	29.5.5	protein.degradation.serine protease	golgi	High	Master Protein	DegP protease 7	35	27	136	27	27	0	0.0675589	0.178242	0.587761	0.160248
AT4G35460	21.1	redox.thioredoxin	mitochondrion	High	Master Protein	NADPH-dependent thioredoxin reductase B	50	12	137	7	12	0	0.151808	0.310499	0.34434	0.109912
AT5G06290	21.5.1	redox.peroxiredoxin.BAS1	plastid	High	Master Protein	2-cysteine peroxiredoxin B	51	9	139	2	9	0	-0.208456	-0.0191654	0.0610743	0.816035
AT2G07050	11.8.6	lipid metabolism.'exotics' (steroids, squalene etc).cycloartenol synthase	golgi	High	Master Protein	cycloartenol synthase 1	44	22	133	22	22	0	-0.662919	-0.35792	0.00073746	0.0182326
AT5G52560	10.1.1.20	cell wall.precursor synthesis.NDP sugar pyrophosphorylase.multiple NDP-Sugars	cytosol	High	Master Protein	UDP-sugar pyrophosphorylase	53	21	145	21	21	0	0.549962	-0.0948273	0.00398708	0.355081
AT2G39770	10.1.1.1	cell wall.precursor synthesis.NDP sugar pyrophosphorylase.GDP mannose	cytosol	High	Master Protein	Glucose-1-phosphate adenylyltransferase family protein	64	16	117	16	16	0	-0.0969348	-0.106694	0.55507	0.449636
AT5G08530	9.1.2	mitochondrial electron transport / ATP synthesis.NADH-DH.localisation not clear	mitochondrion	High	Master Protein	51 kDa subunit of complex I	53	19	197	19	19	0	-0.488912	-0.442527	9.06271e-05	0.00014737
AT4G04040	4.1.5	glycolysis.cytosolic branch.pyrophosphate-fructose-6-P phosphotransferase	cytosol	High	Master Protein	Phosphofructokinase family protein	46	18	179	10	18	0	0.239607	0.409296	0.074511	0.0644902
AT5G55230	31.1	cell.organisation	cytosol	High	Master Protein	microtubule-associated proteins 65-1	44	15	107	14	15	1	-0.259735	-0.121215	0.586913	0.811316
AT5G47720	13.2.4.5	amino acid metabolism.degradation.branched chain group.isoleucine	peroxisome	High	Master Protein	Thiolase family protein	59	14	155	14	14	0	-0.333325	-0.527725	0.00919959	0.00091168
AT1G51830	30.2.99	signalling.receptor kinases.misc	plasma membrane	High	Master Protein	Leucine-rich repeat protein kinase family protein	39	16	124	11	16	0	0.132092	0.732317	0.395666	0.000145727
AT5G63190	28.99	DNA.unspecified	golgi	High	Master Protein	MA3 domain-containing protein	38	20	158	18	20	0	-0.184275	-0.0766682	0.0605679	0.342538
AT5G43060	29.5.3	protein.degradation.cysteine protease	extracellular	High	Master Protein	Granulin repeat cysteine protease family protein	29	11	125	10	11	1	0.235352	0.258781	0.198545	0.0840659
AT3G44340	29.3.4.2	protein.targeting.secretory pathway.golgi	golgi	High	Master Protein	clone eighty-four	30	25	184	20	25	6	0.113613	0.0850739	0.190065	0.239265
AT4G17770	3.2.3	minor CHO metabolism.trehalose.potential TPS/TPP	plasma membrane	High	Master Protein	trehalose phosphatase/synthase 5	39	23	157	20	23	2	-0.132988	-0.201661	0.208501	0.0193138
AT1G24100	16.5.1.1.4.3	secondary metabolism.sulfur-containing.glucosinolates.synthesis.shared.UDP-glycosyltransferase	plasma membrane	High	Master Protein	UDP-glucosyl transferase 74B1	38	13	127	13	13	0	-0.241734	-0.609011	0.00707169	6.11385e-06
AT3G52580	29.2.1.2.1.14	protein.synthesis.ribosomal protein.eukaryotic.40S subunit.S14	cytosol	High	Master Protein	Ribosomal protein S11 family protein	65	9	122	3	9	0	-0.183429	-0.265754	0.00831045	0.00876324
AT1G49820	13.99	amino acid metabolism.misc	cytosol	High	Master Protein	S-methyl-5-thioribose kinase	57	22	173	22	22	0	-0.0814324	0.331496	0.497388	0.00509174
AT1G13110	26.10	misc.cytochrome P450	plasma membrane	High	Master Protein	cytochrome P450, family 71 subfamily B, polypeptide 7	46	19	185	15	19	4	0.19075	0.127022	0.221738	0.365497
AT5G56760	13.1.5.3.2	amino acid metabolism.synthesis.serine-glycine-cysteine group.cysteine.SAT	cytosol	High	Master Protein	serine acetyltransferase 1;1	59	10	110	10	10	0	0.623997	0.281032	0.00433587	0.0689902
AT5G65010	13.1.3.1.1	amino acid metabolism.synthesis.aspartate family.asparagine.asparagine synthetase	golgi	High	Master Protein	asparagine synthetase 2	42	18	169	12	18	7	-0.181726	0.0125965	0.211549	0.935405
AT3G21240	16.2.1.3	secondary metabolism.phenylpropanoids.lignin biosynthesis.4CL	peroxisome	High	Master Protein	4-coumarate:CoA ligase 2	48	18	133	15	18	1	-0.212688	-0.768562	0.0211365	0.000108785
AT1G22780	29.2.1.2.1.18	protein.synthesis.ribosomal protein.eukaryotic.40S subunit.S18	cytosol	High	Master Protein	Ribosomal protein S13/S18 family	64	12	310	12	12	0	-0.190282	-0.152301	0.0187763	0.0967057
ATCG00500	11.1.1.2.2	lipid metabolism.FA synthesis and FA elongation.Acetyl CoA Carboxylation.heteromeric Complex.beta Carboxyltransferase	plastid	High	Master Protein	acetyl-CoA carboxylase carboxyl transferase subunit beta	48	21	174	21	21	0	-0.33925	-0.280976	0.00366195	0.00323583
AT5G10240	13.1.3.1.1	amino acid metabolism.synthesis.aspartate family.asparagine.asparagine synthetase	cytosol	High	Master Protein	asparagine synthetase 3	42	16	134	10	16	0	-0.22656	0.0386343	0.22039	0.819379
AT3G10370	11.5.3	lipid metabolism.glyceral metabolism.FAD-dependent glycerol-3-phosphate dehydrogenase	mitochondrion	High	Master Protein	FAD-dependent oxidoreductase family protein	44	20	149	20	20	0	0.392236	0.317817	0.00752609	0.00418972
AT2G25800	35.2	not assigned.unknown	plasma membrane	High	Master Protein	Protein of unknown function (DUF810)	34	22	140	22	22	0	0.182521	0.528458	0.198924	0.0273851
AT1G77440	29.5.11.20	protein.degradation.ubiquitin.proteasom	nucleus,cytosol	High	Master Protein	20S proteasome beta subunit C2	62	9	176	3	9	0	0.277645	0.737075	0.668936	0.285736
AT4G21580	26.1	misc.misc2	cytosol	High	Master Protein	oxidoreductase, zinc-binding dehydrogenase family protein	84	20	162	20	20	0	0.139604	0.141843	0.208491	0.124611
AT1G77590	11.1.9	lipid metabolism.FA synthesis and FA elongation.long chain fatty acid CoA ligase	plastid	High	Master Protein	long chain acyl-CoA synthetase 9	44	21	167	19	21	0	-0.568591	-0.142459	0.00560415	0.0914071
AT3G62870	29.2.1.2.2.57	protein.synthesis.ribosomal protein.eukaryotic.60S subunit.L7A	cytosol	High	Master Protein	Ribosomal protein L7Ae/L30e/S12e/Gadd45 family protein	55	17	271	2	17	20	0.140404	0.0804638	0.306267	0.443184
AT5G04740	13	amino acid metabolism	plastid	High	Master Protein	ACT domain-containing protein	48	12	166	12	12	0	-0.0774488	0.171774	0.567346	0.144463
AT1G67930	31.4	cell.vesicle transport	golgi	High	Master Protein	Golgi transport complex protein-related	37	20	123	20	20	0	-0.333727	-0.082141	0.198431	0.69017
AT2G22590	16.8.1	secondary metabolism.flavonoids.anthocyanins	cytosol	High	Master Protein	UDP-Glycosyltransferase superfamily protein	54	15	127	15	15	0	0.179881	0.221825	0.203186	0.249884
AT4G20860	26.8	misc.nitrilases, *nitrile lyases, berberine bridge enzymes, reticuline oxidases, troponine reductases	extracellular	High	Master Protein	FAD-binding Berberine family protein	46	22	157	22	22	0	-0.62344	-0.663504	0.0118417	0.0128386
AT2G20610	13.2.6.2	amino acid metabolism.degradation.aromatic aa.tyrosine	cytosol	High	Master Protein	Tyrosine transaminase family protein	46	17	143	17	17	0	-0.0745498	-0.385187	0.486396	0.0232368
AT1G01580	15.1	metal handling.acquisition	plasma membrane	High	Master Protein	ferric reduction oxidase 2	32	16	127	14	16	2	2.83927	4.85577	0.00315979	0.000400024
AT3G22370	9.4	mitochondrial electron transport / ATP synthesis.alternative oxidase	mitochondrion	High	Master Protein	alternative oxidase 1A	49	17	149	9	17	8	2.56782	2.52643	0.000245814	0.00012354
AT1G09870	26.13	misc.acid and other phosphatases	extracellular	High	Master Protein	histidine acid phosphatase family protein	48	16	122	16	16	0	-0.891475	-0.729879	0.00035378	0.00238671
AT5G16590	30.2.3	signalling.receptor kinases.leucine rich repeat III	plasma membrane	High	Master Protein	Leucine-rich repeat protein kinase family protein	46	20	164	15	20	0	-0.297506	-0.512942	0.556581	4.98782e-07
AT1G75270	21.2.1	redox.ascorbate and glutathione.ascorbate	cytosol	High	Master Protein	dehydroascorbate reductase 2	79	16	198	16	16	0	0.147414	0.197055	0.408378	0.116316
AT1G79230	13.2.5.3	amino acid metabolism.degradation.serine-glycine-cysteine group.cysteine	mitochondrion,plastid	High	Master Protein	mercaptopyruvate sulfurtransferase 1	60	16	184	15	16	2	0.183887	0.196629	0.049331	0.0279536
AT3G62530	35.1.3	not assigned.no ontology.armadillo/beta-catenin repeat family protein	mitochondrion	High	Master Protein	ARM repeat superfamily protein	64	13	158	13	13	0	1.07004	1.03212	0.000191403	8.64656e-06
AT1G76180	20.2.99	stress.abiotic.unspecified	peroxisome	High	Master Protein	Dehydrin family protein	51	9	113	8	9	0	-0.0563685	0.563662	0.736808	0.0165837
AT5G54900	27.1	RNA.processing	nucleus	High	Master Protein	RNA-binding protein 45A	37	8	115	8	8	0	-0.264161	-0.243819	0.125677	0.147138
AT1G77330	17.5.1.2	hormone metabolism.ethylene.synthesis-degradation.1-aminocyclopropane-1-carboxylate oxidase	peroxisome	High	Master Protein	2-oxoglutarate (2OG) and Fe(II)-dependent oxygenase superfamily protein	66	13	161	13	13	0	0.63262	0.616754	0.000493571	0.000313677
AT3G01680	35.2	not assigned.unknown	endoplasmic reticulum	High	Master Protein	CONTAINS InterPro DOMAIN/s: Mediator complex subunit Med28 (InterPro:IPR021640); BEST Arabidopsis thaliana protein match is: unknown protein (TAIR:AT3G01670.1); Has 122 Blast hits to 112 proteins in 13 species: Archae - 0; Bacteria - 0; Metazoa - 0; Fungi - 0; Plants - 122; Viruses - 0; Other Eukaryotes - 0 (source: NCBI BLink).	34	18	127	18	18	0	-0.161519	-0.174494	0.211592	0.0925448
AT1G67730	16.7	secondary metabolism.wax	endoplasmic reticulum	High	Master Protein	beta-ketoacyl reductase 1	72	18	140	18	18	0	-0.128266	-0.0699366	0.19345	0.394642
AT3G02650	35.1.5	not assigned.no ontology.pentatricopeptide (PPR) repeat-containing protein	mitochondrion	High	Master Protein	Tetratricopeptide repeat (TPR)-like superfamily protein	49	22	178	22	22	0	0.523093	0.737132	0.0596439	0.0303073
AT5G51430	31.4	cell.vesicle transport	golgi	High	Master Protein	conserved oligomeric Golgi complex component-related / COG complex component-related	43	27	170	26	27	1	-0.00921255	-0.0372009	0.922407	0.636346
AT1G67140	35.2	not assigned.unknown	golgi	High	Master Protein	HEAT repeat-containing protein	17	22	149	22	22	0	-0.193729	-0.190276	0.24972	0.178556
AT4G31700	29.2.1.2.1.6	protein.synthesis.ribosomal protein.eukaryotic.40S subunit.S6	cytosol	High	Master Protein	ribosomal protein S6	52	16	182	4	16	0	0.0215452	-0.241869	0.820162	0.06371
AT5G64420	28.2	DNA.repair	nucleus	High	Master Protein	DNA polymerase V family	28	31	189	31	31	0	0.147299	0.0844109	0.0521802	0.20917
AT3G50740	16.2.1	secondary metabolism.phenylpropanoids.lignin biosynthesis	cytosol	High	Master Protein	UDP-glucosyl transferase 72E1	43	17	132	17	17	0	0.433345	0.387085	0.011387	0.00533543
AT3G61440	13.1.5.3.1	amino acid metabolism.synthesis.serine-glycine-cysteine group.cysteine.OASTL	mitochondrion	High	Master Protein	cysteine synthase C1	44	15	179	15	15	0	0.623709	0.299331	0.00028641	0.000546969
AT1G54030	26.16	misc.myrosinases-lectin-jacalin	vacuole	High	Master Protein	GDSL-like Lipase/Acylhydrolase superfamily protein	48	13	139	13	13	0	0.980937	1.10708	0.00376254	0.000222629
AT5G63560	35.1	not assigned.no ontology	cytosol	High	Master Protein	HXXXD-type acyl-transferase family protein	59	21	182	21	21	0	-0.711407	-0.668203	0.00159107	0.00130218
AT5G57330	3.5	minor CHO metabolism.others	cytosol	High	Master Protein	Galactose mutarotase-like superfamily protein	72	16	155	16	16	0	0.504955	0.0680624	1.96323e-05	0.24437
AT1G31910	16.1.2.5	secondary metabolism.isoprenoids.mevalonate pathway.phosphomevalonate kinase	peroxisome	High	Master Protein	GHMP kinase family protein	48	12	112	12	12	0	-0.415718	-0.73926	0.0269786	0.00830554
AT1G59900	8.1.1.1	TCA / org transformation.TCA.pyruvate DH.E1	mitochondrion	High	Master Protein	pyruvate dehydrogenase complex E1 alpha subunit	48	20	176	13	20	0	0.0752769	0.146665	0.419638	0.0808558
AT2G04390	29.2.1.2.1.17	protein.synthesis.ribosomal protein.eukaryotic.40S subunit.S17	cytosol	High	Master Protein	Ribosomal S17 family protein	62	12	209	2	12	0	1.59272	1.27379	0.190441	0.155767
AT5G64760	29.5.11.20	protein.degradation.ubiquitin.proteasom	nucleus,cytosol	High	Master Protein	regulatory particle non-ATPase subunit 5B	40	14	122	6	14	0	-0.145728	0.340707	0.641858	0.299478
AT4G31300	29.5.11.20	protein.degradation.ubiquitin.proteasom	nucleus,cytosol	High	Master Protein	N-terminal nucleophile aminohydrolases (Ntn hydrolases) superfamily protein	75	12	178	12	12	0	-0.230124	-0.0238514	0.0465581	0.698331
AT3G13610	28.99	DNA.unspecified	peroxisome	High	Master Protein	2-oxoglutarate (2OG) and Fe(II)-dependent oxygenase superfamily protein	52	12	110	12	12	0	0.0276318	0.0870085	0.700583	0.231701
AT2G25110	35.1	not assigned.no ontology	endoplasmic reticulum	High	Master Protein	stromal cell-derived factor 2-like protein precursor	50	8	60	8	8	0	0.833764	0.567637	0.0276913	0.0788462
AT1G16890	29.5.11.3	protein.degradation.ubiquitin.E2	golgi	High	Master Protein	ubiquitin-conjugating enzyme 36	80	10	143	2	10	10	0.221521	0.257141	0.0154694	0.0372585
AT4G30910	29.5	protein.degradation	plastid	High	Master Protein	Cytosol aminopeptidase family protein	39	16	131	6	16	0	0.614585	0.4701	0.00996293	0.00257143
AT1G18150	29.4	protein.postranslational modification	nucleus	High	Master Protein	Protein kinase superfamily protein	44	20	120	9	20	13	-0.0548488	0.161232	0.586736	0.109631
AT5G15610	29.5.11.20	protein.degradation.ubiquitin.proteasom	nucleus,cytosol	High	Master Protein	Proteasome component (PCI) domain protein	66	21	131	18	21	0	-0.198989	-0.0604791	0.0359776	0.438584
AT3G49680	13.1.4.1.4	amino acid metabolism.synthesis.branched chain group.common.branched-chain amino acid aminotransferase	plastid	High	Master Protein	branched-chain aminotransferase 3	42	13	127	9	13	5	0.0684496	0.030965	0.501745	0.687598
AT2G17340	18.4.5	Co-factor and vitamine metabolism.pantothenate.pantothenate kinase (PANK)	cytosol	High	Master Protein	Uncharacterised conserved protein (UCP030210)	58	12	112	9	12	2	0.341119	0.307785	0.0036001	0.00546259
AT3G51000	26.1	misc.misc2	cytosol	High	Master Protein	alpha/beta-Hydrolases superfamily protein	65	12	118	12	12	0	0.463161	0.376457	0.0181587	0.0233697
AT5G13710	17.3.1.2.2	hormone metabolism.brassinosteroid.synthesis-degradation.sterols.SMT2	golgi	High	Master Protein	sterol methyltransferase 1	65	18	134	18	18	0	-0.577408	-0.512838	0.000645096	0.000320759
AT1G04870	26.6	misc.O-methyl transferases	cytosol	High	Master Protein	protein arginine methyltransferase 10	52	13	120	13	13	0	-0.347265	-0.0981476	0.0167777	0.284201
AT2G14720	29.3.4.3	protein.targeting.secretory pathway.vacuole	vacuole	High	Master Protein	vacuolar sorting receptor 4	39	15	117	14	15	0	-0.418757	-0.143226	0.0114594	0.456194
AT2G17930	30.4	signalling.phosphinositides	golgi	High	Master Protein	Phosphatidylinositol 3- and 4-kinase family protein with FAT domain	12	32	157	16	32	13	-0.316245	-0.157054	0.0023342	0.118647
AT5G28740	28.2	DNA.repair	nucleus	High	Master Protein	Tetratricopeptide repeat (TPR)-like superfamily protein	34	24	158	24	24	0	-0.146695	0.00704517	0.322054	0.958829
AT3G54640	13.1.6.5.5	amino acid metabolism.synthesis.aromatic aa.tryptophan.tryptophan synthase	plastid	High	Master Protein	tryptophan synthase alpha chain	63	11	145	11	11	0	-0.0269846	-0.0464648	0.760268	0.435845
AT4G38970	1.3.6	PS.calvin cycle.aldolase	plastid	High	Master Protein	fructose-bisphosphate aldolase 2	46	13	120	9	13	5	0.937968	1.57171	0.0747216	0.0112079
AT5G44070	15.2	metal handling.binding, chelation and storage	cytosol	High	Master Protein	phytochelatin synthase 1 (PCS1)	54	20	135	20	20	0	-0.0597813	-0.080146	0.581117	0.579101
AT1G75330	13.1.2.3.21	amino acid metabolism.synthesis.glutamate family.arginine.ornithine carbamoyltransferase	plastid	High	Master Protein	ornithine carbamoyltransferase	47	12	165	12	12	0	0.338671	0.347398	0.0158378	0.00267365
AT2G27210	29.5.11.4.3.2	protein.degradation.ubiquitin.E3.SCF.FBOX	cytosol	High	Master Protein	BRI1 suppressor 1 (BSU1)-like 3	34	22	140	3	22	0	0.764254	0.297978	0.430393	0.485045
AT3G03110	29.3.1	protein.targeting.nucleus	nucleus	High	Master Protein	exportin 1B	26	22	207	12	22	0	0.0485741	-0.03965	0.770187	0.764972
AT4G35000	21.2.1	redox.ascorbate and glutathione.ascorbate	peroxisome	High	Master Protein	ascorbate peroxidase 3	53	13	184	10	13	3	0.161242	0.221087	0.213463	0.0169542
AT2G47610	29.2.1.2.2.57	protein.synthesis.ribosomal protein.eukaryotic.60S subunit.L7A	cytosol	High	Master Protein	Ribosomal protein L7Ae/L30e/S12e/Gadd45 family protein	51	16	253	1	16	0	-0.195078	-0.22528	0.0255179	0.0720468
AT4G13180	26.22	misc.short chain dehydrogenase/reductase (SDR)	plastid	High	Master Protein	NAD(P)-binding Rossmann-fold superfamily protein	76	13	189	12	13	1	0.413072	0.219062	0.137587	0.0501111
AT3G23820	10.1.6	cell wall.precursor synthesis.GAE	golgi	High	Master Protein	UDP-D-glucuronate 4-epimerase 6	49	15	124	12	15	3	0.383809	0.831073	0.0851542	0.0012904
AT1G62800	13.1.1.2.1	amino acid metabolism.synthesis.central amino acid metabolism.aspartate.aspartate aminotransferase	peroxisome	High	Master Protein	aspartate aminotransferase 4	62	17	144	15	17	0	0.292135	-0.101186	0.054551	0.350525
AT1G19520	35.1.5	not assigned.no ontology.pentatricopeptide (PPR) repeat-containing protein	mitochondrion	High	Master Protein	pentatricopeptide (PPR) repeat-containing protein	41	25	176	25	25	0	0.508856	0.569226	0.000274147	0.000693851
AT5G41210	26.9	misc.glutathione S transferases	peroxisome	High	Master Protein	glutathione S-transferase THETA 1	71	13	134	12	13	1	0.526003	0.460329	0.0115019	0.00923792
AT4G00660	28.1	DNA.synthesis/chromatin structure	nucleus	High	Master Protein	RNAhelicase-like 8	51	19	122	11	19	0	-0.236468	-0.296446	0.0727222	0.0013895
AT1G28580	26.28	misc.GDSL-motif lipase	extracellular	High	Master Protein	GDSL-like Lipase/Acylhydrolase superfamily protein	49	11	145	10	11	1	0.349027	0.0304244	0.0486248	0.808755
AT2G22400	35.1	not assigned.no ontology	nucleus	High	Master Protein	S-adenosyl-L-methionine-dependent methyltransferases superfamily protein	39	24	151	22	24	1	0.0186316	-0.112873	0.905376	0.241492
AT1G51850	30.2.99	signalling.receptor kinases.misc	plasma membrane	High	Master Protein	Leucine-rich repeat protein kinase family protein	27	19	162	14	19	5	0.313089	0.636014	0.0580562	8.09585e-05
AT2G40290	29.2.3	protein.synthesis.initiation	cytosol	High	Master Protein	Eukaryotic translation initiation factor 2 subunit 1	49	14	132	14	14	0	0.185772	-0.0555404	0.0766194	0.510741
AT2G34560	31.1	cell.organisation	cytosol	High	Master Protein	P-loop containing nucleoside triphosphate hydrolases superfamily protein	56	17	146	1	17	16	-0.500247	-0.490989	0.00173487	0.00115987
AT2G43100	16.5.1.1.1.4	secondary metabolism.sulfur-containing.glucosinolates.synthesis.aliphatic.methylthioalkylmalate isomerase small subunit (MAM-IS)	plastid	High	Master Protein	isopropylmalate isomerase 2	63	9	80	7	9	0	1.19929	0.661835	0.000686911	0.00274467
AT5G24400	7.1.2	OPP.oxidative PP.6-phosphogluconolactonase	peroxisome,plastid	High	Master Protein	NagB/RpiA/CoA transferase-like superfamily protein	62	16	133	16	16	0	0.100756	-0.0622595	0.164502	0.456324
AT4G02280	2.2.1.5	major CHO metabolism.degradation.sucrose.Susy	mitochondrion	High	Master Protein	sucrose synthase 3	33	19	137	16	19	0	0.0413577	-0.0701647	0.820128	0.693787
AT1G16350	23.1.2.30	nucleotide metabolism.synthesis.purine.IMP dehydrogenase	peroxisome	High	Master Protein	Aldolase-type TIM barrel family protein	52	17	129	13	17	5	0.286676	0.25968	0.0121474	0.0140656
AT2G34560	31.1	cell.organisation	cytosol	High	Master Protein	P-loop containing nucleoside triphosphate hydrolases superfamily protein	57	17	151	1	17	0	-0.59495	-0.317565	0.2007	0.436065
AT3G06930	26.6	misc.O-methyl transferases	cytosol	High	Master Protein	protein arginine methyltransferase 4B	41	16	106	15	16	2	-0.271565	-0.0997351	0.0158332	0.0943174
AT4G13850	27.4	RNA.RNA binding	mitochondrion	High	Master Protein	glycine-rich RNA-binding protein 2	68	7	145	7	7	0	0.974389	0.893545	0.00441987	0.000161881
AT2G30870	26.9	misc.glutathione S transferases	cytosol	High	Master Protein	glutathione S-transferase PHI 10	57	11	247	10	11	1	0.358364	0.34884	0.0321237	0.0556415
AT2G24180	26.10	misc.cytochrome P450	endoplasmic reticulum	High	Master Protein	cytochrome p450 71b6	50	21	164	21	21	0	0.0922316	0.118219	0.0725314	0.173461
AT5G09840	35.2	not assigned.unknown	mitochondrion	High	Master Protein	Putative endonuclease or glycosyl hydrolase	34	20	102	20	20	0	0.593979	0.603225	0.00666019	0.0144876
AT5G43600	29.5	protein.degradation	extracellular	High	Master Protein	ureidoglycolate amidohydrolase	59	19	140	19	19	0	0.0691552	-0.302737	0.233733	0.218505
AT5G35790	7.1.1	OPP.oxidative PP.G6PD	plastid	High	Master Protein	glucose-6-phosphate dehydrogenase 1	17	8	144	1	8	0	-0.00904531	0.219384	0.931494	0.0348654
AT3G20410	30.3	signalling.calcium	plasma membrane	High	Master Protein	calmodulin-domain protein kinase 9	48	17	137	13	17	0	-0.793011	-0.718808	0.00133759	0.00127271
AT2G37130	26.12	misc.peroxidases	extracellular	High	Master Protein	Peroxidase superfamily protein	50	14	120	14	14	0	-0.0809795	-0.226895	0.690828	0.185217
AT1G15340	27.3.59	RNA.regulation of transcription.Methyl binding domain proteins	nucleus	High	Master Protein	methyl-CPG-binding domain 10	41	12	94	11	12	0	-0.472756	-0.675759	0.0357679	0.0248296
AT1G78870	29.5.11.3	protein.degradation.ubiquitin.E2	golgi	High	Master Protein	ubiquitin-conjugating enzyme 35	80	10	140	2	10	0	-0.231266	-0.731174	0.400725	0.211881
AT4G19410	10.8.2	cell wall.pectin*esterases.acetyl esterase	extracellular	High	Master Protein	Pectinacetylesterase family protein	43	15	132	11	15	4	-0.203653	-0.189793	0.0538236	0.084658
AT4G25970	11.3.8	lipid metabolism.Phospholipid synthesis.phosphatidylserine decarboxylase	endoplasmic reticulum	High	Master Protein	phosphatidylserine decarboxylase 3	41	19	138	16	19	3	0.261695	0.257711	0.0193928	0.00495814
AT1G53000	10.1.12.4	cell wall.precursor synthesis.KDO pathway.CMP-KDO Synthetase	mitochondrion	High	Master Protein	Nucleotide-diphospho-sugar transferases superfamily protein	60	11	115	11	11	0	0.084206	-0.113806	0.384025	0.417179
AT4G17260	5.1	fermentation.LDH	cytosol	High	Master Protein	Lactate/malate dehydrogenase family protein	61	13	88	13	13	0	0.911897	1.10293	0.00109139	0.00027158
AT5G23575	35.1	not assigned.no ontology	endoplasmic reticulum	High	Master Protein	Transmembrane CLPTM1 family protein	37	14	137	12	14	2	-0.419605	-0.688858	0.0311067	0.0150868
AT3G50000	29.4	protein.postranslational modification	plasma membrane	High	Master Protein	casein kinase II, alpha chain 2	46	15	124	5	15	8	-0.244052	0.0211634	0.226668	0.861208
AT1G43190	27.1	RNA.processing	nucleus	High	Master Protein	polypyrimidine tract-binding protein 3	53	10	76	10	10	0	-0.367175	-0.0160464	0.107401	0.85408
AT1G65220	29.2.3	protein.synthesis.initiation	cytosol	High	Master Protein	ARM repeat superfamily protein	45	15	161	7	15	0	-0.119711	-0.14796	0.639268	0.611368
AT1G09430	8.2.11	TCA / org transformation.other organic acid transformatons.atp-citrate lyase	cytosol	High	Master Protein	ATP-citrate lyase A-3	55	17	162	13	17	0	-0.0227135	-0.109956	0.686413	0.100508
AT2G26230	23.2	nucleotide metabolism.degradation	peroxisome	High	Master Protein	uricase / urate oxidase / nodulin 35, putative	60	15	152	15	15	0	0.0976939	0.296008	0.492111	0.00777176
AT2G38390	26.12	misc.peroxidases	extracellular	High	Master Protein	Peroxidase superfamily protein	54	12	139	8	12	2	-0.39569	-1.21846	0.252022	0.00881172
AT4G16190	29.5.3	protein.degradation.cysteine protease	vacuole	High	Master Protein	Papain family cysteine protease	40	10	100	9	10	0	0.740124	0.0958955	0.00239224	0.179836
AT2G38700	16.1.2.6	secondary metabolism.isoprenoids.mevalonate pathway.mevalonate diphosphate decarboxylase	cytosol	High	Master Protein	mevalonate diphosphate decarboxylase 1	51	14	132	10	14	4	-0.292077	-0.442991	0.00672871	0.000311369
AT5G06860	10.6.3	cell wall.degradation.pectate lyases and polygalacturonases	extracellular	High	Master Protein	polygalacturonase inhibiting protein 1	61	12	163	12	12	0	-0.423339	-0.455377	0.0194965	0.0184911
AT4G17100	29.5.5	protein.degradation.serine protease	cytosol	High	Master Protein	CONTAINS InterPro DOMAIN/s: Endoribonuclease XendoU (InterPro:IPR018998); Has 943 Blast hits to 770 proteins in 162 species: Archae - 0; Bacteria - 61; Metazoa - 472; Fungi - 40; Plants - 78; Viruses - 35; Other Eukaryotes - 257 (source: NCBI BLink).	54	17	144	17	17	0	-0.0329248	0.136273	0.590777	0.0390955
AT1G01910	34.18.1	transport.unspecified anions.arsenite-transporting ATPase	golgi	High	Master Protein	P-loop containing nucleoside triphosphate hydrolases superfamily protein	54	13	100	13	13	0	-0.328997	-0.231843	0.0493378	0.088335
AT3G61240	28.1	DNA.synthesis/chromatin structure	nucleus	High	Master Protein	DEA(D/H)-box RNA helicase family protein	50	20	147	9	20	12	-0.461831	-0.232425	0.0048696	0.0225749
AT5G13030	35.2	not assigned.unknown	plastid	High	Master Protein	unknown protein; FUNCTIONS IN: molecular_function unknown; INVOLVED IN: biological_process unknown; LOCATED IN: chloroplast; EXPRESSED IN: 23 plant structures; EXPRESSED DURING: 13 growth stages; CONTAINS InterPro DOMAIN/s: Uncharacterised protein family UPF0061 (InterPro:IPR003846); Has 5046 Blast hits to 4997 proteins in 1211 species: Archae - 8; Bacteria - 2327; Metazoa - 120; Fungi - 134; Pla…	45	23	164	23	23	0	0.0443404	-0.00613931	0.529162	0.970987
AT2G05120	35.2	not assigned.unknown	nucleus	High	Master Protein	Nucleoporin, Nup133/Nup155-like	27	24	121	24	24	0	-0.243567	0.137346	0.289348	0.562432
AT4G18950	31.1	cell.organisation	cytosol	High	Master Protein	Integrin-linked protein kinase family	55	21	131	21	21	0	0.90402	0.858067	3.48306e-05	0.00102675
AT3G56130	11.1.1	lipid metabolism.FA synthesis and FA elongation.Acetyl CoA Carboxylation	plastid	High	Master Protein	biotin/lipoyl attachment domain-containing protein	56	9	72	9	9	0	-0.016145	0.12719	0.920776	0.301523
AT4G36680	35.1.5	not assigned.no ontology.pentatricopeptide (PPR) repeat-containing protein	mitochondrion	High	Master Protein	Tetratricopeptide repeat (TPR)-like superfamily protein	50	19	158	19	19	0	0.907287	1.00635	0.0513217	0.0199248
AT3G14290	29.5.11.20	protein.degradation.ubiquitin.proteasom	nucleus,cytosol	High	Master Protein	20S proteasome alpha subunit E2	68	13	151	2	13	0	0.143516	0.289514	0.0968567	0.0203784
AT5G20990	18.1.1	Co-factor and vitamine metabolism.molybdenum cofactor.gephyrin	cytosol	High	Master Protein	molybdopterin biosynthesis CNX1 protein / molybdenum cofactor biosynthesis enzyme CNX1 (CNX1)	49	23	165	23	23	0	1.07688	0.322264	0.108706	0.0578364
AT2G44120	29.2.1.2.2.7	protein.synthesis.ribosomal protein.eukaryotic.60S subunit.L7	cytosol	High	Master Protein	Ribosomal protein L30/L7 family protein	62	18	297	4	18	7	-0.0141047	0.252678	0.783703	0.101839
AT3G58180	35.1	not assigned.no ontology	cytosol	High	Master Protein	ARM repeat superfamily protein	61	12	85	12	12	0	0.583202	0.570713	0.0763403	0.0871658
AT5G22650	27.3.55	RNA.regulation of transcription.HDA	nucleus	High	Master Protein	histone deacetylase 2B	55	13	109	13	13	0	0.699807	0.473921	0.0273756	0.00435785
AT3G60450	35.2	not assigned.unknown	cytosol	High	Master Protein	Phosphoglycerate mutase family protein	72	12	105	11	12	1	-0.322493	-0.197636	0.00579377	0.0280001
AT5G16760	30.4.5	signalling.phosphinositides.inositol-1,3,4-trisphosphate 5/6-kinase	cytosol	High	Master Protein	Inositol 1,3,4-trisphosphate 5/6-kinase family protein	72	17	147	17	17	0	0.222717	-0.346285	0.492228	0.161197
AT3G02780	16.1.2.7	secondary metabolism.isoprenoids.mevalonate pathway.isopentenyl pyrophosphate:dimethyllallyl pyrophosphate isomerase	plastid	High	Master Protein	isopentenyl pyrophosphate:dimethylallyl pyrophosphate isomerase 2	56	14	218	9	14	8	-0.00757881	0.0920338	0.937252	0.335683
AT5G19320	30.5	signalling.G-proteins	nucleus,cytosol	High	Master Protein	RAN GTPase activating protein 2	46	18	132	18	18	0	-0.136582	-0.0436257	0.264858	0.414665
AT1G09020	29.4	protein.postranslational modification	golgi	High	Master Protein	homolog of yeast sucrose nonfermenting 4	45	15	125	15	15	0	0.176243	0.0115666	0.404812	0.952437
AT5G57490	34.18	transport.unspecified anions	mitochondrion	High	Master Protein	voltage dependent anion channel 4	52	11	105	11	11	0	0.224845	0.22476	0.0285386	0.00622087
AT1G31780	35.1	not assigned.no ontology	cytosol	High	Master Protein	CONTAINS InterPro DOMAIN/s: Conserved oligomeric complex COG6 (InterPro:IPR010490); Has 384 Blast hits to 379 proteins in 190 species: Archae - 0; Bacteria - 4; Metazoa - 151; Fungi - 156; Plants - 42; Viruses - 0; Other Eukaryotes - 31 (source: NCBI BLink).	40	18	118	18	18	0	0.00279154	-0.0365242	0.985951	0.741625
AT4G00620	25.5	C1-metabolism.Methylenetetrahydrofolate dehydrogenase & Methenyltetrahydrofolate cyclohydrolase	plastid	High	Master Protein	Amino acid dehydrogenase family protein	56	13	128	13	13	0	1.8537	1.45801	0.128709	0.176881
AT3G60820	29.5.11.20	protein.degradation.ubiquitin.proteasom	nucleus,cytosol	High	Master Protein	N-terminal nucleophile aminohydrolases (Ntn hydrolases) superfamily protein	68	13	152	13	13	0	-0.0894227	0.0183893	0.292699	0.798816
AT3G28860	34.16	transport.ABC transporters and multidrug resistance systems	plasma membrane	High	Master Protein	ATP binding cassette subfamily B19	24	18	97	17	18	0	-0.540987	-0.670213	0.0736755	0.00205096
AT4G36940	23.3.1	nucleotide metabolism.salvage.phosphoribosyltransferases	cytosol	High	Master Protein	nicotinate phosphoribosyltransferase 1	50	18	117	10	18	8	0.0666223	0.196679	0.425978	0.0244303
AT3G13235	29.5.11.1	protein.degradation.ubiquitin.ubiquitin	nucleus	High	Master Protein	ubiquitin family protein	53	14	121	14	14	0	-0.288487	-0.193341	0.0408334	0.0703189
AT3G57890	31.1	cell.organisation	golgi	High	Master Protein	Tubulin binding cofactor C domain-containing protein	46	18	127	17	18	1	-0.235055	-0.152423	0.00197917	0.0113037
AT2G27600	29.5.9	protein.degradation.AAA type	cytosol	High	Master Protein	AAA-type ATPase family protein	58	18	159	18	18	0	-0.413124	-0.34893	0.00975855	0.0499621
AT3G10270	28.2	DNA.repair	mitochondrion	High	Master Protein	DNA GYRASE B1	35	20	137	8	20	1	0.121467	0.373174	0.522593	0.0113792
AT1G80660	34.1.2	transport.p- and v-ATPases.H+-exporting ATPase	plasma membrane	High	Master Protein	H(+)-ATPase 9	18	13	137	1	13	0	0.810145	0.211923	0.196471	0.768941
AT5G41950	35.2	not assigned.unknown	golgi	High	Master Protein	Tetratricopeptide repeat (TPR)-like superfamily protein	43	16	117	16	16	0	-0.151872	-0.167147	0.0126085	0.0161746
AT1G05560	17.2.1	hormone metabolism.auxin.synthesis-degradation	plastid	High	Master Protein	UDP-glucosyltransferase 75B1	41	11	118	10	11	0	0.326718	0.0745775	0.317776	0.755109
AT3G55010	23.1.2.5	nucleotide metabolism.synthesis.purine.AIR synthase	plastid	High	Master Protein	phosphoribosylformylglycinamidine cyclo-ligase, chloroplast / phosphoribosyl-aminoimidazole synthetase / AIR synthase (PUR5)	53	13	178	13	13	0	-0.000406507	0.0429087	0.997413	0.707317
AT2G46750	35.1	not assigned.no ontology	extracellular	High	Master Protein	D-arabinono-1,4-lactone oxidase family protein	43	19	136	14	19	5	-1.7321	-0.416872	3.49945e-05	0.00314128
AT3G61520	35.1.5	not assigned.no ontology.pentatricopeptide (PPR) repeat-containing protein	mitochondrion	High	Master Protein	Pentatricopeptide repeat (PPR) superfamily protein	35	20	134	3	20	0	0.525342	0.671977	0.0124118	0.00357253
AT2G43710	11.1.15	lipid metabolism.FA synthesis and FA elongation.ACP desaturase	plastid	High	Master Protein	Plant stearoyl-acyl-carrier-protein desaturase family protein	53	15	147	11	15	4	-0.0551641	-0.138566	0.343191	0.224072
AT1G74560	28.1	DNA.synthesis/chromatin structure	nucleus,cytosol	High	Master Protein	NAP1-related protein 1	59	12	95	8	12	4	0.145817	0.0706214	0.23376	0.396706
AT5G60600	16.1.1.6	secondary metabolism.isoprenoids.non-mevalonate pathway.HDS	plastid	High	Master Protein	4-hydroxy-3-methylbut-2-enyl diphosphate synthase	36	20	147	20	20	0	-0.23534	0.0740254	0.0657228	0.654637
AT4G26630	35.2	not assigned.unknown	nucleus	High	Master Protein	DEK domain-containing chromatin associated protein	27	17	149	17	17	0	-0.461432	-0.628213	0.000583638	0.00388432
AT4G12130	35.1	not assigned.no ontology	mitochondrion	High	Master Protein	Glycine cleavage T-protein family	49	15	108	15	15	0	0.843675	0.667046	0.0475956	0.0550303
AT1G09630	30.5	signalling.G-proteins	plasma membrane,cytosol	High	Master Protein	RAB GTPase 11C	74	12	128	8	12	3	-0.402503	-0.352905	0.000944444	0.000443293
AT1G71270	31.4	cell.vesicle transport	golgi	High	Master Protein	Vps52 / Sac2 family	38	24	156	24	24	0	-0.210176	-0.187701	0.221344	0.0908748
AT1G08190	31.4	cell.vesicle transport	golgi	High	Master Protein	vacuolar protein sorting 41	35	24	118	24	24	0	-0.144541	-0.0188896	0.0935495	0.623979
AT5G42250	26.11	misc.alcohol dehydrogenases	cytosol	High	Master Protein	Zinc-binding alcohol dehydrogenase family protein	55	15	119	15	15	0	-0.173921	-0.210657	0.00312049	0.0342616
AT1G47250	29.5.11.20	protein.degradation.ubiquitin.proteasom	nucleus,cytosol	High	Master Protein	20S proteasome alpha subunit F2	58	13	103	3	13	0	-0.293469	-0.0355296	0.444761	0.933039
AT1G56450	29.5.11.20	protein.degradation.ubiquitin.proteasom	nucleus,cytosol	High	Master Protein	20S proteasome beta subunit G1	59	10	163	10	10	0	-0.141971	-0.0876118	0.0155498	0.0299901
AT2G21620	20.2.99	stress.abiotic.unspecified	plasma membrane	High	Master Protein	Adenine nucleotide alpha hydrolases-like superfamily protein	79	12	139	12	12	0	-0.245852	-0.453992	0.0141021	0.000103932
AT3G48530	10.5	cell wall.cell wall proteins	cytosol	High	Master Protein	SNF1-related protein kinase regulatory subunit gamma 1	59	17	153	17	17	0	-0.185454	-0.0213643	0.00258239	0.595166
AT4G02150	29.3.1	protein.targeting.nucleus	nucleus	High	Master Protein	ARM repeat superfamily protein	48	16	132	11	16	0	-0.67213	-0.619098	0.00100377	0.000839678
AT1G05570	3.6	minor CHO metabolism.callose	plasma membrane	High	Master Protein	callose synthase 1	18	28	113	10	28	15	0.0909318	0.332353	0.266434	0.00150666
AT2G18900	35.1	not assigned.no ontology	nucleus	High	Master Protein	Transducin/WD40 repeat-like superfamily protein	37	21	141	21	21	0	-0.188956	0.0490244	0.121646	0.57642
AT5G65950	35.2	not assigned.unknown	golgi	High	Master Protein	FUNCTIONS IN: molecular_function unknown; INVOLVED IN: biological_process unknown; LOCATED IN: cellular_component unknown; EXPRESSED IN: 25 plant structures; EXPRESSED DURING: 15 growth stages; CONTAINS InterPro DOMAIN/s: Protein of unknown function DUF1683, C-terminal (InterPro:IPR012880), Foie gras liver health family 1 (InterPro:IPR021773); Has 30201 Blast hits to 17322 proteins in 780 species…	26	21	96	21	21	0	-0.360639	-0.265402	0.00758291	0.111322
AT3G21540	29.2.2.3.4	protein.synthesis.ribosome biogenesis.Pre-rRNA processing and modifications.WD-repeat proteins	nucleus	High	Master Protein	transducin family protein / WD-40 repeat family protein	31	22	128	22	22	0	-0.0790723	0.038495	0.546696	0.783053
AT5G28840	21.2.1.1	redox.ascorbate and glutathione.ascorbate.GME	cytosol	High	Master Protein	GDP-D-mannose 3',5'-epimerase	53	18	166	18	18	0	-0.029034	0.177144	0.806213	0.0236889
AT5G60790	29.2.2.1	protein.synthesis.ribosome biogenesis.export from nucleus	cytosol	High	Master Protein	ABC transporter family protein	43	20	174	19	20	0	-0.469393	-0.230712	0.0452901	0.00165263
AT2G13360	1.2.3	PS.photorespiration.aminotransferases peroxisomal	peroxisome	High	Master Protein	alanine:glyoxylate aminotransferase	75	17	95	17	17	0	0.0261092	0.921499	0.934064	0.00340398
AT3G19340	35.2	not assigned.unknown	plasma membrane	High	Master Protein	Protein of unknown function (DUF3754)	45	16	139	16	16	0	-0.298986	0.0294774	0.0730637	0.780121
AT5G10230	31.1	cell.organisation	cytosol	High	Master Protein	annexin 7	56	17	159	15	17	2	-0.770716	-0.785908	0.00265838	0.00297384
AT1G51690	29.4	protein.postranslational modification	nucleus	High	Master Protein	protein phosphatase 2A 55 kDa regulatory subunit B alpha isoform	39	13	97	1	13	0	-0.345348	-0.294748	0.033944	0.0397044
AT2G44530	23.1.3	nucleotide metabolism.synthesis.PRS-PP	plastid	High	Master Protein	Phosphoribosyltransferase family protein	48	15	97	10	15	5	0.497592	0.598077	0.0271796	0.00361415
AT2G42500	29.4	protein.postranslational modification	plasma membrane	High	Master Protein	protein phosphatase 2A-3	62	11	114	2	11	0	-0.324847	0.00596036	0.389811	0.980867
AT4G01480	23.4.99	nucleotide metabolism.phosphotransfer and pyrophosphatases.misc	cytosol	High	Master Protein	pyrophosphorylase 5	69	9	128	3	9	3	0.183349	0.479156	0.286316	0.0437172
AT4G39150	20.2.1	stress.abiotic.heat	cytosol	High	Master Protein	DNAJ heat shock N-terminal domain-containing protein	42	11	87	11	11	0	0.052768	-0.278844	0.695303	0.295127
AT3G48690	24	Biodegradation of Xenobiotics	cytosol	High	Master Protein	alpha/beta-Hydrolases superfamily protein	58	11	103	10	11	0	0.497558	0.477928	0.0169683	0.0285731
AT4G15530	6.5	gluconeogenesis / glyoxylate cycle.pyruvate dikinase	plastid,cytosol	High	Master Protein	pyruvate orthophosphate dikinase	36	23	132	23	23	0	0.319028	1.01532	0.320728	0.0216475
AT5G26030	19.20	tetrapyrrole synthesis.ferrochelatase	plastid	High	Master Protein	ferrochelatase 1	50	14	92	14	14	0	-0.0451253	0.0541842	0.757931	0.671031
AT3G22460	13.1.5.3.1	amino acid metabolism.synthesis.serine-glycine-cysteine group.cysteine.OASTL	cytosol	High	Master Protein	O-acetylserine (thiol) lyase (OAS-TL) isoform A2	36	6	122	1	6	0	0.376383	-0.0193308	0.179772	0.906823
AT4G26780	29.6	protein.folding	mitochondrion	High	Master Protein	Co-chaperone GrpE family protein	48	14	124	14	14	0	0.597967	0.591542	0.00185354	0.000820956
AT1G77760	12.1.1	N-metabolism.nitrate metabolism.NR	cytosol	High	Master Protein	nitrate reductase 1	31	20	98	18	20	0	-0.620384	-2.49201	0.00607367	2.50554e-05
AT1G52780	35.2	not assigned.unknown	golgi	High	Master Protein	Protein of unknown function (DUF2921)	29	22	156	22	22	0	0.375965	0.555576	0.105	0.00463331
AT3G12800	26.22	misc.short chain dehydrogenase/reductase (SDR)	peroxisome	High	Master Protein	short-chain dehydrogenase-reductase B	65	16	179	16	16	0	-0.0703357	-0.0928318	0.527176	0.390836
AT5G10840	35.2	not assigned.unknown	golgi	High	Master Protein	Endomembrane protein 70 protein family	23	12	166	4	12	1	0.337116	0.11338	0.209786	0.577786
AT5G02240	29.5	protein.degradation	cytosol	High	Master Protein	NAD(P)-binding Rossmann-fold superfamily protein	64	11	91	11	11	0	0.164133	0.376782	0.252843	0.000571275
AT3G09810	8.2.4	TCA / org transformation.other organic acid transformatons.IDH	mitochondrion	High	Master Protein	isocitrate dehydrogenase VI	52	15	180	9	15	7	0.229522	0.176638	0.0291045	0.10744
AT1G50500	31.4	cell.vesicle transport	golgi	High	Master Protein	Membrane trafficking VPS53 family protein	35	21	145	21	21	0	-0.0326537	0.00121719	0.75422	0.990907
AT5G64100	26.12	misc.peroxidases	extracellular	High	Master Protein	Peroxidase superfamily protein	45	15	166	15	15	0	-0.183619	0.257192	0.39547	0.18513
AT1G04980	21.1.1	redox.thioredoxin.PDIL	endoplasmic reticulum	High	Master Protein	PDI-like 2-2	48	14	110	14	14	0	0.681296	0.646228	0.000171928	0.000186934
AT2G32920	21.1.1	redox.thioredoxin.PDIL	endoplasmic reticulum	High	Master Protein	PDI-like 2-3	54	17	140	17	17	0	0.56856	0.56248	0.00309745	0.00324831
AT2G34680	17.2.3	hormone metabolism.auxin.induced-regulated-responsive-activated	plasma membrane	High	Master Protein	Outer arm dynein light chain 1 protein	23	27	137	27	27	0	-0.950314	-0.457785	0.000267509	0.00550288
AT5G58100	35.2	not assigned.unknown	endoplasmic reticulum	High	Master Protein	unknown protein; INVOLVED IN: pollen exine formation; EXPRESSED IN: 19 plant structures; EXPRESSED DURING: 8 growth stages; BEST Arabidopsis thaliana protein match is: unknown protein (TAIR:AT3G28720.1); Has 35333 Blast hits to 34131 proteins in 2444 species: Archae - 798; Bacteria - 22429; Metazoa - 974; Fungi - 991; Plants - 531; Viruses - 0; Other Eukaryotes - 9610 (source: NCBI BLink).	29	20	123	20	20	0	-0.279875	-0.186015	0.155765	0.270406
AT2G41620	29.3.1	protein.targeting.nucleus	nucleus	High	Master Protein	Nucleoporin interacting component (Nup93/Nic96-like) family protein	47	26	126	22	26	3	-0.187404	-0.0353237	0.128267	0.657872
AT5G10830	33.99	development.unspecified	cytosol	High	Master Protein	S-adenosyl-L-methionine-dependent methyltransferases superfamily protein	63	11	96	11	11	0	0.362956	-0.0223969	0.0371478	0.856278
AT5G19180	29.5.11.2	protein.degradation.ubiquitin.E1	peroxisome	High	Master Protein	E1 C-terminal related 1	55	19	169	19	19	0	-0.0423663	-0.0968128	0.212601	0.0917186
AT5G47200	30.5	signalling.G-proteins	endoplasmic reticulum,golgi	High	Master Protein	RAB GTPase homolog 1A	75	11	231	2	11	9	-0.132392	-0.161941	0.110614	0.100202
AT3G15880	33.99	development.unspecified	nucleus	High	Master Protein	WUS-interacting protein 2	25	26	143	13	26	1	-0.467283	-0.343879	0.013695	0.0146585
AT5G56360	30.3	signalling.calcium	endoplasmic reticulum	High	Master Protein	calmodulin-binding protein	42	18	99	18	18	0	0.375594	0.0580217	0.323905	0.813005
AT2G43360	18.6.1	Co-factor and vitamine metabolism.biotin.biotin synthase	mitochondrion	High	Master Protein	Radical SAM superfamily protein	47	13	101	13	13	0	0.729933	1.03529	0.000990488	0.00353911
AT1G28350	29.1.1	protein.aa activation.tyrosine-tRNA ligase	cytosol	High	Master Protein	Nucleotidylyl transferase superfamily protein	30	15	137	12	15	5	-0.275777	-0.136035	0.000607781	0.208029
AT4G08900	13.2.2.3	amino acid metabolism.degradation.glutamate family.arginine	mitochondrion	High	Master Protein	arginase	52	11	119	11	11	0	0.130992	0.368847	0.341716	0.0430608
AT1G29920	1.1.1.1	PS.lightreaction.photosystem II.LHC-II	plastid	High	Master Protein	chlorophyll A/B-binding protein 2	55	7	154	3	7	6	1.55277	1.60994	0.0742947	0.072769
AT4G08850	30.2.12	signalling.receptor kinases.leucine rich repeat XII	plasma membrane	High	Master Protein	Leucine-rich repeat receptor-like protein kinase family protein	27	18	118	18	18	0	-0.884628	0.486678	0.00458922	0.0415941
AT5G28850	30.3	signalling.calcium	golgi	High	Master Protein	Calcium-binding EF-hand family protein	38	17	149	11	17	7	-0.325383	-0.0998117	0.00605315	0.174866
AT4G36195	29.5.5	protein.degradation.serine protease	extracellular	High	Master Protein	Serine carboxypeptidase S28 family protein	42	18	154	18	18	0	-0.030883	0.160292	0.734383	0.0901783
AT1G60070	31.4	cell.vesicle transport	golgi	High	Master Protein	Adaptor protein complex AP-1, gamma subunit	33	22	200	18	22	0	-0.326363	-0.207699	0.0188667	0.0442196
AT1G13060	29.5.11.20	protein.degradation.ubiquitin.proteasom	nucleus,cytosol	High	Master Protein	20S proteasome beta subunit E1	68	11	127	4	11	0	0.0927595	-0.315751	0.316415	0.211917
AT4G17830	29.5	protein.degradation	cytosol	High	Master Protein	Peptidase M20/M25/M40 family protein	49	14	120	14	14	0	0.333202	0.325917	0.107537	0.210434
AT4G38200	30.5	signalling.G-proteins	golgi	High	Master Protein	SEC7-like guanine nucleotide exchange family protein	21	26	163	21	26	3	-0.028246	-0.0411314	0.816064	0.776772
AT2G05170	29.3.4.3	protein.targeting.secretory pathway.vacuole	golgi	High	Master Protein	vacuolar protein sorting 11	36	22	140	21	22	1	-0.492695	-0.339467	0.0012643	0.000383011
AT3G55620	29.2.2.3.99	protein.synthesis.ribosome biogenesis.Pre-rRNA processing and modifications.misc	cytosol	High	Master Protein	Translation initiation factor IF6	56	7	99	7	7	0	0.0595761	0.119105	0.301671	0.260861
AT2G04170	35.1	not assigned.no ontology	cytosol	High	Master Protein	TRAF-like family protein	42	12	130	10	12	0	0.111894	-0.0774379	0.391546	0.606532
AT5G03540	31.4	cell.vesicle transport	plasma membrane	High	Master Protein	exocyst subunit exo70 family protein A1	35	17	123	16	17	1	-0.248112	-0.090371	0.253997	0.513878
AT5G13850	31.99	cell.unspecified	cytosol	High	Master Protein	nascent polypeptide-associated complex subunit alpha-like protein 3	77	8	191	4	8	0	0.0082012	-0.178569	0.948673	0.0166294
AT1G01050	23.4.99	nucleotide metabolism.phosphotransfer and pyrophosphatases.misc	cytosol	High	Master Protein	pyrophosphorylase 1	65	8	105	2	8	0	0.160458	0.310699	0.585412	0.287234
AT2G22250	13.1.1.2.1	amino acid metabolism.synthesis.central amino acid metabolism.aspartate.aspartate aminotransferase	plastid	High	Master Protein	aspartate aminotransferase	44	15	160	15	15	0	0.0857846	0.0335109	0.249156	0.469722
AT3G60740	31.1	cell.organisation	golgi	High	Master Protein	ARM repeat superfamily protein	23	23	143	23	23	0	-0.0493509	0.032891	0.66775	0.752875
AT2G46280	17.3.2.99	hormone metabolism.brassinosteroid.signal transduction.other	cytosol	High	Master Protein	TGF-beta receptor interacting protein 1	63	14	166	11	14	3	-0.334001	-0.273075	0.00611229	0.00397891
AT5G37850	3.5	minor CHO metabolism.others	plastid	High	Master Protein	pfkB-like carbohydrate kinase family protein	50	10	113	10	10	0	-0.0465061	0.269797	0.825085	0.267648
AT1G28680	16.2	secondary metabolism.phenylpropanoids	plastid	High	Master Protein	HXXXD-type acyl-transferase family protein	60	18	152	18	18	0	0.250356	-0.0426033	0.0392195	0.77268
AT1G69250	29.3.1	protein.targeting.nucleus	nucleus	High	Master Protein	Nuclear transport factor 2 (NTF2) family protein with RNA binding (RRM-RBD-RNP motifs) domain	42	12	121	12	12	0	0.401505	0.189855	0.00803029	0.0310841
AT2G19940	13.1.2.3.3	amino acid metabolism.synthesis.glutamate family.arginine.N-Acetylglutamate-5-P reductase	plastid	High	Master Protein	oxidoreductases, acting on the aldehyde or oxo group of donors, NAD or NADP as acceptor;copper ion binding	53	15	158	15	15	0	0.372382	1.23538	0.550176	0.0585052
AT4G04720	30.3	signalling.calcium	plasma membrane	High	Master Protein	calcium-dependent protein kinase 21	43	18	135	11	18	7	-0.660111	-0.499773	0.000241271	0.000373354
AT4G09750	26.22	misc.short chain dehydrogenase/reductase (SDR)	mitochondrion	High	Master Protein	NAD(P)-binding Rossmann-fold superfamily protein	64	14	100	14	14	0	0.39392	0.133435	0.0174771	0.011524
AT5G55480	11.9.3.3	lipid metabolism.lipid degradation.lysophospholipases.glycerophosphodiester phosphodiesterase	plasma membrane	High	Master Protein	SHV3-like 1	34	16	138	16	16	0	-0.231547	-0.0839122	0.0594629	0.0416318
AT5G37990	17.8.1	hormone metabolism.salicylic acid.synthesis-degradation	endoplasmic reticulum	High	Master Protein	S-adenosyl-L-methionine-dependent methyltransferases superfamily protein	49	13	107	13	13	0	0.00788145	-2.21517	0.964326	3.39986e-06
AT1G14670	35.1	not assigned.no ontology	golgi	High	Master Protein	Endomembrane protein 70 protein family	27	16	171	4	16	13	-0.104328	-0.0491125	0.379543	0.649894
AT5G62190	27.1.2	RNA.processing.RNA helicase	nucleus	High	Master Protein	DEAD box RNA helicase (PRH75)	39	17	134	17	17	0	-0.973858	-0.680414	0.000257578	0.0306958
AT4G33510	13.1.6.1.1	amino acid metabolism.synthesis.aromatic aa.chorismate.3-deoxy-D-arabino-heptulosonate 7-phosphate synthase	plastid	High	Master Protein	3-deoxy-d-arabino-heptulosonate 7-phosphate synthase	33	12	102	8	12	0	-0.223879	0.0477291	0.0555555	0.501667
AT5G67380	29.4	protein.postranslational modification	endoplasmic reticulum	High	Master Protein	casein kinase alpha 1	44	14	111	3	14	0	0.877391	1.12097	0.218934	0.113848
AT1G20450	20.2.99	stress.abiotic.unspecified	plasma membrane,cytosol	High	Master Protein	Dehydrin family protein	50	10	107	10	10	0	0.146068	1.21471	0.809296	0.0449774
AT1G27450	23.3.1.1	nucleotide metabolism.salvage.phosphoribosyltransferases.aprt	cytosol	High	Master Protein	adenine phosphoribosyl transferase 1	52	12	691	1	12	11	0.213772	0.203817	0.0424176	0.00926364
AT5G49830	35.2	not assigned.unknown	plasma membrane	High	Master Protein	exocyst complex component 84B	28	17	146	17	17	0	0.126282	-0.293382	0.412049	0.110341
AT4G14040	15	metal handling	cytosol	High	Master Protein	selenium-binding protein 2	43	15	128	7	15	0	-0.647085	-0.221708	0.229823	0.47066
AT5G48180	16.5.1.3.2	secondary metabolism.sulfur-containing.glucosinolates.degradation.nitrilespecifier protein	cytosol	High	Master Protein	nitrile specifier protein 5	56	12	115	12	12	0	-0.213222	-0.768673	0.279272	0.000675283
AT2G29560	4.1.13	glycolysis.cytosolic branch.enolase	cytosol	High	Master Protein	cytosolic enolase	53	18	136	17	18	0	-0.057603	-0.0123365	0.420823	0.884504
AT4G30530	23.1.99	nucleotide metabolism.synthesis.unspecified	cytosol	High	Master Protein	Class I glutamine amidotransferase-like superfamily protein	72	14	144	13	14	1	-0.275825	-0.576434	0.021751	0.00259607
AT4G29490	29.5	protein.degradation	plastid	High	Master Protein	Metallopeptidase M24 family protein	46	13	111	13	13	0	-0.102789	0.381815	0.479047	0.0486876
AT2G27040	27.3.36	RNA.regulation of transcription.Argonaute	nucleus	High	Master Protein	Argonaute family protein	41	28	129	28	28	0	0.0892028	0.258843	0.138817	0.274792
AT2G01490	26.14	misc.oxygenases	cytosol	High	Master Protein	phytanoyl-CoA dioxygenase (PhyH) family protein	60	11	98	11	11	0	-0.0937697	-0.0562109	0.496873	0.568869
AT5G10360	29.2.1.2.1.6	protein.synthesis.ribosomal protein.eukaryotic.40S subunit.S6	cytosol	High	Master Protein	Ribosomal protein S6e	56	17	155	5	17	14	-0.153704	-0.158091	0.200506	0.156122
AT1G33410	35.2	not assigned.unknown	nucleus	High	Master Protein	SUPPRESSOR OF AUXIN RESISTANCE1	19	19	96	19	19	0	0.0583604	-0.106588	0.825352	0.602016
AT1G56560	2.2.1.3.1	major CHO metabolism.degradation.sucrose.invertases.neutral	mitochondrion	High	Master Protein	Plant neutral invertase family protein	43	18	111	17	18	1	0.194424	-0.0612682	0.613529	0.871141
AT4G10480	29.2.4	protein.synthesis.elongation	cytosol	High	Master Protein	Nascent polypeptide-associated complex (NAC), alpha subunit family protein	70	9	173	9	9	0	-0.30556	-0.10589	0.0803681	0.338812
AT4G00290	35.1	not assigned.no ontology	mitochondrion	High	Master Protein	Mechanosensitive ion channel protein	34	12	93	12	12	0	0.849448	1.1142	0.00295033	0.000356591
AT5G63800	26.3.2	misc.gluco-, galacto- and mannosidases.beta-galactosidase	extracellular	High	Master Protein	Glycosyl hydrolase family 35 protein	32	15	95	13	15	2	-0.0197005	-0.518452	0.885392	0.0345568
AT3G01340	29.3.4.4	protein.targeting.secretory pathway.plasma membrane	nucleus,cytosol	High	Master Protein	Transducin/WD40 repeat-like superfamily protein	73	13	119	11	13	2	0.0980249	0.331109	0.414306	0.0540911
AT5G20920	29.2.3	protein.synthesis.initiation	cytosol	High	Master Protein	eukaryotic translation initiation factor 2 beta subunit	69	14	139	14	14	0	-0.349307	-0.262335	0.00969568	0.0452666
AT2G05840	29.5.11.20	protein.degradation.ubiquitin.proteasom	nucleus,cytosol	High	Master Protein	20S proteasome subunit PAA2	58	13	151	8	13	4	-0.0536172	0.0749128	0.484228	0.187797
AT2G01970	35.1	not assigned.no ontology	golgi	High	Master Protein	Endomembrane protein 70 protein family	25	15	166	3	15	0	1.18794	0.688801	0.141466	0.332951
AT1G53850	29.5.11.20	protein.degradation.ubiquitin.proteasom	nucleus,cytosol	High	Master Protein	20S proteasome alpha subunit E1	68	13	147	2	13	11	0.130794	0.0138178	0.0367081	0.714112
AT3G01310	35.2	not assigned.unknown	golgi	High	Master Protein	Phosphoglycerate mutase-like family protein	26	20	129	20	20	0	-0.135854	-0.0132455	0.683125	0.967536
AT2G34970	29.2.3	protein.synthesis.initiation	cytosol	High	Master Protein	Trimeric LpxA-like enzyme	31	18	118	18	18	0	0.184803	0.480803	0.104445	0.0568873
AT1G04510	35.1	not assigned.no ontology	nucleus	High	Master Protein	MOS4-associated complex 3A	39	14	87	12	14	0	-0.490672	-0.463615	0.178072	0.0717969
AT2G18330	29.5.9	protein.degradation.AAA type	mitochondrion	High	Master Protein	AAA-type ATPase family protein	39	19	131	13	19	2	0.0765749	0.483809	0.705363	0.0450032
AT5G62600	35.1	not assigned.no ontology	cytosol	High	Master Protein	ARM repeat superfamily protein	28	15	115	15	15	0	-0.0122991	0.0513336	0.918707	0.822403
AT4G34138	26.2	misc.UDP glucosyl and glucoronyl transferases	plasma membrane	High	Master Protein	UDP-glucosyl transferase 73B1	46	16	146	15	16	0	-0.127868	-0.363028	0.279713	0.0214745
AT5G05520	35.1	not assigned.no ontology	mitochondrion	High	Master Protein	Outer membrane OMP85 family protein	50	17	127	17	17	0	0.143179	0.257396	0.327914	0.0188925
AT3G51260	29.5	protein.degradation	nucleus,cytosol	High	Master Protein	20S proteasome alpha subunit PAD1	60	11	131	3	11	0	-0.0134246	0.0824411	0.905498	0.465739
AT5G10330	13.1.7.7	amino acid metabolism.synthesis.histidine.histidinol-phosphate aminotransferase	plastid	High	Master Protein	histidinol phosphate aminotransferase 1	42	10	131	10	10	0	-0.242155	-0.169897	0.205129	0.190148
AT5G28460	35.1.5	not assigned.no ontology.pentatricopeptide (PPR) repeat-containing protein	mitochondrion	High	Master Protein	Pentatricopeptide repeat (PPR) superfamily protein	35	20	126	3	20	15	0.203543	-0.0333658	0.254786	0.780676
AT5G47880	29.2.5	protein.synthesis.release	cytosol	High	Master Protein	eukaryotic release factor 1-1	59	18	143	12	18	1	-0.206015	-0.335628	0.0626712	0.0147742
AT4G18440	23.1.2.8	nucleotide metabolism.synthesis.purine.SAICAR lyase	plastid	High	Master Protein	L-Aspartase-like family protein	46	18	129	10	18	0	0.6956	0.633288	0.00261165	0.00747866
AT5G10170	3.4.3	minor CHO metabolism.myo-inositol.InsP Synthases	cytosol	High	Master Protein	myo-inositol-1-phosphate synthase 3	46	16	110	10	16	7	-0.0901527	0.144038	0.576981	0.382567
AT3G01540	27.1.2	RNA.processing.RNA helicase	nucleus	High	Master Protein	DEAD box RNA helicase 1	37	17	117	14	17	2	-0.671101	-0.383167	0.02637	0.234491
AT3G14420	1.2.2	PS.photorespiration.glycolate oxydase	peroxisome	High	Master Protein	Aldolase-type TIM barrel family protein	69	19	166	5	19	1	0.317055	0.366134	0.330837	0.231843
AT1G20630	21.6	redox.dismutases and catalases	peroxisome	High	Master Protein	catalase 1	45	15	145	7	15	0	-0.537576	-0.595787	0.0888974	0.0810361
AT2G18110	29.2.4	protein.synthesis.elongation	cytosol	High	Master Protein	Translation elongation factor EF1B/ribosomal protein S6 family protein	64	12	169	6	12	0	-0.227951	-0.303734	0.0529551	0.000259117
AT1G66680	35.1	not assigned.no ontology	cytosol	High	Master Protein	S-adenosyl-L-methionine-dependent methyltransferases superfamily protein	73	17	107	17	17	0	-0.632139	-0.313558	0.00115999	0.0915787
AT5G45390	29.5.5	protein.degradation.serine protease	plastid	High	Master Protein	CLP protease P4	59	9	171	9	9	0	0.315977	0.479429	0.050782	0.00220985
AT3G57330	30.3	signalling.calcium	vacuole	High	Master Protein	autoinhibited Ca2+-ATPase 11	29	21	136	15	21	7	-0.6015	-0.261981	0.00786753	0.00780376
AT3G23570	26.1	misc.misc2	cytosol	High	Master Protein	alpha/beta-Hydrolases superfamily protein	78	11	136	11	11	0	-0.0654336	-1.01407	0.292074	0.000410867
AT1G60140	3.2.3	minor CHO metabolism.trehalose.potential TPS/TPP	peroxisome	High	Master Protein	trehalose phosphate synthase	38	22	130	16	22	5	-0.390214	-1.34437	0.00647908	0.000302519
AT2G01470	29.5	protein.degradation	endoplasmic reticulum	High	Master Protein	SEC12P-like 2 protein	56	17	159	17	17	0	0.233566	0.146752	0.0415148	0.126179
AT2G19730	29.2.1.2.2.28	protein.synthesis.ribosomal protein.eukaryotic.60S subunit.L28	cytosol	High	Master Protein	Ribosomal L28e protein family	49	8	147	7	8	2	0.0143432	-0.0732105	0.894099	0.282909
AT5G43960	29.3.1	protein.targeting.nucleus	nucleus	High	Master Protein	Nuclear transport factor 2 (NTF2) family protein with RNA binding (RRM-RBD-RNP motifs) domain	48	15	103	15	15	0	0.431125	0.088782	0.308274	0.495708
AT4G14680	14.1	S-assimilation.ATPS	plastid	High	Master Protein	Pseudouridine synthase/archaeosine transglycosylase-like family protein	40	14	152	4	14	0	-0.359882	-0.442445	0.11189	0.313962
AT5G25880	8.2.10	TCA / org transformation.other organic acid transformatons.malic	cytosol	High	Master Protein	NADP-malic enzyme 3	26	9	193	2	9	0	-0.300056	0.17948	0.00121716	0.00391624
AT2G30860	26.9	misc.glutathione S transferases	cytosol	High	Master Protein	glutathione S-transferase PHI 9	53	10	464	9	10	0	-0.290545	-0.602198	0.00353898	0.000331827
AT5G66680	29.7	protein.glycosylation	endoplasmic reticulum	High	Master Protein	dolichyl-diphosphooligosaccharide-protein glycosyltransferase 48kDa subunit family protein	43	15	147	15	15	0	-0.027284	-0.0321934	0.743744	0.695043
AT3G48380	35.2	not assigned.unknown	peroxisome	High	Master Protein	Peptidase C78, ubiquitin fold modifier-specific peptidase 1/ 2	40	17	100	17	17	0	-0.322704	-0.120339	0.029982	0.298302
AT4G35360	18.4.5	Co-factor and vitamine metabolism.pantothenate.pantothenate kinase (PANK)	cytosol	High	Master Protein	Uncharacterised conserved protein (UCP030210)	57	13	137	11	13	1	0.430068	0.426374	0.00601825	0.00882253
AT2G38670	31.2	cell.division	mitochondrion	High	Master Protein	phosphorylethanolamine cytidylyltransferase 1	39	11	94	11	11	0	-0.124924	-0.0867291	0.438707	0.219341
AT3G26650	1.3.4	PS.calvin cycle.GAP	plastid	High	Master Protein	glyceraldehyde 3-phosphate dehydrogenase A subunit	53	18	167	6	18	9	1.53803	1.68554	0.0217705	0.0164652
AT3G56090	15.2	metal handling.binding, chelation and storage	plastid	High	Master Protein	ferritin 3	54	11	140	9	11	1	-0.532083	0.269203	0.153035	0.347346
AT5G52840	9.1.2	mitochondrial electron transport / ATP synthesis.NADH-DH.localisation not clear	mitochondrion	High	Master Protein	NADH-ubiquinone oxidoreductase-related	88	16	149	16	16	0	-0.244153	0.0888482	0.0491271	0.199509
AT3G12390	29.2.4	protein.synthesis.elongation	nucleus	High	Master Protein	Nascent polypeptide-associated complex (NAC), alpha subunit family protein	60	8	209	4	8	6	-0.032233	-0.105636	0.465418	0.273281
AT3G52300	9.9	mitochondrial electron transport / ATP synthesis.F1-ATPase	mitochondrion	High	Master Protein	ATP synthase D chain, mitochondrial	73	19	172	19	19	0	-0.661985	-0.312319	0.022044	0.156248
AT4G26510	23.3.1.3	nucleotide metabolism.salvage.phosphoribosyltransferases.upp	cytosol	High	Master Protein	uridine kinase-like 4	47	14	107	11	14	0	0.0316873	0.0566169	0.917572	0.811904
AT1G18540	29.2.1.2.2.6	protein.synthesis.ribosomal protein.eukaryotic.60S subunit.L6	cytosol	High	Master Protein	Ribosomal protein L6 family protein	61	19	230	7	19	0	-0.063148	-0.0794937	0.28673	0.220682
AT2G44490	16.5.1.3.1	secondary metabolism.sulfur-containing.glucosinolates.degradation.myrosinase	peroxisome	High	Master Protein	Glycosyl hydrolase superfamily protein	43	17	138	16	17	1	-0.0215156	0.135473	0.856465	0.408537
AT1G44170	5.10	fermentation.aldehyde dehydrogenase	cytosol	High	Master Protein	aldehyde dehydrogenase 3H1	36	16	122	16	16	0	-0.197265	-0.226699	0.000198378	0.0452492
AT5G03740	27.3.55	RNA.regulation of transcription.HDA	nucleus	High	Master Protein	histone deacetylase 2C	48	11	159	11	11	0	0.0506302	0.107026	0.676394	0.181902
AT3G44990	10.7	cell wall.modification	extracellular,plasma membrane	High	Master Protein	xyloglucan endo-transglycosylase-related 8	47	10	99	10	10	0	1.65543	1.54664	0.000157805	5.41055e-05
AT1G78370	26.9	misc.glutathione S transferases	peroxisome	High	Master Protein	glutathione S-transferase TAU 20	60	13	188	12	13	0	-0.49573	-0.699886	0.0263604	0.00222923
AT1G51690	29.4	protein.postranslational modification	nucleus	High	Master Protein	protein phosphatase 2A 55 kDa regulatory subunit B alpha isoform	33	13	98	1	13	8	0.451157	0.29713	0.159709	0.33941
AT5G06970	35.2	not assigned.unknown	golgi	High	Master Protein	Protein of unknown function (DUF810)	34	28	129	28	28	0	-0.00921662	-0.154347	0.854449	0.0494452
AT1G78680	29.5	protein.degradation	vacuole	High	Master Protein	gamma-glutamyl hydrolase 2	47	11	111	10	11	1	-0.65597	-0.282001	0.00170158	0.0280244
AT4G05160	16.2.1.3	secondary metabolism.phenylpropanoids.lignin biosynthesis.4CL	peroxisome	High	Master Protein	AMP-dependent synthetase and ligase family protein	51	19	128	19	19	0	-0.0256542	0.0652797	0.784481	0.474756
AT1G78340	26.9	misc.glutathione S transferases	cytosol	High	Master Protein	glutathione S-transferase TAU 22	67	15	119	14	15	0	1.06021	1.0945	0.00315274	0.00346682
AT4G14060	20.2.99	stress.abiotic.unspecified	cytosol	High	Master Protein	Polyketide cyclase/dehydrase and lipid transport superfamily protein	93	13	69	10	13	0	-0.419203	-3.10829	0.186044	0.00113752
ATCG00280	1.1.1.2	PS.lightreaction.photosystem II.PSII polypeptide subunits	plastid	High	Master Protein	photosystem II reaction center protein C	30	12	119	12	12	0	1.80259	1.96121	0.0844999	0.0672145
AT2G45220	10.8.99	cell wall.pectin*esterases.misc	extracellular	High	Master Protein	Plant invertase/pectin methylesterase inhibitor superfamily	35	11	96	11	11	0	-0.832693	-1.07677	0.00140357	0.00119677
AT3G57490	29.2.1.2.1.2	protein.synthesis.ribosomal protein.eukaryotic.40S subunit.S2	cytosol	High	Master Protein	Ribosomal protein S5 family protein	58	17	178	6	17	1	-0.152815	-0.0154502	0.180402	0.927329
AT5G43350	34.7	transport.phosphate	plasma membrane	High	Master Protein	phosphate transporter 1;1	26	12	127	11	12	1	-0.65224	0.78975	0.00970261	0.00483115
AT1G76150	11.8	lipid metabolism.'exotics'(steroids, squalene etc)	peroxisome	High	Master Protein	enoyl-CoA hydratase 2	55	11	99	11	11	0	-0.281111	-0.178794	0.126751	0.476623
AT5G48020	35.2	not assigned.unknown	cytosol	High	Master Protein	2-oxoglutarate (2OG) and Fe(II)-dependent oxygenase superfamily protein	61	13	114	13	13	0	0.48428	0.238673	0.00476447	0.0179068
AT5G35590	29.5.11.20	protein.degradation.ubiquitin.proteasom	nucleus,cytosol	High	Master Protein	proteasome alpha subunit A1	59	13	140	8	13	0	0.00471011	0.109644	0.963059	0.197117
AT5G48300	2.1.2.1	major CHO metabolism.synthesis.starch.AGPase	plastid	High	Master Protein	ADP glucose pyrophosphorylase 1	41	17	134	17	17	0	0.298724	0.366259	0.0613765	0.0156097
AT4G01660	9.99	mitochondrial electron transport / ATP synthesis.unspecified	mitochondrion	High	Master Protein	ABC transporter 1	44	20	124	20	20	0	0.102543	0.397521	0.302084	0.00351229
AT1G27450	23.3.1.1	nucleotide metabolism.salvage.phosphoribosyltransferases.aprt	cytosol	High	Master Protein	adenine phosphoribosyl transferase 1	80	12	691	1	12	0	-0.434059	-0.418424	0.142609	0.278156
AT5G40890	34.18	transport.unspecified anions	vacuole	High	Master Protein	chloride channel A	26	13	118	8	13	5	-0.805055	-0.580619	0.00200803	0.000334859
AT4G39850	34.16	transport.ABC transporters and multidrug resistance systems	peroxisome	High	Master Protein	peroxisomal ABC transporter 1	25	22	150	22	22	0	-0.71162	-0.527737	0.0298304	0.00643796
AT1G51630	35.2	not assigned.unknown	golgi	High	Master Protein	O-fucosyltransferase family protein	54	14	121	11	14	0	0.135994	0.454433	0.0652041	0.0026231
AT5G41040	35.1	not assigned.no ontology	cytosol	High	Master Protein	HXXXD-type acyl-transferase family protein	56	17	138	17	17	0	-0.0270126	0.464036	0.807677	0.00332693
AT1G01620	34.19.1	transport.Major Intrinsic Proteins.PIP	plasma membrane	High	Master Protein	plasma membrane intrinsic protein 1C	51	9	152	4	9	0	-1.62693	-1.17727	0.000435512	0.0011083
AT3G27740	23.1.1.1	nucleotide metabolism.synthesis.pyrimidine.carbamoyl phosphate synthetase	plastid	High	Master Protein	carbamoyl phosphate synthetase A	46	17	158	17	17	0	0.0737937	0.120463	0.04844	0.379241
AT4G36630	35.2	not assigned.unknown	cytosol	High	Master Protein	Vacuolar sorting protein 39	25	14	96	14	14	0	-0.726588	-0.285386	0.0260672	0.211138
AT1G60810	8.2.11	TCA / org transformation.other organic acid transformatons.atp-citrate lyase	cytosol	High	Master Protein	ATP-citrate lyase A-2	50	15	140	8	15	0	-0.371248	-0.304455	0.127682	0.0131957
AT5G55280	31.2	cell.division	plastid	High	Master Protein	homolog of bacterial cytokinesis Z-ring protein FTSZ 1-1	49	11	92	11	11	0	-0.130863	-0.0426226	0.263896	0.722047
AT4G33150	13.2.3.5	amino acid metabolism.degradation.aspartate family.lysine	cytosol	High	Master Protein	lysine-ketoglutarate reductase/saccharopine dehydrogenase bifunctional enzyme	30	21	135	21	21	0	-0.651648	-0.592675	0.0292069	0.013381
AT5G10730	35.2	not assigned.unknown	mitochondrion	High	Master Protein	NAD(P)-binding Rossmann-fold superfamily protein	73	12	117	12	12	0	0.352459	0.376239	0.000580365	0.000112366
AT5G01410	18	Co-factor and vitamine metabolism	cytosol	High	Master Protein	Aldolase-type TIM barrel family protein	62	14	115	10	14	4	-0.0842138	0.167169	0.0167114	0.0575406
AT5G33320	34.8	transport.metabolite transporters at the envelope membrane	plastid	High	Master Protein	Glucose-6-phosphate/phosphate translocator-related	30	7	86	7	7	0	-0.177583	-0.391886	0.420762	0.0291927
AT2G15480	26.2	misc.UDP glucosyl and glucoronyl transferases	plasma membrane	High	Master Protein	UDP-glucosyl transferase 73B5	37	13	165	5	13	0	-0.276361	0.173691	0.240524	0.13514
AT5G22630	13.1.6.3.1	amino acid metabolism.synthesis.aromatic aa.phenylalanine.arogenate dehydratase / prephenate dehydratase	plastid	High	Master Protein	arogenate dehydratase 5	37	9	79	3	9	2	-0.994804	-0.499195	0.121767	0.348303
AT3G49010	29.2.1.2.2.13	protein.synthesis.ribosomal protein.eukaryotic.60S subunit.L13	cytosol	High	Master Protein	breast basic conserved 1	54	11	168	8	11	3	0.0844676	-0.0757049	0.359412	0.436336
AT5G41770	31.3	cell.cycle	nucleus	High	Master Protein	crooked neck protein, putative / cell cycle protein, putative	31	16	110	16	16	0	-0.588288	-0.943796	0.117496	0.0140068
AT3G26340	29.5.11.20	protein.degradation.ubiquitin.proteasom	nucleus,cytosol	High	Master Protein	N-terminal nucleophile aminohydrolases (Ntn hydrolases) superfamily protein	67	11	105	4	11	9	-0.0942936	0.00554604	0.151584	0.959463
AT5G35620	29.2.3	protein.synthesis.initiation	cytosol	High	Master Protein	Eukaryotic initiation factor 4E protein	76	13	106	13	13	0	-0.287883	-0.324247	0.451521	0.270952
AT1G29250	35.2	not assigned.unknown	cytosol	High	Master Protein	Alba DNA/RNA-binding protein	87	13	121	7	13	8	-0.984588	-0.40497	0.000202564	0.200684
AT2G33590	16.2	secondary metabolism.phenylpropanoids	golgi,cytosol	High	Master Protein	NAD(P)-binding Rossmann-fold superfamily protein	40	10	102	4	10	6	0.0906458	0.382299	0.383799	0.00956631
AT1G07240	26.2	misc.UDP glucosyl and glucoronyl transferases	plasma membrane	High	Master Protein	UDP-glucosyl transferase 71C5	48	14	109	13	14	1	-0.399377	-0.155759	0.0609095	0.325849
AT1G31070	10.1	cell wall.precursor synthesis	cytosol	High	Master Protein	N-acetylglucosamine-1-phosphate uridylyltransferase 1	40	16	132	9	16	7	-0.366955	-0.41504	0.0357126	0.0341544
AT2G29490	26.9	misc.glutathione S transferases	cytosol	High	Master Protein	glutathione S-transferase TAU 1	58	14	159	14	14	0	0.70903	0.192194	0.00218613	0.171252
AT3G54110	9.8	mitochondrial electron transport / ATP synthesis.uncoupling protein	mitochondrion	High	Master Protein	plant uncoupling mitochondrial protein 1	63	16	156	16	16	0	0.717153	0.483732	0.00470136	0.0281216
AT3G61540	29.5	protein.degradation	vacuole	High	Master Protein	alpha/beta-Hydrolases superfamily protein	54	17	140	17	17	0	-0.297997	-0.0638685	0.0070564	0.388642
AT2G16570	23.1.2.1	nucleotide metabolism.synthesis.purine.amidophosphoribosyltransferase	plastid	High	Master Protein	GLN phosphoribosyl pyrophosphate amidotransferase 1	44	18	126	10	18	9	0.409117	0.518822	0.0436364	0.0182456
AT5G55070	8.1.5	TCA / org transformation.TCA.2-oxoglutarate dehydrogenase	mitochondrion	High	Master Protein	Dihydrolipoamide succinyltransferase	25	10	139	5	10	0	0.621202	0.396613	0.15985	0.000614603
AT3G12500	20.1	stress.biotic	extracellular	High	Master Protein	basic chitinase	50	8	78	8	8	0	-1.50163	-0.270505	0.000633994	0.173281
AT5G63510	9.1.1.5	mitochondrial electron transport / ATP synthesis.NADH-DH.complex I.carbonic anhydrase	mitochondrion	High	Master Protein	gamma carbonic anhydrase like 1	73	11	106	4	11	7	-0.775595	-0.285217	0.0100811	0.254975
AT2G27190	26.13	misc.acid and other phosphatases	extracellular	High	Master Protein	purple acid phosphatase 12	38	12	116	11	12	1	-0.21249	-0.0745088	0.118159	0.0354847
AT5G22060	20.2.1	stress.abiotic.heat	cytosol	High	Master Protein	DNAJ homologue 2	51	15	120	8	15	0	-0.371965	-0.0777227	0.00721329	0.0653598
AT4G02570	29.5.11.4.3.3	protein.degradation.ubiquitin.E3.SCF.cullin	nucleus	High	Master Protein	cullin 1	38	25	177	25	25	0	-0.0951026	-0.0403824	0.379637	0.420137
AT5G51220	29.3.99	protein.targeting.unknown	mitochondrion	High	Master Protein	ubiquinol-cytochrome C chaperone family protein	41	9	67	9	9	0	-0.0361244	-0.19024	0.902471	0.463404
AT5G64050	29.1.17	protein.aa activation.glutamate-tRNA ligase	mitochondrion,plastid	High	Master Protein	glutamate tRNA synthetase	37	13	92	13	13	0	-0.0494892	-0.0877715	0.856024	0.753965
AT4G21100	20.2.5	stress.abiotic.light	extracellular	High	Master Protein	damaged DNA binding protein 1B	30	23	170	14	23	0	0.368984	0.396455	0.0702858	0.0896082
AT1G76850	35.2	not assigned.unknown	plasma membrane	High	Master Protein	exocyst complex component sec5	30	23	135	12	23	10	-0.24168	-0.106085	0.133473	0.461106
AT3G61140	30.11.1	signalling.light.COP9 signalosome	nucleus,cytosol	High	Master Protein	26S proteasome, regulatory subunit Rpn7;Proteasome component (PCI) domain	47	16	125	16	16	0	-0.00247895	0.143138	0.97578	0.191448
AT5G66390	26.12	misc.peroxidases	extracellular	High	Master Protein	Peroxidase superfamily protein	60	13	128	13	13	0	-0.0812405	0.274425	0.269157	0.018072
AT2G41530	25	C1-metabolism	cytosol	High	Master Protein	S-formylglutathione hydrolase	66	12	128	12	12	0	-0.00583997	0.0280435	0.947137	0.578967
AT3G06300	26.7	misc.oxidases - copper, flavone etc	endoplasmic reticulum	High	Master Protein	P4H isoform 2	71	15	132	10	15	5	0.0463064	0.296376	0.6523	0.0307188
AT5G24350	35.1	not assigned.no ontology	golgi	High	Master Protein	FUNCTIONS IN: molecular_function unknown; INVOLVED IN: biological_process unknown; LOCATED IN: cellular_component unknown; EXPRESSED IN: 23 plant structures; EXPRESSED DURING: 13 growth stages; CONTAINS InterPro DOMAIN/s: Secretory pathway Sec39 (InterPro:IPR013244).	15	24	121	24	24	0	0.800179	0.821094	7.40967e-05	2.07094e-05
AT5G56660	17.2.1	hormone metabolism.auxin.synthesis-degradation	endoplasmic reticulum	High	Master Protein	IAA-leucine resistant (ILR)-like 2	38	10	102	9	10	2	0.0984076	0.0318495	0.642674	0.824018
AT5G66920	26.7	misc.oxidases - copper, flavone etc	extracellular	High	Master Protein	SKU5 similar 17	33	12	125	12	12	0	-0.607571	-0.311547	0.0046044	0.0151482
AT1G58080	13.1.7.1	amino acid metabolism.synthesis.histidine.ATP phosphoribosyl transferase	plastid	High	Master Protein	ATP phosphoribosyl transferase 1	32	9	104	7	9	2	-0.561455	-0.201171	0.00246875	0.0352982
AT4G03190	29.5.11.4.3.2	protein.degradation.ubiquitin.E3.SCF.FBOX	cytosol	High	Master Protein	GRR1-like protein 1	41	16	140	16	16	0	-0.00478888	0.0246833	0.959564	0.809961
AT1G48830	29.2.1.2.1.7	protein.synthesis.ribosomal protein.eukaryotic.40S subunit.S7	cytosol	High	Master Protein	Ribosomal protein S7e family protein	58	10	146	10	10	0	0.121678	0.147965	0.127122	0.0442507
AT4G29220	4.2.4	glycolysis.plastid branch.phosphofructokinase (PFK)	cytosol	High	Master Protein	phosphofructokinase 1	49	17	112	12	17	1	0.240059	0.0185557	0.310467	0.949469
AT5G46180	13.2.2.3	amino acid metabolism.degradation.glutamate family.arginine	mitochondrion	High	Master Protein	ornithine-delta-aminotransferase	56	16	96	16	16	0	1.02313	0.903001	0.00738133	0.00966565
AT5G36160	16.1.3	secondary metabolism.isoprenoids.tocopherol biosynthesis	cytosol	High	Master Protein	Tyrosine transaminase family protein	41	10	94	10	10	0	0.562498	0.684579	0.040159	0.0851045
AT5G60360	29.5.3	protein.degradation.cysteine protease	vacuole	High	Master Protein	aleurain-like protease	46	11	88	8	11	3	0.132381	0.870408	0.419821	0.00061137
AT5G63990	23.2	nucleotide metabolism.degradation	cytosol	High	Master Protein	Inositol monophosphatase family protein	59	15	120	15	15	0	0.0776658	-0.0138118	0.511606	0.907025
AT1G02880	18.2.1	Co-factor and vitamine metabolism.thiamine.thiamine diphosphokinase	cytosol	High	Master Protein	thiamin pyrophosphokinase1	50	9	107	9	9	0	-0.318167	0.0735901	0.125029	0.545324
AT5G45500	35.1	not assigned.no ontology	plasma membrane	High	Master Protein	RNI-like superfamily protein	36	25	135	25	25	0	-0.748697	0.119029	0.0385731	0.452699
AT5G47980	16.2	secondary metabolism.phenylpropanoids	cytosol	High	Master Protein	HXXXD-type acyl-transferase family protein	52	17	81	17	17	0	1.56645	-2.20374	0.000256759	5.92266e-05
AT1G71860	29.4	protein.postranslational modification	plasma membrane	High	Master Protein	protein tyrosine phosphatase 1	51	12	78	12	12	0	-0.43133	-0.456006	0.0248009	0.000338593
AT4G18100	29.2.1.2.2.32	protein.synthesis.ribosomal protein.eukaryotic.60S subunit.L32	cytosol	High	Master Protein	Ribosomal protein L32e	49	8	172	4	8	7	0.0101953	-0.440661	0.955688	0.031006
AT1G52070	17.7.3	hormone metabolism.jasmonate.induced-regulated-responsive-activated	extracellular	High	Master Protein	Mannose-binding lectin superfamily protein	66	16	122	12	16	5	1.00166	1.27163	2.90675e-05	5.03667e-05
AT4G34640	11.8.8	lipid metabolism.'exotics' (steroids, squalene etc).squalene synthase	endoplasmic reticulum	High	Master Protein	squalene synthase 1	51	15	137	15	15	0	-0.312624	-0.0965327	0.0168828	0.298742
AT5G35180	35.2	not assigned.unknown	plasma membrane	High	Master Protein	Protein of unknown function (DUF1336)	25	16	104	16	16	0	0.709202	-0.0797982	0.444866	0.753857
AT2G17280	4.1.12	glycolysis.cytosolic branch.phosphoglycerate mutase	cytosol	High	Master Protein	Phosphoglycerate mutase family protein	48	9	88	8	9	0	0.879723	1.13379	0.0789913	0.0373041
AT5G44720	18.1	Co-factor and vitamine metabolism.molybdenum cofactor	cytosol	High	Master Protein	Molybdenum cofactor sulfurase family protein	54	13	95	13	13	0	-0.215558	-0.492849	0.00197697	5.75242e-06
AT1G27970	29.3.1	protein.targeting.nucleus	nucleus	High	Master Protein	nuclear transport factor 2B	61	5	145	5	5	0	0.259589	0.363271	0.0781561	0.00247855
AT1G48920	29.2.2.3.1	protein.synthesis.ribosome biogenesis.Pre-rRNA processing and modifications.snoRNPs	nucleus	High	Master Protein	nucleolin like 1	28	13	186	13	13	0	0.0408252	-0.0712232	0.462795	0.515572
AT4G35310	30.3	signalling.calcium	nucleus,cytosol	High	Master Protein	calmodulin-domain protein kinase 5	26	14	110	4	14	0	-0.329425	-0.241525	0.393114	0.248489
AT4G15550	26.2	misc.UDP glucosyl and glucoronyl transferases	plastid	High	Master Protein	indole-3-acetate beta-D-glucosyltransferase	46	17	130	16	17	1	0.243617	-0.105369	0.165719	0.491208
AT1G13080	26.10	misc.cytochrome P450	endoplasmic reticulum	High	Master Protein	cytochrome P450, family 71, subfamily B, polypeptide 2	53	21	148	20	21	1	-0.475903	-0.383301	0.0506975	0.013331
AT1G11840	24.2	Biodegradation of Xenobiotics.lactoylglutathione lyase	peroxisome	High	Master Protein	glyoxalase I homolog	59	16	265	15	16	2	-0.00272811	-0.140985	0.960623	0.0621059
AT3G07050	29.2.2.1	protein.synthesis.ribosome biogenesis.export from nucleus	nucleus	High	Master Protein	GTP-binding family protein	41	19	143	19	19	0	0.439566	0.120937	0.0582074	0.34408
AT1G66430	2.2.1.1	major CHO metabolism.degradation.sucrose.fructokinase	plastid	High	Master Protein	pfkB-like carbohydrate kinase family protein	39	11	83	10	11	0	0.581466	0.409041	0.26068	0.464253
AT3G24830	29.2.1.2.2.513	protein.synthesis.ribosomal protein.eukaryotic.60S subunit.L13A	cytosol	High	Master Protein	Ribosomal protein L13 family protein	52	11	189	6	11	9	-0.0315007	-0.0982462	0.798192	0.326146
AT2G33840	29.1.1	protein.aa activation.tyrosine-tRNA ligase	nucleus	High	Master Protein	Tyrosyl-tRNA synthetase, class Ib, bacterial/mitochondrial	39	12	114	9	12	0	-0.125341	-0.0934365	0.191701	0.239192
AT5G15200	29.2.1.2.1.9	protein.synthesis.ribosomal protein.eukaryotic.40S subunit.S9	cytosol	High	Master Protein	Ribosomal protein S4	52	13	344	7	13	9	0.0782762	-0.155048	0.297193	0.087401
AT4G30810	29.5.5	protein.degradation.serine protease	extracellular	High	Master Protein	serine carboxypeptidase-like 29	44	11	104	11	11	0	-0.0347367	-0.522622	0.730364	0.0447533
AT2G45960	34.19.1	transport.Major Intrinsic Proteins.PIP	plasma membrane	High	Master Protein	plasma membrane intrinsic protein 1B	47	11	179	5	11	6	-0.472953	-0.237769	0.00225043	0.0235906
AT1G65590	29.7.5	protein.glycosylation.alpha-1,3-mannosyl-glycoprotein-beta-1,2-N-acetylglucosaminyltransferase(GnTI)	extracellular,plasma membrane	High	Master Protein	beta-hexosaminidase 3	44	17	133	17	17	0	-0.249024	-0.226996	0.324949	0.351083
AT4G02620	34.1.1	transport.p- and v-ATPases.H+-transporting two-sector ATPase	vacuole	High	Master Protein	vacuolar ATPase subunit F family protein	83	9	160	9	9	0	0.0280216	-0.120066	0.492775	0.113991
AT2G27020	29.5.11.20	protein.degradation.ubiquitin.proteasom	nucleus,cytosol	High	Master Protein	20S proteasome alpha subunit G1	60	15	148	15	15	0	-0.0773337	-0.0374426	0.238691	0.51409
AT2G31790	16.5.1.1.1.8	secondary metabolism.sulfur-containing.glucosinolates.synthesis.aliphatic.UDP-glycosyltransferase	mitochondrion	High	Master Protein	UDP-Glycosyltransferase superfamily protein	36	16	128	15	16	1	0.368986	-0.158835	0.0603148	0.338373
AT2G47250	27.1.2	RNA.processing.RNA helicase	nucleus	High	Master Protein	RNA helicase family protein	36	20	122	7	20	0	-1.28361	0.042165	0.0103462	0.858407
AT5G04950	15.2	metal handling.binding, chelation and storage	cytosol	High	Master Protein	nicotianamine synthase 1	60	10	94	9	10	2	0.941175	1.35679	0.0236406	0.00156609
AT4G04950	21.1	redox.thioredoxin	cytosol	High	Master Protein	thioredoxin family protein	45	15	110	15	15	0	0.322296	0.244768	0.0620195	0.273675
AT1G74910	2.1.2.1	major CHO metabolism.synthesis.starch.AGPase	cytosol	High	Master Protein	ADP-glucose pyrophosphorylase family protein	56	16	113	14	16	2	0.0330358	0.054511	0.824351	0.591889
AT1G73180	29.2.3	protein.synthesis.initiation	cytosol	High	Master Protein	Eukaryotic translation initiation factor eIF2A family protein	44	16	116	16	16	0	-0.364102	-0.173171	0.0613437	0.291333
AT1G19580	9.1.1.5	mitochondrial electron transport / ATP synthesis.NADH-DH.complex I.carbonic anhydrase	mitochondrion	High	Master Protein	gamma carbonic anhydrase 1	64	11	105	8	11	1	-0.234329	-0.289744	0.324565	0.346313
AT4G27000	27.3.99	RNA.regulation of transcription.unclassified	nucleus	High	Master Protein	RNA-binding (RRM/RBD/RNP motifs) family protein	37	9	102	9	9	0	-0.305769	-0.265379	0.0464901	0.0310501
AT4G13660	16.8.5.1	secondary metabolism.flavonoids.isoflavones.isoflavone reductase	cytosol	High	Master Protein	pinoresinol reductase 2	56	13	123	13	13	0	-0.0512198	-0.0932573	0.608852	0.274103
AT1G12470	29.3.4.3	protein.targeting.secretory pathway.vacuole	cytosol	High	Master Protein	zinc ion binding	28	21	124	21	21	0	-0.290211	-0.0853219	0.0334839	0.547256
AT1G01300	29.5.4	protein.degradation.aspartate protease	extracellular	High	Master Protein	Eukaryotic aspartyl protease family protein	40	14	118	13	14	1	-0.417202	-0.570601	0.0227507	0.00928299
AT1G04480	29.2.1.2.2.23	protein.synthesis.ribosomal protein.eukaryotic.60S subunit.L23	nucleus,cytosol	High	Master Protein	Ribosomal protein L14p/L23e family protein	64	9	337	9	9	0	-0.000887302	-0.0723022	0.994537	0.495271
AT5G62270	35.2	not assigned.unknown	mitochondrion	High	Master Protein	FUNCTIONS IN: molecular_function unknown; INVOLVED IN: biological_process unknown; LOCATED IN: cellular_component unknown; BEST Arabidopsis thaliana protein match is: mucin-related (TAIR:AT2G02880.1).	44	18	118	18	18	0	0.401403	0.597725	0.097075	0.0135165
AT3G13580	29.2.1.2.2.7	protein.synthesis.ribosomal protein.eukaryotic.60S subunit.L7	cytosol	High	Master Protein	Ribosomal protein L30/L7 family protein	57	15	257	3	15	0	0.246846	0.0896778	0.0645059	0.476007
AT5G55200	29.6	protein.folding	mitochondrion	High	Master Protein	Co-chaperone GrpE family protein	51	14	148	14	14	0	2.21953	2.2001	0.000160389	6.14216e-05
AT5G58450	35.2	not assigned.unknown	nucleus	High	Master Protein	Tetratricopeptide repeat (TPR)-like superfamily protein	23	19	125	19	19	0	0.381886	0.260225	0.218412	0.108479
AT5G10010	35.2	not assigned.unknown	nucleus	High	Master Protein	unknown protein; FUNCTIONS IN: molecular_function unknown; INVOLVED IN: biological_process unknown; LOCATED IN: nucleolus; EXPRESSED IN: 25 plant structures; EXPRESSED DURING: 15 growth stages; BEST Arabidopsis thaliana protein match is: unknown protein (TAIR:AT5G64910.1); Has 33260 Blast hits to 16857 proteins in 1270 species: Archae - 88; Bacteria - 3040; Metazoa - 11915; Fungi - 3137; Plants -…	50	16	117	16	16	0	-0.159261	-0.233543	0.0705226	0.0735515
AT2G17290	30.3	signalling.calcium	cytosol	High	Master Protein	Calcium-dependent protein kinase family protein	31	15	123	5	15	10	-0.479134	-0.335766	0.00373576	0.0111137
AT5G40870	23.3.1.3	nucleotide metabolism.salvage.phosphoribosyltransferases.upp	plastid	High	Master Protein	uridine kinase/uracil phosphoribosyltransferase 1	49	18	119	9	18	0	0.0947502	-0.0836873	0.555962	0.631375
AT5G47770	16.1.2.9	secondary metabolism.isoprenoids.mevalonate pathway.farnesyl pyrophosphate synthetase	cytosol	High	Master Protein	farnesyl diphosphate synthase 1	44	11	131	8	11	4	-0.214116	-0.207539	0.00463013	0.00925406
AT2G47470	21.1.1	redox.thioredoxin.PDIL	endoplasmic reticulum	High	Master Protein	thioredoxin family protein	49	16	135	15	16	0	0.405438	0.395841	0.00697717	0.00117999
AT3G61650	31.1	cell.organisation	cytosol	High	Master Protein	gamma-tubulin	40	14	92	14	14	0	-0.473668	-0.0880449	0.0665153	0.545838
AT1G02920	26.9	misc.glutathione S transferases	cytosol	High	Master Protein	glutathione S-transferase 7	66	12	151	5	12	4	-0.176177	0.198312	0.0991579	0.109549
AT5G16570	12.2.2	N-metabolism.ammonia metabolism.glutamine synthetase	cytosol	High	Master Protein	glutamine synthetase 1;4	24	8	87	3	8	0	-1.47769	-0.462278	0.0105793	0.661848
AT2G30950	29.5.7	protein.degradation.metalloprotease	plastid	High	Master Protein	FtsH extracellular protease family	38	19	89	8	19	9	-0.0581612	0.0864775	0.644288	0.146373
AT1G54570	11.7	lipid metabolism.unassigned	plastid	High	Master Protein	Esterase/lipase/thioesterase family protein	43	21	122	21	21	0	0.113687	0.107573	0.343329	0.431126
AT5G08540	35.2	not assigned.unknown	plastid	High	Master Protein	unknown protein; FUNCTIONS IN: molecular_function unknown; INVOLVED IN: biological_process unknown; LOCATED IN: chloroplast thylakoid membrane, chloroplast, chloroplast envelope; EXPRESSED IN: 24 plant structures; EXPRESSED DURING: 13 growth stages; Has 30201 Blast hits to 17322 proteins in 780 species: Archae - 12; Bacteria - 1396; Metazoa - 17338; Fungi - 3422; Plants - 5037; Viruses - 0; Other…	53	14	111	14	14	0	0.538643	0.222471	0.129279	0.356767
AT4G22240	31.1	cell.organisation	plastid	High	Master Protein	Plastid-lipid associated protein PAP / fibrillin family protein	56	12	117	11	12	1	0.169127	0.207103	0.159426	0.0310343
AT3G07110	29.2.1.2.2.513	protein.synthesis.ribosomal protein.eukaryotic.60S subunit.L13A	cytosol	High	Master Protein	Ribosomal protein L13 family protein	48	10	158	4	10	3	-0.1394	-0.0765302	0.111419	0.367024
AT1G19110	20.1.7.6.1	stress.biotic.PR-proteins.proteinase inhibitors.trypsin inhibitor	plasma membrane	High	Master Protein	inter-alpha-trypsin inhibitor heavy chain-related	34	16	89	16	16	0	-0.106466	0.493678	0.630944	0.269008
AT5G42150	35.2	not assigned.unknown	mitochondrion	High	Master Protein	Glutathione S-transferase family protein	46	11	94	11	11	0	0.470137	0.479687	0.00228678	0.00119373
AT1G66180	29.5.4	protein.degradation.aspartate protease	plasma membrane	High	Master Protein	Eukaryotic aspartyl protease family protein	37	9	64	7	9	1	-1.11751	-0.617842	0.00270369	0.00817758
AT3G11340	26.2	misc.UDP glucosyl and glucoronyl transferases	plasma membrane	High	Master Protein	UDP-Glycosyltransferase superfamily protein	48	15	132	15	15	0	-0.178721	-0.230012	0.333685	0.179407
AT2G15860	35.2	not assigned.unknown	cytosol	High	Master Protein	unknown protein; FUNCTIONS IN: molecular_function unknown; INVOLVED IN: biological_process unknown; LOCATED IN: cellular_component unknown; EXPRESSED IN: 24 plant structures; EXPRESSED DURING: 13 growth stages; Has 30201 Blast hits to 17322 proteins in 780 species: Archae - 12; Bacteria - 1396; Metazoa - 17338; Fungi - 3422; Plants - 5037; Viruses - 0; Other Eukaryotes - 2996 (source: NCBI BLink).	41	13	79	13	13	0	-0.2813	-0.263452	0.148216	0.134352
AT2G28760	10.1.5	cell wall.precursor synthesis.UXS	peroxisome	High	Master Protein	UDP-XYL synthase 6	50	15	142	4	15	0	0.108276	0.0567048	0.632461	0.861989
AT2G17720	26.7	misc.oxidases - copper, flavone etc	endoplasmic reticulum	High	Master Protein	2-oxoglutarate (2OG) and Fe(II)-dependent oxygenase superfamily protein	47	10	131	10	10	0	0.126189	0.221272	0.284917	0.00505047
AT5G45750	30.5	signalling.G-proteins	cytosol	High	Master Protein	RAB GTPase homolog A1C	66	11	121	5	11	4	-0.248608	-0.246853	0.0244776	0.011045
AT1G02530	34.16	transport.ABC transporters and multidrug resistance systems	plasma membrane	High	Master Protein	P-glycoprotein 12	18	14	81	2	14	0	0.127917	0.157841	0.55837	0.274229
AT2G23080	29.4	protein.postranslational modification	cytosol	High	Master Protein	Protein kinase superfamily protein	45	12	97	6	12	0	-0.409799	-0.308848	0.370845	0.0891395
AT3G49240	35.1.5	not assigned.no ontology.pentatricopeptide (PPR) repeat-containing protein	mitochondrion	High	Master Protein	Pentatricopeptide repeat (PPR) superfamily protein	37	19	95	18	19	1	2.12379	2.19381	0.000245335	3.72321e-05
AT1G22920	30.11.1	signalling.light.COP9 signalosome	cytosol	High	Master Protein	COP9 signalosome 5A	59	13	96	8	13	5	-0.292555	-0.0708212	0.0600805	0.588276
AT4G01320	29.5	protein.degradation	endoplasmic reticulum	High	Master Protein	Peptidase family M48 family protein	30	10	76	10	10	0	-0.231985	-0.00203772	0.0573648	0.984914
AT5G22330	33.99	development.unspecified	nucleus	High	Master Protein	P-loop containing nucleoside triphosphate hydrolases superfamily protein	51	17	130	17	17	0	-0.225747	-0.0354356	0.0855084	0.306301
AT2G35690	11.9.4.2	lipid metabolism.lipid degradation.beta-oxidation.acyl CoA DH	peroxisome	High	Master Protein	acyl-CoA oxidase 5	34	14	99	10	14	0	0.350469	0.460017	0.447052	0.525039
AT1G71820	35.2	not assigned.unknown	plasma membrane	High	Master Protein	SEC6	28	17	122	17	17	0	-0.43442	-0.317181	0.00228595	0.0351009
AT3G10340	16.2.1.1	secondary metabolism.phenylpropanoids.lignin biosynthesis.PAL	cytosol	High	Master Protein	phenylalanine ammonia-lyase 4	33	16	101	11	16	0	-0.541717	0.0180548	0.121596	0.95611
AT1G27770	34.21	transport.calcium	endoplasmic reticulum,plastid	High	Master Protein	autoinhibited Ca2+-ATPase 1	24	18	131	15	18	1	-0.108499	-0.156582	0.373485	0.277389
AT3G16810	27.4	RNA.RNA binding	nucleus,cytosol	High	Master Protein	pumilio 24	31	15	116	15	15	0	-0.000287244	0.141379	0.995957	0.332386
AT4G39330	16.2.1.10	secondary metabolism.phenylpropanoids.lignin biosynthesis.CAD	cytosol	High	Master Protein	cinnamyl alcohol dehydrogenase 9	49	11	93	11	11	0	1.11102	0.821605	0.00163405	0.00432393
AT4G05530	26.22	misc.short chain dehydrogenase/reductase (SDR)	peroxisome	High	Master Protein	indole-3-butyric acid response 1	63	10	108	10	10	0	0.0523581	0.273434	0.737151	0.0680369
AT5G14520	33.99	development.unspecified	nucleus	High	Master Protein	pescadillo-related	33	14	106	14	14	0	-0.233196	-0.368169	0.113331	0.0456795
AT4G27860	35.1	not assigned.no ontology	vacuole	High	Master Protein	vacuolar iron transporter (VIT) family protein	35	12	98	12	12	0	0.539569	0.166011	0.0314743	0.0348615
AT3G27380	8.1.7	TCA / org transformation.TCA.succinate dehydrogenase	mitochondrion	High	Master Protein	succinate dehydrogenase 2-1	42	12	110	3	12	0	1.05438	0.989908	0.000176937	0.000216976
AT3G45010	29.5	protein.degradation	extracellular	High	Master Protein	serine carboxypeptidase-like 48	42	14	98	14	14	0	-0.800862	-0.904925	0.00223955	0.000468231
AT1G80930	27.4	RNA.RNA binding	nucleus	High	Master Protein	MIF4G domain-containing protein / MA3 domain-containing protein	23	14	117	14	14	0	-0.135548	-0.0702311	0.307713	0.669318
AT4G00900	34.21	transport.calcium	endoplasmic reticulum	High	Master Protein	ER-type Ca2+-ATPase 2	24	17	91	15	17	0	-0.264895	0.117423	0.0575408	0.585434
AT5G63220	35.2	not assigned.unknown	cytosol	High	Master Protein	unknown protein; CONTAINS InterPro DOMAIN/s: Uncharacterised protein family UPF0363 (InterPro:IPR007317); Has 304 Blast hits to 301 proteins in 161 species: Archae - 0; Bacteria - 0; Metazoa - 110; Fungi - 121; Plants - 35; Viruses - 0; Other Eukaryotes - 38 (source: NCBI BLink).	52	14	129	14	14	0	-0.446949	-0.355875	0.00471108	0.00437415
AT1G17170	26.9	misc.glutathione S transferases	cytosol	High	Master Protein	glutathione S-transferase TAU 24	57	11	212	8	11	0	0.739287	0.408965	0.0138388	0.0495372
AT5G22020	16.4.1	secondary metabolism.N misc.alkaloid-like	endoplasmic reticulum	High	Master Protein	Calcium-dependent phosphotriesterase superfamily protein	40	12	110	11	12	0	0.373528	-0.234006	0.268106	0.405871
AT3G12670	23.1.1.10	nucleotide metabolism.synthesis.pyrimidine.CTP synthetase	endoplasmic reticulum,plasma membrane	High	Master Protein	CTP synthase family protein	43	16	95	13	16	2	-0.302175	0.169645	0.0692057	0.217475
AT1G67490	26.3	misc.gluco-, galacto- and mannosidases	endoplasmic reticulum	High	Master Protein	glucosidase 1	28	16	119	15	16	1	-0.265342	0.0387926	0.0684962	0.808296
AT1G65650	29.5.11	protein.degradation.ubiquitin	cytosol	High	Master Protein	Peptidase C12, ubiquitin carboxyl-terminal hydrolase 1	55	12	87	11	12	1	0.436551	0.278465	0.0106715	0.0689692
AT5G54430	20.2.99	stress.abiotic.unspecified	cytosol	High	Master Protein	Adenine nucleotide alpha hydrolases-like superfamily protein	74	12	87	12	12	0	-0.230144	-0.10037	0.00718074	0.0602807
AT5G55660	35.2	not assigned.unknown	nucleus	High	Master Protein	DEK domain-containing chromatin associated protein	23	15	117	15	15	0	-0.345514	-0.350761	0.0601156	0.106998
AT3G50930	29.5.9	protein.degradation.AAA type	mitochondrion	High	Master Protein	cytochrome BC1 synthesis	39	15	94	14	15	0	2.51397	2.43937	0.000532826	0.000477422
AT5G59880	31.1	cell.organisation	cytosol	High	Master Protein	actin depolymerizing factor 3	68	6	170	4	6	3	-0.253884	-0.0701607	0.0805346	0.577998
AT5G66510	9.1.1.5	mitochondrial electron transport / ATP synthesis.NADH-DH.complex I.carbonic anhydrase	mitochondrion	High	Master Protein	gamma carbonic anhydrase 3	53	9	89	5	9	0	-1.51695	-1.36926	0.000107431	0.00026628
AT3G61220	26.22	misc.short chain dehydrogenase/reductase (SDR)	cytosol	High	Master Protein	NAD(P)-binding Rossmann-fold superfamily protein	57	13	125	11	13	1	0.262868	0.258849	0.0920621	0.0885168
AT5G45070	20.1.2	stress.biotic.receptors	cytosol	High	Master Protein	phloem protein 2-A8	51	14	135	14	14	0	-0.13005	0.892037	0.63608	5.63578e-05
AT1G32060	1.3.12	PS.calvin cycle.PRK	plastid	High	Master Protein	phosphoribulokinase	55	13	100	13	13	0	0.232307	0.555132	0.162096	0.00166609
AT4G17520	27.4	RNA.RNA binding	nucleus	High	Master Protein	Hyaluronan / mRNA binding family	40	9	130	7	9	0	0.966733	0.497102	0.279252	0.471059
AT1G72810	13.1.3.2.1	amino acid metabolism.synthesis.aspartate family.threonine.threonine synthase	plastid	High	Master Protein	Pyridoxal-5'-phosphate-dependent enzyme family protein	40	13	127	10	13	0	-0.331227	-0.345924	0.00179526	0.00853455
AT4G24550	29.3.4.99	protein.targeting.secretory pathway.unspecified	golgi	High	Master Protein	Clathrin adaptor complexes medium subunit family protein	54	17	139	17	17	0	-0.0417588	-0.160065	0.278291	0.0519453
AT1G18260	35.1	not assigned.no ontology	endoplasmic reticulum	High	Master Protein	HCP-like superfamily protein	39	19	127	19	19	0	0.264582	0.36234	0.056845	0.0191391
AT4G29830	30.5	signalling.G-proteins	nucleus	High	Master Protein	Transducin/WD40 repeat-like superfamily protein	72	12	62	12	12	0	-0.549554	-0.277387	0.0133775	0.0630166
AT2G30740	29.4.1.58	protein.postranslational modification.kinase.receptor like cytoplasmatic kinase VIII	plasma membrane	High	Master Protein	Protein kinase superfamily protein	52	13	103	6	13	8	-0.291951	-0.428573	0.19102	0.0076398
AT2G03510	35.1	not assigned.no ontology	endoplasmic reticulum	High	Master Protein	SPFH/Band 7/PHB domain-containing membrane-associated protein family	44	14	117	14	14	0	-0.141764	0.375323	0.460092	0.0243998
P35908				High	Master Protein	SWISS-PROT:P35908 Tax_Id=9606 Gene_Symbol=KRT2 Keratin, type II cytoskeletal 2 epidermal	43	17	70	12	17	3	-0.911586	-1.37656	0.199699	0.0467913
AT2G06050	17.7.1.5	hormone metabolism.jasmonate.synthesis-degradation.12-Oxo-PDA-reductase	peroxisome	High	Master Protein	oxophytodienoate-reductase 3	63	15	109	15	15	0	0.21136	0.431538	0.0261469	0.0942808
AT5G19520	27.3.67	RNA.regulation of transcription.putative transcription regulator	plasma membrane	High	Master Protein	mechanosensitive channel of small conductance-like 9	23	9	94	9	9	0	0.332172	0.495371	0.158899	0.00851189
AT5G02780	26.9	misc.glutathione S transferases	cytosol	High	Master Protein	glutathione transferase lambda 1	79	16	129	15	16	1	0.583433	1.22147	0.0971093	0.000817786
AT5G23880	27.1.3.3	RNA.processing.3' end processing.CPSF100	cytosol	High	Master Protein	cleavage and polyadenylation specificity factor 100	42	21	116	21	21	0	-0.478267	-0.464077	0.0346281	0.054446
AT2G34430	1.1.1.1	PS.lightreaction.photosystem II.LHC-II	plastid	High	Master Protein	light-harvesting chlorophyll-protein complex II subunit B1	57	7	149	3	7	0	2.04753	2.29608	0.0110885	0.00536256
AT4G32400	34.8	transport.metabolite transporters at the envelope membrane	mitochondrion,plastid	High	Master Protein	Mitochondrial substrate carrier family protein	51	14	113	14	14	0	0.432181	0.243227	0.106843	0.279136
AT1G14710	35.1.41	not assigned.no ontology.hydroxyproline rich proteins	nucleus	High	Master Protein	hydroxyproline-rich glycoprotein family protein	30	15	129	15	15	0	-0.193555	-0.0518051	0.00503925	0.322345
AT3G24200	26.7	misc.oxidases - copper, flavone etc	mitochondrion	High	Master Protein	FAD/NAD(P)-binding oxidoreductase family protein	41	14	114	14	14	0	0.907673	0.928079	0.0366728	0.00474333
AT1G28290	20.2.99	stress.abiotic.unspecified	extracellular	High	Master Protein	arabinogalactan protein 31	36	10	115	10	10	0	-0.558284	-0.569728	0.00319241	0.00120127
AT4G10840	31.1	cell.organisation	golgi	High	Master Protein	Tetratricopeptide repeat (TPR)-like superfamily protein	38	19	120	18	19	0	-0.620415	-0.486599	0.000189792	0.026663
AT5G24260	29.5	protein.degradation	cytosol	High	Master Protein	prolyl oligopeptidase family protein	39	19	102	19	19	0	0.0376973	0.111748	0.847134	0.21634
AT4G34180	28.99	DNA.unspecified	extracellular	High	Master Protein	Cyclase family protein	56	9	102	9	9	0	0.304684	-0.349874	0.0635738	0.140366
AT5G39050	16.8.1.21	secondary metabolism.flavonoids.anthocyanins.anthocyanin 5-aromatic acyltransferase	cytosol	High	Master Protein	HXXXD-type acyl-transferase family protein	47	14	104	14	14	0	1.50715	0.995852	0.0109102	0.0338771
AT1G12050	13.2.6.2	amino acid metabolism.degradation.aromatic aa.tyrosine	cytosol	High	Master Protein	fumarylacetoacetase, putative	41	12	109	12	12	0	0.174358	0.0587466	0.0834522	0.097267
AT5G13930	16.8.2.1	secondary metabolism.flavonoids.chalcones.naringenin-chalcone synthase	endoplasmic reticulum	High	Master Protein	Chalcone and stilbene synthase family protein	53	13	112	13	13	0	3.20419	3.10302	1.10645e-05	6.89728e-06
AT2G34300	20.2.3	stress.abiotic.drought/salt	golgi	High	Master Protein	S-adenosyl-L-methionine-dependent methyltransferases superfamily protein	38	21	132	14	21	0	-0.303355	-0.0897034	0.0613501	0.52055
AT3G21770	26.12	misc.peroxidases	extracellular	High	Master Protein	Peroxidase superfamily protein	51	12	110	10	12	0	-0.591417	-0.949134	0.00371415	5.3914e-06
AT3G50820	1.1.1.2	PS.lightreaction.photosystem II.PSII polypeptide subunits	plastid	High	Master Protein	photosystem II subunit O-2	51	14	77	4	14	0	0.644366	0.815994	0.479801	0.313305
AT4G37640	30.3	signalling.calcium	endoplasmic reticulum	High	Master Protein	calcium ATPase 2	25	18	109	16	18	0	-0.159046	-0.294161	0.118605	0.154114
AT1G12360	31.4	cell.vesicle transport	cytosol	High	Master Protein	Sec1/munc18-like (SM) proteins superfamily	40	20	112	20	20	0	-0.465519	-0.327693	0.00978107	0.0414659
AT5G67630	28.1	DNA.synthesis/chromatin structure	nucleus	High	Master Protein	P-loop containing nucleoside triphosphate hydrolases superfamily protein	49	18	130	16	18	2	0.00163172	-0.147844	0.996859	0.645276
AT1G78830	26.16	misc.myrosinases-lectin-jacalin	extracellular	High	Master Protein	Curculin-like (mannose-binding) lectin family protein	35	10	112	7	10	4	0.728909	0.430207	0.0368134	0.0909152
AT5G42950	35.1	not assigned.no ontology	nucleus	High	Master Protein	GYF domain-containing protein	17	18	99	18	18	0	-0.374705	-0.494882	0.270056	0.0362531
AT5G55730	10.5.1.1	cell wall.cell wall proteins.AGPs.AGP	extracellular	High	Master Protein	FASCICLIN-like arabinogalactan 1	36	8	68	8	8	0	-0.590065	-0.20805	0.00127424	0.110806
AT3G09940	21.2.1	redox.ascorbate and glutathione.ascorbate	cytosol	High	Master Protein	monodehydroascorbate reductase	52	15	141	15	15	0	-0.347287	0.0293473	0.011585	0.762779
AT4G02500	26.2	misc.UDP glucosyl and glucoronyl transferases	golgi	High	Master Protein	UDP-xylosyltransferase 2	35	10	88	8	10	2	-0.421763	-0.143699	0.0426005	0.407206
AT3G61430	34.19.1	transport.Major Intrinsic Proteins.PIP	plasma membrane	High	Master Protein	plasma membrane intrinsic protein 1A	49	11	179	4	11	1	-0.806824	-0.192157	0.00383689	0.195946
AT3G22630	29.5.11.20	protein.degradation.ubiquitin.proteasom	nucleus,cytosol	High	Master Protein	20S proteasome beta subunit D1	58	9	117	3	9	0	0.0509693	0.116486	0.217375	0.168792
AT5G14800	13.2.2.3	amino acid metabolism.degradation.glutamate family.arginine	cytosol	High	Master Protein	pyrroline-5- carboxylate (P5C) reductase	64	11	138	11	11	0	-0.187725	-0.034314	0.0472336	0.683038
AT5G41970	35.2	not assigned.unknown	mitochondrion	High	Master Protein	Metal-dependent protein hydrolase	42	16	130	15	16	1	0.14349	0.172397	0.194598	0.164196
AT5G66570	1.1.1.2	PS.lightreaction.photosystem II.PSII polypeptide subunits	plastid	High	Master Protein	PS II oxygen-evolving complex 1	58	16	78	6	16	9	1.28128	1.58628	0.0504298	0.0247189
AT1G09770	27.3.26	RNA.regulation of transcription.MYB-related transcription factor family	nucleus	High	Master Protein	cell division cycle 5	30	20	102	20	20	0	-0.164237	-0.370259	0.581388	0.0491282
AT4G39260	27.3.75	RNA.regulation of transcription.GRP	nucleus	High	Master Protein	cold, circadian rhythm, and RNA binding 1	64	9	143	7	9	2	-0.223768	-0.275921	0.22421	0.0384187
AT1G02305	29.5.3	protein.degradation.cysteine protease	extracellular	High	Master Protein	Cysteine proteinases superfamily protein	42	11	131	11	11	0	-0.196246	0.0925647	0.0115304	0.0828065
AT3G26460	20.2.99	stress.abiotic.unspecified	cytosol	High	Master Protein	Polyketide cyclase/dehydrase and lipid transport superfamily protein	79	11	174	4	11	0	-1.03969	-3.68136	0.00217334	6.56029e-05
AT3G06400	27.3.44	RNA.regulation of transcription.Chromatin Remodeling Factors	nucleus	High	Master Protein	chromatin-remodeling protein 11	26	25	160	24	25	1	-0.417542	-0.21827	0.00753036	0.0137318
AT3G06050	21.5	redox.peroxiredoxin	mitochondrion	High	Master Protein	peroxiredoxin IIF	66	11	113	11	11	0	0.441265	0.525711	0.00373945	4.27495e-05
AT3G23400	31.1	cell.organisation	plastid	High	Master Protein	Plastid-lipid associated protein PAP / fibrillin family protein	51	10	97	10	10	0	0.336858	0.595851	0.0698122	0.0151173
AT2G36060	29.5.11.3	protein.degradation.ubiquitin.E2	cytosol	High	Master Protein	MMS ZWEI homologue 3	76	10	93	1	10	10	-0.146277	-0.0446704	0.161073	0.613192
AT1G09830	23.1.2.2	nucleotide metabolism.synthesis.purine.GAR Synthetase	plastid	High	Master Protein	Glycinamide ribonucleotide (GAR) synthetase	34	11	79	11	11	0	-0.00700847	0.20009	0.767639	0.00833357
AT4G32640	29.3.4.2	protein.targeting.secretory pathway.golgi	cytosol	High	Master Protein	Sec23/Sec24 protein transport family protein	25	19	108	14	19	0	0.34857	0.0879637	0.169958	0.738627
AT5G47700	29.2.1.2.2.81	protein.synthesis.ribosomal protein.eukaryotic.60S subunit.P1	cytosol	High	Master Protein	60S acidic ribosomal protein family	96	6	316	2	6	0	-0.533669	-0.0859258	0.0131356	0.287821
AT4G13170	29.2.1.2.2.513	protein.synthesis.ribosomal protein.eukaryotic.60S subunit.L13A	cytosol	High	Master Protein	Ribosomal protein L13 family protein	45	9	131	2	9	0	0.115112	-0.0289816	0.467252	0.810536
AT5G50370	23.4.1	nucleotide metabolism.phosphotransfer and pyrophosphatases.adenylate kinase	mitochondrion	High	Master Protein	Adenylate kinase family protein	52	11	122	10	11	0	-0.0610807	-0.0527992	0.36042	0.335096
AT3G60330	34.1	transport.p- and v-ATPases	plasma membrane	High	Master Protein	H(+)-ATPase 7	18	13	175	5	13	0	-2.03552	0.159765	0.118627	0.852881
AT5G09500	29.2.1.2.1.15	protein.synthesis.ribosomal protein.eukaryotic.40S subunit.S15	cytosol	High	Master Protein	Ribosomal protein S19 family protein	55	5	191	2	5	0	1.25152	1.32908	0.261343	0.283886
AT1G47480	11.9.3.2	lipid metabolism.lipid degradation.lysophospholipases.carboxylesterase	cytosol	High	Master Protein	alpha/beta-Hydrolases superfamily protein	53	9	69	9	9	0	0.0443518	-0.26452	0.916704	0.0575955
AT4G26220	16.2.1.6	secondary metabolism.phenylpropanoids.lignin biosynthesis.CCoAOMT	cytosol	High	Master Protein	S-adenosyl-L-methionine-dependent methyltransferases superfamily protein	61	9	69	9	9	0	0.589732	0.382411	0.000809185	0.000655832
AT4G23630	20.1	stress.biotic	plasma membrane	High	Master Protein	VIRB2-interacting protein 1	34	9	128	5	9	6	-0.0216138	0.109707	0.569035	0.129937
AT5G02740	35.2	not assigned.unknown	mitochondrion	High	Master Protein	Ribosomal protein S24e family protein	50	7	77	7	7	0	0.989593	1.0942	0.00120837	0.00115729
AT5G23210	29.5.5	protein.degradation.serine protease	extracellular	High	Master Protein	serine carboxypeptidase-like 34	33	12	90	11	12	1	0.744088	0.928342	0.0344078	0.0164947
AT3G57560	23.4.99	nucleotide metabolism.phosphotransfer and pyrophosphatases.misc	plastid	High	Master Protein	N-acetyl-l-glutamate kinase	41	8	98	8	8	0	0.318118	0.284589	0.104777	0.0209857
AT5G39730	20.1	stress.biotic	cytosol	High	Master Protein	AIG2-like (avirulence induced gene) family protein	85	10	113	10	10	0	0.17719	0.680986	0.42017	0.00557502
AT1G16030	20.2.1	stress.abiotic.heat	cytosol	High	Master Protein	heat shock protein 70B	25	10	191	4	10	0	-0.0437555	0.0174418	0.804268	0.94822
AT1G75660	27.1.19	RNA.processing.ribonucleases	nucleus	High	Master Protein	5'-3' exoribonuclease 3	26	19	100	18	19	1	-0.056148	0.0722041	0.806949	0.748005
AT4G24840	35.2	not assigned.unknown	golgi	High	Master Protein	FUNCTIONS IN: molecular_function unknown; INVOLVED IN: protein transport, Golgi organization; LOCATED IN: vacuole; EXPRESSED IN: 23 plant structures; EXPRESSED DURING: 13 growth stages; CONTAINS InterPro DOMAIN/s: COG complex component, COG2 (InterPro:IPR009316); Has 30201 Blast hits to 17322 proteins in 780 species: Archae - 12; Bacteria - 1396; Metazoa - 17338; Fungi - 3422; Plants - 5037; Viru…	40	22	158	21	22	1	-0.313414	-0.241272	0.0160663	0.0466129
AT4G35860	30.5	signalling.G-proteins	golgi	High	Master Protein	GTP-binding 2	63	11	112	5	11	0	-0.199015	-0.611875	0.321252	0.221648
AT2G36310	23.2.1.2	nucleotide metabolism.degradation.pyrimidine.uridine nucleosidase	cytosol	High	Master Protein	uridine-ribohydrolase 1	38	8	70	8	8	0	-0.295548	-0.0886938	0.115807	0.745973
AT1G62640	11.1.3	lipid metabolism.FA synthesis and FA elongation.ketoacyl ACP synthase	plastid	High	Master Protein	3-ketoacyl-acyl carrier protein synthase III	42	10	95	10	10	0	-0.324907	0.0645235	0.0147619	0.599807
AT5G16440	16.1.2.7	secondary metabolism.isoprenoids.mevalonate pathway.isopentenyl pyrophosphate:dimethyllallyl pyrophosphate isomerase	plastid	High	Master Protein	isopentenyl diphosphate isomerase 1	48	13	204	8	13	0	-0.0504432	0.0316072	0.623094	0.731761
AT3G48680	9.1.1.5	mitochondrial electron transport / ATP synthesis.NADH-DH.complex I.carbonic anhydrase	mitochondrion	High	Master Protein	gamma carbonic anhydrase-like 2	66	10	101	3	10	0	-0.0419436	0.018205	0.623112	0.633919
AT4G33070	5.2	fermentation.PDC	cytosol	High	Master Protein	Thiamine pyrophosphate dependent pyruvate decarboxylase family protein	39	16	126	11	16	5	1.11958	0.808687	0.0104596	0.000627897
AT1G52760	11.9.2	lipid metabolism.lipid degradation.lipases	mitochondrion	High	Master Protein	lysophospholipase 2	42	10	89	10	10	0	0.30677	-0.0239682	0.000673424	0.55736
AT4G21660	27.1.1	RNA.processing.splicing	nucleus	High	Master Protein	proline-rich spliceosome-associated (PSP) family protein	31	12	96	12	12	0	-0.707621	-0.904318	0.0308396	0.00328065
AT2G23630	35.1	not assigned.no ontology	extracellular	High	Master Protein	SKU5 similar 16	41	16	112	13	16	0	-0.0522875	0.290513	0.752463	0.134114
AT1G42970	1.3.4	PS.calvin cycle.GAP	plastid	High	Master Protein	glyceraldehyde-3-phosphate dehydrogenase B subunit	47	18	121	14	18	6	1.62365	1.99551	0.0344975	0.0170827
AT3G28720	27.3.67	RNA.regulation of transcription.putative transcription regulator	endoplasmic reticulum	High	Master Protein	unknown protein; FUNCTIONS IN: molecular_function unknown; INVOLVED IN: biological_process unknown; LOCATED IN: cellular_component unknown; EXPRESSED IN: 25 plant structures; EXPRESSED DURING: 13 growth stages; BEST Arabidopsis thaliana protein match is: unknown protein (TAIR:AT5G58100.1); Has 1610 Blast hits to 344 proteins in 85 species: Archae - 0; Bacteria - 567; Metazoa - 95; Fungi - 71; Pla…	39	14	105	14	14	0	0.219442	0.425406	0.672674	0.427901
AT1G74210	11.9.3.3	lipid metabolism.lipid degradation.lysophospholipases.glycerophosphodiester phosphodiesterase	extracellular	High	Master Protein	PLC-like phosphodiesterases superfamily protein	38	10	114	10	10	0	-0.279643	-0.475744	0.0170645	0.00212002
AT3G14350	30.2.5	signalling.receptor kinases.leucine rich repeat V	plasma membrane	High	Master Protein	STRUBBELIG-receptor family 7	35	14	75	14	14	0	1.36688	1.01888	0.34475	0.295624
AT1G14000	29.4	protein.postranslational modification	golgi	High	Master Protein	VH1-interacting kinase	41	14	130	13	14	1	0.006554	0.437319	0.983128	0.181046
AT4G29270	26.13	misc.acid and other phosphatases	extracellular	High	Master Protein	HAD superfamily, subfamily IIIB acid phosphatase	60	15	135	13	15	2	-0.457373	-2.52261	0.00392828	7.05951e-05
AT3G12260	9.1.1	mitochondrial electron transport / ATP synthesis.NADH-DH.complex I	mitochondrion	High	Master Protein	LYR family of Fe/S cluster biogenesis protein	68	8	130	8	8	0	-0.506147	-0.381788	0.0070364	0.0293925
AT5G59150	30.5	signalling.G-proteins	golgi,plasma membrane,cytosol	High	Master Protein	RAB GTPase homolog A2D	75	11	112	4	11	0	0.356342	0.476581	0.550733	0.385581
AT1G17720	29.4	protein.postranslational modification	cytosol	High	Master Protein	Protein phosphatase 2A, regulatory subunit PR55	38	14	88	1	14	9	0.132202	0.438161	0.188207	0.00313207
AT1G13980	33.99	development.unspecified	golgi	High	Master Protein	sec7 domain-containing protein	19	19	110	16	19	0	-0.368346	0.077887	0.0307155	0.366829
AT5G43280	11.9.4.14	lipid metabolism.lipid degradation.beta-oxidation.enoyl isomerase	peroxisome	High	Master Protein	delta(3,5),delta(2,4)-dienoyl-CoA isomerase 1	37	7	64	7	7	0	0.14227	0.409376	0.129518	0.0103086
AT4G22310	35.2	not assigned.unknown	mitochondrion	High	Master Protein	Uncharacterised protein family (UPF0041)	94	8	90	8	8	0	0.718809	0.717548	0.00132088	0.00551463
AT2G35920	28.1	DNA.synthesis/chromatin structure	nucleus	High	Master Protein	RNA helicase family protein	25	18	99	18	18	0	-0.146923	0.0315638	0.169127	0.781344
AT1G17720	29.4	protein.postranslational modification	cytosol	High	Master Protein	Protein phosphatase 2A, regulatory subunit PR55	38	14	89	1	14	0	-0.328011	-0.268879	0.0618055	0.0411269
AT1G06400	30.5	signalling.G-proteins	cytosol	High	Master Protein	Ras-related small GTP-binding family protein	55	9	98	6	9	0	-0.328403	-0.364043	0.0302326	0.000382705
AT2G26730	30.2.3	signalling.receptor kinases.leucine rich repeat III	plasma membrane	High	Master Protein	Leucine-rich repeat protein kinase family protein	33	14	112	14	14	0	-0.0339564	0.155142	0.902767	0.646179
AT1G78660	29.5	protein.degradation	vacuole	High	Master Protein	gamma-glutamyl hydrolase 1	46	10	81	8	10	1	-0.127512	-0.204162	0.771405	0.613855
AT5G65940	13.2.6.3	amino acid metabolism.degradation.aromatic aa.tryptophan	peroxisome	High	Master Protein	beta-hydroxyisobutyryl-CoA hydrolase 1	54	13	90	12	13	1	-0.331594	-0.0894529	0.069202	0.487918
AT1G02890	29.5.9	protein.degradation.AAA type	mitochondrion	High	Master Protein	AAA-type ATPase family protein	18	15	108	7	15	0	-0.931223	-0.983134	0.105743	0.0448886
AT5G58860	26.10	misc.cytochrome P450	endoplasmic reticulum	High	Master Protein	cytochrome P450, family 86, subfamily A, polypeptide 1	46	18	131	17	18	0	-0.250512	-8.72829e-05	0.329086	0.999759
AT3G04480	27.1.19	RNA.processing.ribonucleases	plasma membrane	High	Master Protein	endoribonucleases	39	20	106	20	20	0	-0.185866	-0.183916	0.0456789	0.0441345
AT5G07300	30.3	signalling.calcium	plasma membrane	High	Master Protein	Calcium-dependent phospholipid-binding Copine family protein	35	14	97	12	14	2	0.039727	0.0480699	0.518527	0.595637
AT2G23420	18	Co-factor and vitamine metabolism	cytosol	High	Master Protein	nicotinate phosphoribosyltransferase 2	31	13	69	5	13	0	0.128193	0.771333	0.836264	0.289472
AT2G02390	26.9	misc.glutathione S transferases	cytosol	High	Master Protein	glutathione S-transferase zeta 1	68	10	117	2	10	10	-0.02979	0.079735	0.834419	0.422794
AT5G43900	31.1	cell.organisation	peroxisome,cytosol	High	Master Protein	myosin 2	19	21	94	16	21	1	-0.0442928	-0.177873	0.833951	0.415585
AT2G19080	29.3.2	protein.targeting.mitochondria	mitochondrion	High	Master Protein	metaxin-related	43	9	84	9	9	0	0.602295	0.596046	0.031041	0.0278218
AT1G20510	16.2	secondary metabolism.phenylpropanoids	peroxisome	High	Master Protein	OPC-8:0 CoA ligase1	37	12	119	12	12	0	0.0289147	0.0728446	0.57974	0.354539
AT4G32150	31.4	cell.vesicle transport	vacuole	High	Master Protein	vesicle-associated membrane protein 711	61	12	93	10	12	2	-0.523238	-0.284678	0.00105006	0.000971111
AT1G02560	29.5.5	protein.degradation.serine protease	plastid	High	Master Protein	nuclear encoded CLP protease 5	48	8	85	8	8	0	0.5319	0.689332	0.00499506	0.0187449
AT1G54090	31.4	cell.vesicle transport	cytosol	High	Master Protein	exocyst subunit exo70 family protein D2	37	15	93	13	15	2	0.0214375	-0.495213	0.949434	0.130789
AT3G62010	29.4	protein.postranslational modification	golgi	High	Master Protein	unknown protein; LOCATED IN: cellular_component unknown; EXPRESSED IN: 23 plant structures; EXPRESSED DURING: 15 growth stages; Has 553 Blast hits to 216 proteins in 93 species: Archae - 0; Bacteria - 124; Metazoa - 193; Fungi - 58; Plants - 108; Viruses - 0; Other Eukaryotes - 70 (source: NCBI BLink).	24	21	96	21	21	0	-0.78443	-0.251197	0.0794458	0.637225
AT1G07770	29.2.1.2.1.515	protein.synthesis.ribosomal protein.eukaryotic.40S subunit.S15A	cytosol	High	Master Protein	ribosomal protein S15A	73	10	176	2	10	8	-0.249061	-0.238877	0.00122672	0.00419981
AT5G23140	29.5.5	protein.degradation.serine protease	mitochondrion	High	Master Protein	nuclear-encoded CLP protease P7	44	7	76	7	7	0	0.249859	0.40582	0.00197952	0.000733409
AT1G12140	16.5.1.1.1.10	secondary metabolism.sulfur-containing.glucosinolates.synthesis.aliphatic.flavin-containing monooxygenase	mitochondrion,plasma membrane	High	Master Protein	flavin-monooxygenase glucosinolate S-oxygenase 5	55	17	110	17	17	0	-0.334008	-0.500579	0.0816715	0.0176029
AT5G60980	29.3.1	protein.targeting.nucleus	nucleus	High	Master Protein	Nuclear transport factor 2 (NTF2) family protein with RNA binding (RRM-RBD-RNP motifs) domain	34	10	85	10	10	0	-0.578266	-0.354254	0.0674904	0.133718
AT3G12490	29.5.3	protein.degradation.cysteine protease	cytosol	High	Master Protein	cystatin B	72	11	116	11	11	0	0.0886198	0.21493	0.463425	0.220172
AT2G20860	18.11	Co-factor and vitamine metabolism.lipoic acid	mitochondrion	High	Master Protein	lipoic acid synthase 1	30	7	78	7	7	0	3.05504	3.08731	1.93218e-06	1.38057e-05
AT4G16830	27.4	RNA.RNA binding	cytosol	High	Master Protein	Hyaluronan / mRNA binding family	54	12	93	10	12	0	-0.525889	-0.579884	0.0038144	0.0335687
AT2G25430	35.1.21	not assigned.no ontology.epsin N-terminal homology (ENTH) domain-containing protein	plasma membrane	High	Master Protein	epsin N-terminal homology (ENTH) domain-containing protein / clathrin assembly protein-related	43	21	133	14	21	7	-0.237112	-0.204087	0.0392164	0.164781
AT2G23070	29.4	protein.postranslational modification	cytosol	High	Master Protein	Protein kinase superfamily protein	41	15	113	12	15	4	-0.272699	-0.00440101	0.0097211	0.94329
AT5G60660	34.19.1	transport.Major Intrinsic Proteins.PIP	plasma membrane	High	Master Protein	plasma membrane intrinsic protein 2;4	40	10	102	7	10	7	-0.985732	-1.00985	0.000432008	0.000987495
AT5G63590	16.8.4.1	secondary metabolism.flavonoids.flavonols.flavonol synthase (FLS)	cytosol	High	Master Protein	flavonol synthase 3	53	9	81	9	9	0	-0.11759	-0.420804	0.739324	0.303077
AT5G28020	13.1.5.3.1	amino acid metabolism.synthesis.serine-glycine-cysteine group.cysteine.OASTL	cytosol	High	Master Protein	cysteine synthase D2	50	10	170	7	10	1	-0.0220856	0.0232224	0.830248	0.406798
AT5G54500	11.8	lipid metabolism.'exotics'(steroids, squalene etc)	plasma membrane	High	Master Protein	flavodoxin-like quinone reductase 1	60	8	142	4	8	5	0.344002	0.448132	0.00383528	0.000572847
AT2G26590	35.1	not assigned.no ontology	cytosol	High	Master Protein	regulatory particle non-ATPase 13	61	10	97	10	10	0	0.242606	0.386481	0.183813	0.107077
AT2G32810	26.3.2	misc.gluco-, galacto- and mannosidases.beta-galactosidase	vacuole	High	Master Protein	beta galactosidase 9	31	17	94	17	17	0	0.544171	0.452201	0.331124	0.159451
AT1G03880	33.1	development.storage proteins	endoplasmic reticulum	High	Master Protein	cruciferin 2	46	13	39	13	13	0	-0.0311053	-0.243144	0.930375	0.110253
AT1G70890	20.2.99	stress.abiotic.unspecified	peroxisome	High	Master Protein	MLP-like protein 43	81	13	95	10	13	0	1.02058	0.306853	0.00308552	0.0324426
AT1G19360	35.2	not assigned.unknown	golgi	High	Master Protein	Nucleotide-diphospho-sugar transferase family protein	35	11	83	11	11	0	-0.0424658	0.178337	0.826337	0.159995
AT1G47550	35.2	not assigned.unknown	plasma membrane	High	Master Protein	exocyst complex component sec3A	31	22	149	22	22	0	-0.0412071	-0.0520444	0.750464	0.771725
AT4G12730	10.5.1.1	cell wall.cell wall proteins.AGPs.AGP	plasma membrane	High	Master Protein	FASCICLIN-like arabinogalactan 2	38	8	76	8	8	0	0.213201	0.454064	0.014885	0.000845171
AT1G67090	1.3.2	PS.calvin cycle.rubisco small subunit	plastid	High	Master Protein	ribulose bisphosphate carboxylase small chain 1A	59	11	126	6	11	0	1.06728	1.59117	0.183105	0.058273
AT5G40650	8.1.7	TCA / org transformation.TCA.succinate dehydrogenase	mitochondrion	High	Master Protein	succinate dehydrogenase 2-2	37	12	117	3	12	9	0.692799	0.779117	0.00159581	7.89743e-05
AT4G28390	34.9	transport.metabolite transporters at the mitochondrial membrane	mitochondrion	High	Master Protein	ADP/ATP carrier 3	34	12	579	2	12	0	0.913759	0.663519	0.0302432	0.0456349
AT4G23620	29.2.1.1.3.2.35	protein.synthesis.ribosomal protein.prokaryotic.unknown organellar.50S subunit.L35	mitochondrion	High	Master Protein	Ribosomal protein L25/Gln-tRNA synthetase, anti-codon-binding domain	54	12	110	12	12	0	0.852104	0.748318	0.000129043	0.00171686
AT5G13440	9.5	mitochondrial electron transport / ATP synthesis.cytochrome c reductase	mitochondrion	High	Master Protein	Ubiquinol-cytochrome C reductase iron-sulfur subunit	33	9	127	9	9	0	-0.769413	-0.622892	0.000779101	0.00097837
AT3G26830	26.10	misc.cytochrome P450	endoplasmic reticulum	High	Master Protein	Cytochrome P450 superfamily protein	43	17	110	15	17	2	0.938387	0.706893	0.0289999	0.0676935
AT3G19130	28.99	DNA.unspecified	nucleus	High	Master Protein	RNA-binding protein 47B	29	8	89	7	8	1	-0.286096	-0.170492	0.00456868	0.100313
AT4G14710	15.3	metal handling.regulation	cytosol	High	Master Protein	RmlC-like cupins superfamily protein	59	13	113	3	13	10	-0.0805527	0.246104	0.187661	0.0127332
AT4G27560	26.2	misc.UDP glucosyl and glucoronyl transferases	plasma membrane	High	Master Protein	UDP-Glycosyltransferase superfamily protein	49	13	68	12	13	2	-0.0606071	-0.142472	0.367713	0.0354512
AT3G46830	30.5	signalling.G-proteins	cytosol	High	Master Protein	RAB GTPase homolog A2C	75	12	132	5	12	4	-0.11233	-0.128342	0.105442	0.0390945
AT5G43830	17.2.3	hormone metabolism.auxin.induced-regulated-responsive-activated	cytosol	High	Master Protein	Aluminium induced protein with YGL and LRDR motifs	61	10	169	9	10	0	-0.0874451	0.0489824	0.0911896	0.410203
AT1G61870	35.1.5	not assigned.no ontology.pentatricopeptide (PPR) repeat-containing protein	mitochondrion	High	Master Protein	pentatricopeptide repeat 336	34	14	130	14	14	0	0.83804	0.846204	5.22637e-05	3.12405e-05
AT5G52240	21.2	redox.ascorbate and glutathione	endoplasmic reticulum	High	Master Protein	membrane steroid binding protein 1	66	8	99	7	8	2	-0.201083	-0.144391	0.193545	0.206018
AT5G05000	29.3.3	protein.targeting.chloroplast	plastid	High	Master Protein	translocon at the outer envelope membrane of chloroplasts 34	46	11	89	10	11	0	0.13007	-0.00945469	0.379221	0.949947
AT3G13150	35.1.5	not assigned.no ontology.pentatricopeptide (PPR) repeat-containing protein	cytosol	High	Master Protein	Tetratricopeptide repeat (TPR)-like superfamily protein	30	13	97	13	13	0	-0.12369	-0.00655925	0.498795	0.963395
AT1G56700	29.5	protein.degradation	cytosol	High	Master Protein	Peptidase C15, pyroglutamyl peptidase I-like	77	10	96	9	10	0	-0.0511377	-0.00509242	0.574302	0.942631
AT4G12590	35.2	not assigned.unknown	endoplasmic reticulum	High	Master Protein	Protein of unknown function DUF106, transmembrane	56	11	77	11	11	0	0.0553729	-0.126937	0.471641	0.0768256
AT3G15410	35.1	not assigned.no ontology	golgi	High	Master Protein	Leucine-rich repeat (LRR) family protein	36	13	94	13	13	0	-0.0702288	-0.23813	0.811062	0.288954
AT4G01070	16.8.3	secondary metabolism.flavonoids.dihydroflavonols	plasma membrane	High	Master Protein	UDP-Glycosyltransferase superfamily protein	41	13	115	11	13	2	-0.41652	-0.395683	0.00746657	0.00406085
AT3G13060	35.2	not assigned.unknown	nucleus	High	Master Protein	evolutionarily conserved C-terminal region 5	24	11	88	8	11	1	0.0790446	-0.199374	0.746005	0.591028
AT1G80300	34.99	transport.misc	plastid	High	Master Protein	nucleotide transporter 1	28	14	139	4	14	0	-0.0949711	-0.100877	0.601491	0.277122
AT2G02390	26.9	misc.glutathione S transferases	cytosol	High	Master Protein	glutathione S-transferase zeta 1	69	10	120	2	10	0	0.060553	0.0730361	0.789096	0.44017
AT3G20390	27.1.19	RNA.processing.ribonucleases	plastid	High	Master Protein	endoribonuclease L-PSP family protein	68	10	126	10	10	0	0.12656	-0.219211	0.0336526	0.0122492
AT5G14780	25.10	C1-metabolism.formate dehydrogenase	mitochondrion	High	Master Protein	formate dehydrogenase	55	15	105	15	15	0	-0.630907	-0.870882	0.00210076	0.00257881
AT3G48110	29.1.14	protein.aa activation.glycine-tRNA ligase	plastid	High	Master Protein	glycine-tRNA ligases	21	14	110	14	14	0	0.561985	0.673716	0.00408686	0.000872462
AT1G66670	29.5.5	protein.degradation.serine protease	plastid	High	Master Protein	CLP protease proteolytic subunit 3	38	7	76	7	7	0	0.159704	0.26603	0.458427	0.337405
AT4G30990	35.2	not assigned.unknown	nucleus	High	Master Protein	ARM repeat superfamily protein	15	26	114	26	26	0	-0.100917	-0.0536471	0.49766	0.616729
AT2G31960	3.6	minor CHO metabolism.callose	golgi	High	Master Protein	glucan synthase-like 3	13	23	106	5	23	1	-0.410498	0.277846	0.120648	0.0298395
AT1G01100	29.2.1.2.2.81	protein.synthesis.ribosomal protein.eukaryotic.60S subunit.P1	cytosol	High	Master Protein	60S acidic ribosomal protein family	96	6	300	2	6	4	-0.12086	0.319322	0.472487	0.0781933
AT3G27820	21.2.1	redox.ascorbate and glutathione.ascorbate	peroxisome,plastid	High	Master Protein	monodehydroascorbate reductase 4	40	16	120	16	16	0	0.0815056	-0.101717	0.680683	0.353457
AT3G04830	35.2	not assigned.unknown	endoplasmic reticulum	High	Master Protein	Protein prenylyltransferase superfamily protein	46	10	93	9	10	1	0.0161149	-0.0889389	0.935044	0.606222
AT1G76090	17.3.1.2.2	hormone metabolism.brassinosteroid.synthesis-degradation.sterols.SMT2	endoplasmic reticulum	High	Master Protein	sterol methyltransferase 3	55	15	118	13	15	0	-0.915632	-0.513875	0.000120624	0.000343408
AT2G37190	29.2.1.2.2.12	protein.synthesis.ribosomal protein.eukaryotic.60S subunit.L12	cytosol	High	Master Protein	Ribosomal protein L11 family protein	64	9	143	1	9	10	-0.0389344	-0.0113874	0.670491	0.850735
AT3G18600	28.1	DNA.synthesis/chromatin structure	nucleus	High	Master Protein	P-loop containing nucleoside triphosphate hydrolases superfamily protein	39	17	100	16	17	1	-0.143056	0.139977	0.14003	0.303341
AT5G14030	35.1	not assigned.no ontology	endoplasmic reticulum	High	Master Protein	translocon-associated protein beta (TRAPB) family protein	52	6	96	6	6	0	-0.0560796	-0.00658239	0.573668	0.928851
AT3G50300	16.2	secondary metabolism.phenylpropanoids	cytosol	High	Master Protein	HXXXD-type acyl-transferase family protein	47	14	87	14	14	0	-0.0701665	-0.730016	0.618652	0.00460838
AT1G34130	20.2.3	stress.abiotic.drought/salt	endoplasmic reticulum	High	Master Protein	staurosporin and temperature sensitive 3-like b	23	14	105	13	14	0	-0.319343	-0.216738	0.0644145	0.224979
AT3G52850	29.3.4.3	protein.targeting.secretory pathway.vacuole	golgi	High	Master Protein	vacuolar sorting receptor homolog 1	36	16	126	15	16	1	-0.164968	0.286186	0.0702513	0.00759448
AT3G23750	30.2.9	signalling.receptor kinases.leucine rich repeat IX	plasma membrane	High	Master Protein	Leucine-rich repeat protein kinase family protein	23	15	112	14	15	1	-0.705233	-0.518988	0.0135786	0.0250477
AT4G24330	35.2	not assigned.unknown	endoplasmic reticulum	High	Master Protein	Protein of unknown function (DUF1682)	26	11	110	11	11	0	-0.318139	-0.287237	0.0443683	0.104622
AT3G02720	35.1	not assigned.no ontology	plasma membrane	High	Master Protein	Class I glutamine amidotransferase-like superfamily protein	36	8	73	8	8	0	-0.0554503	-0.0411435	0.730555	0.802633
AT2G21660	27.4	RNA.RNA binding	nucleus	High	Master Protein	cold, circadian rhythm, and rna binding 2	66	9	167	7	9	0	-0.621935	-0.662742	0.00648156	0.00133718
AT5G23630	34.14	transport.unspecified cations	endoplasmic reticulum	High	Master Protein	phosphate deficiency response 2	23	24	169	24	24	0	0.22432	-0.298275	0.0179313	0.0121261
AT2G29960	31.3.1	cell.cycle.peptidylprolyl isomerase	endoplasmic reticulum	High	Master Protein	cyclophilin 5	46	6	88	3	6	0	-0.279547	-0.361138	0.0546989	0.00204322
AT1G62480	30.3	signalling.calcium	cytosol	High	Master Protein	Vacuolar calcium-binding protein-related	93	6	52	6	6	0	-0.854544	-0.988543	0.118947	0.0503123
AT1G75280	16.8.5.1	secondary metabolism.flavonoids.isoflavones.isoflavone reductase	cytosol	High	Master Protein	NmrA-like negative transcriptional regulator family protein	44	10	96	9	10	1	0.556368	-0.0455435	0.0282406	0.755294
AT1G09300	29.5.7	protein.degradation.metalloprotease	mitochondrion	High	Master Protein	Metallopeptidase M24 family protein	35	11	75	11	11	0	1.11282	0.883203	0.0328293	0.00586529
AT5G66530	3.5	minor CHO metabolism.others	plastid	High	Master Protein	Galactose mutarotase-like superfamily protein	58	10	97	10	10	0	-0.267283	-0.0932873	0.00850668	0.368107
AT1G14960	20.2.99	stress.abiotic.unspecified	cytosol	High	Master Protein	Polyketide cyclase/dehydrase and lipid transport superfamily protein	78	8	73	8	8	0	0.692981	-1.75118	0.00367127	0.000166482
AT5G43400	35.2	not assigned.unknown	plastid	High	Master Protein	Uncharacterised conserved protein UCP015417, vWA	31	15	112	12	15	2	-0.566328	-0.375419	0.0332733	0.100543
AT5G61760	3.4.2	minor CHO metabolism.myo-inositol.InsP-Kinases	cytosol	High	Master Protein	inositol polyphosphate kinase 2 beta	55	13	104	12	13	1	0.281177	0.285349	0.223315	0.325182
AT2G42810	29.4	protein.postranslational modification	nucleus,cytosol	High	Master Protein	protein phosphatase 5.2	45	15	108	15	15	0	-0.0483433	-0.0659047	0.749243	0.596803
AT5G41520	29.2.1.2.1.10	protein.synthesis.ribosomal protein.eukaryotic.40S subunit.S10	cytosol	High	Master Protein	RNA binding Plectin/S10 domain-containing protein	57	9	97	9	9	0	-0.113199	-0.0753843	0.0552958	0.450696
AT4G34980	29.5.1	protein.degradation.subtilases	extracellular	High	Master Protein	subtilisin-like serine protease 2	39	18	88	18	18	0	-0.445797	-0.912793	0.0597081	0.0035381
AT5G48760	29.2.1.2.2.513	protein.synthesis.ribosomal protein.eukaryotic.60S subunit.L13A	cytosol	High	Master Protein	Ribosomal protein L13 family protein	39	8	120	3	8	0	-0.149132	-0.179338	0.111718	0.268305
AT3G46040	29.2.1.2.1.515	protein.synthesis.ribosomal protein.eukaryotic.40S subunit.S15A	cytosol	High	Master Protein	ribosomal protein S15A D	73	10	117	2	10	0	-0.0585129	0.0315766	0.123143	0.777224
AT5G56080	15.2	metal handling.binding, chelation and storage	cytosol	High	Master Protein	nicotianamine synthase 2	52	9	66	8	9	0	0.700189	1.44973	0.487171	0.13347
AT5G12410	35.1	not assigned.no ontology	nucleus	High	Master Protein	THUMP domain-containing protein	50	13	91	13	13	0	0.0174129	-0.0823492	0.950296	0.783685
AT4G26910	35.1	not assigned.no ontology	mitochondrion	High	Master Protein	Dihydrolipoamide succinyltransferase	28	11	110	5	11	7	0.0211801	0.219121	0.741725	0.0243502
AT4G24490	16.1.1	secondary metabolism.isoprenoids.non-mevalonate pathway	nucleus	High	Master Protein	RAB geranylgeranyl transferase alpha subunit 1	38	19	99	19	19	0	0.0220436	-0.175022	0.712176	0.0299181
AT4G37520	26.12	misc.peroxidases	extracellular	High	Master Protein	Peroxidase superfamily protein	62	15	120	12	15	3	0.398778	-0.0232459	0.00676368	0.79854
AT3G33530	35.1	not assigned.no ontology	plastid	High	Master Protein	Transducin family protein / WD-40 repeat family protein	20	20	121	20	20	0	-0.0563075	0.0871655	0.577805	0.437346
AT3G53430	29.2.1.2.2.12	protein.synthesis.ribosomal protein.eukaryotic.60S subunit.L12	cytosol	High	Master Protein	Ribosomal protein L11 family protein	64	9	143	1	9	0	0.0743573	0.209992	0.574374	0.196577
AT4G36400	35.1	not assigned.no ontology	mitochondrion	High	Master Protein	FAD-linked oxidases family protein	44	15	85	15	15	0	0.104593	-0.125567	0.466436	0.374766
P35527				High	Master Protein	SWISS-PROT:P35527 Tax_Id=9606 Gene_Symbol=KRT9 Keratin, type I cytoskeletal 9	43	14	49	14	14	0	-1.57066	-2.3622	0.142986	0.0537687
AT4G23400	34.19.1	transport.Major Intrinsic Proteins.PIP	plasma membrane	High	Master Protein	plasma membrane intrinsic protein 1;5	36	7	182	5	7	0	-0.676939	-0.0269478	0.00567105	0.877053
AT2G33410	27.4	RNA.RNA binding	nucleus	High	Master Protein	RNA-binding (RRM/RBD/RNP motifs) family protein	34	9	113	9	9	0	-0.165958	0.0422455	0.0321707	0.744714
AT5G53350	29.5.5	protein.degradation.serine protease	mitochondrion	High	Master Protein	CLP protease regulatory subunit X	32	10	76	8	10	2	0.89346	0.965732	0.0240429	0.0229222
AT3G16110	21.1.1	redox.thioredoxin.PDIL	endoplasmic reticulum	High	Master Protein	PDI-like 1-6	45	19	117	16	19	3	0.322524	0.127553	0.00554445	0.189713
AT4G23430	26.22	misc.short chain dehydrogenase/reductase (SDR)	plastid,cytosol	High	Master Protein	NAD(P)-binding Rossmann-fold superfamily protein	63	14	97	9	14	7	0.122623	-0.393069	0.297282	0.00851175
AT2G04400	13.1.6.5.4	amino acid metabolism.synthesis.aromatic aa.tryptophan.indole-3-glycerol phosphate synthase	plastid	High	Master Protein	Aldolase-type TIM barrel family protein	47	17	161	17	17	0	-0.34062	-0.571544	0.00185825	0.000496643
AT1G59960	16.8.2	secondary metabolism.flavonoids.chalcones	cytosol	High	Master Protein	NAD(P)-linked oxidoreductase superfamily protein	55	12	122	12	12	0	-0.0376505	-0.0173222	0.830013	0.890263
AT1G02780	29.2.1.2.2.19	protein.synthesis.ribosomal protein.eukaryotic.60S subunit.L19	cytosol	High	Master Protein	Ribosomal protein L19e family protein	39	8	154	3	8	0	0.245151	-0.550464	0.360761	0.019922
AT2G42590	30.7	signalling.14-3-3 proteins	cytosol	High	Master Protein	general regulatory factor 9	50	11	243	9	11	1	-0.120478	-0.0169074	0.199103	0.843577
AT4G19810	20.1	stress.biotic	extracellular	High	Master Protein	Glycosyl hydrolase family protein with chitinase insertion domain	47	10	60	10	10	0	-0.982226	-1.35716	0.0143003	0.00704942
AT1G19140	35.2	not assigned.unknown	mitochondrion	High	Master Protein	FUNCTIONS IN: molecular_function unknown; INVOLVED IN: ubiquinone biosynthetic process; LOCATED IN: mitochondrion; EXPRESSED IN: 24 plant structures; EXPRESSED DURING: 15 growth stages; CONTAINS InterPro DOMAIN/s: COQ9 (InterPro:IPR013718), Ubiquinone biosynthesis protein COQ9 (InterPro:IPR012762); Has 748 Blast hits to 748 proteins in 260 species: Archae - 0; Bacteria - 218; Metazoa - 126; Fungi…	59	12	98	12	12	0	0.375573	0.68917	0.0525936	0.00603087
AT1G33800	35.2	not assigned.unknown	golgi	High	Master Protein	Protein of unknown function (DUF579)	56	8	74	5	8	3	-0.029917	0.519862	0.792254	0.00481833
AT5G66140	29.5.11.20	protein.degradation.ubiquitin.proteasom	nucleus,cytosol	High	Master Protein	proteasome alpha subunit D2	58	11	109	3	11	8	-0.0724374	0.0455543	0.206934	0.485542
AT3G58730	34.1.1.3	transport.p- and v-ATPases.H+-transporting two-sector ATPase.subunit D	vacuole,golgi	High	Master Protein	vacuolar ATP synthase subunit D (VATD) / V-ATPase D subunit / vacuolar proton pump D subunit (VATPD)	60	17	190	17	17	0	-0.00202816	-0.127777	0.988398	0.251293
AT5G64740	10.2.1	cell wall.cellulose synthesis.cellulose synthase	plasma membrane	High	Master Protein	cellulose synthase 6	25	21	128	11	21	5	-0.319488	-0.160229	0.296366	0.3435
AT5G49555	16.1.4	secondary metabolism.isoprenoids.carotenoids	mitochondrion	High	Master Protein	FAD/NAD(P)-binding oxidoreductase family protein	42	13	120	13	13	0	-0.371623	0.298384	0.141804	0.0902504
AT5G09420	29.3.3	protein.targeting.chloroplast	mitochondrion	High	Master Protein	translocon at the outer membrane of chloroplasts 64-V	36	18	112	18	18	0	1.19172	1.1801	2.84027e-05	1.29896e-05
AT5G06110	31.2	cell.division	nucleus	High	Master Protein	DnaJ domain ;Myb-like DNA-binding domain	30	20	104	18	20	2	-0.343783	-0.369871	0.0198611	0.0246481
AT1G43690	29.5.11	protein.degradation.ubiquitin	cytosol	High	Master Protein	ubiquitin interaction motif-containing protein	30	12	105	12	12	0	-0.290685	-0.730704	0.122059	0.000656548
AT1G17860	20.1.7.6.1	stress.biotic.PR-proteins.proteinase inhibitors.trypsin inhibitor	extracellular	High	Master Protein	Kunitz family trypsin and protease inhibitor protein	68	12	162	12	12	0	-0.883524	-0.352309	0.000766648	0.00567508
AT3G12050	35.1	not assigned.no ontology	cytosol	High	Master Protein	Aha1 domain-containing protein	51	11	94	11	11	0	-0.126488	0.00117343	0.499675	0.993066
AT4G32285	35.1.21	not assigned.no ontology.epsin N-terminal homology (ENTH) domain-containing protein	cytosol	High	Master Protein	ENTH/ANTH/VHS superfamily protein	26	14	101	6	14	1	-1.5089	0.0458676	0.479938	0.983417
AT1G09590	29.2.1.2.2.21	protein.synthesis.ribosomal protein.eukaryotic.60S subunit.L21	cytosol	High	Master Protein	Translation protein SH3-like family protein	39	7	177	7	7	0	0.343416	0.0685834	0.0766465	0.734235
AT5G61820	35.2	not assigned.unknown	extracellular	High	Master Protein	FUNCTIONS IN: molecular_function unknown; INVOLVED IN: biological_process unknown; LOCATED IN: vacuole; EXPRESSED IN: 24 plant structures; EXPRESSED DURING: 15 growth stages; CONTAINS InterPro DOMAIN/s: Stress up-regulated Nod 19 (InterPro:IPR011692); Has 30201 Blast hits to 17322 proteins in 780 species: Archae - 12; Bacteria - 1396; Metazoa - 17338; Fungi - 3422; Plants - 5037; Viruses - 0; Oth…	31	9	86	9	9	0	-0.633765	0.119891	0.0679823	0.492066
AT3G54860	29.3.4.3	protein.targeting.secretory pathway.vacuole	golgi	High	Master Protein	Sec1/munc18-like (SM) proteins superfamily	39	16	101	16	16	0	-0.328375	-0.191153	0.0327816	0.302922
AT3G43190	2.2.1.5	major CHO metabolism.degradation.sucrose.Susy	cytosol	High	Master Protein	sucrose synthase 4	30	20	121	11	20	0	-0.084275	-0.028477	0.460382	0.691851
AT2G34357	35.2	not assigned.unknown	nucleus	High	Master Protein	ARM repeat superfamily protein	20	17	123	17	17	0	0.144279	0.0649553	0.747939	0.61307
AT1G29940	27.2	RNA.transcription	nucleus	High	Master Protein	nuclear RNA polymerase A2	17	16	109	16	16	0	-0.377605	-0.259516	0.145598	0.238173
AT1G24050	35.2	not assigned.unknown	cytosol	High	Master Protein	RNA-processing, Lsm domain	64	8	98	8	8	0	-0.187418	-0.087899	0.583862	0.792006
AT5G51570	35.1	not assigned.no ontology	golgi	High	Master Protein	SPFH/Band 7/PHB domain-containing membrane-associated protein family	51	12	112	12	12	0	-0.269457	0.302317	0.314118	0.109876
AT1G16460	13.2.5.3	amino acid metabolism.degradation.serine-glycine-cysteine group.cysteine	cytosol	High	Master Protein	rhodanese homologue 2	37	8	98	7	8	0	-0.690884	-0.213781	0.000744403	0.244245
AT5G52640	20.2.1	stress.abiotic.heat	cytosol	High	Master Protein	heat shock protein 90.1	27	18	190	8	18	0	-0.740907	-0.317263	0.00748473	0.00604599
AT4G02580	9.1.2	mitochondrial electron transport / ATP synthesis.NADH-DH.localisation not clear	mitochondrion	High	Master Protein	NADH-ubiquinone oxidoreductase 24 kDa subunit, putative	40	8	147	8	8	0	-0.204048	-0.0616112	0.0948678	0.318143
AT3G05590	29.2.1.2.2.18	protein.synthesis.ribosomal protein.eukaryotic.60S subunit.L18	cytosol	High	Master Protein	ribosomal protein L18	60	14	243	4	14	0	-0.326075	-0.227274	0.0226526	0.0539899
AT3G53580	13.1.3.5.4	amino acid metabolism.synthesis.aspartate family.lysine.diaminopimelate epimerase	plastid	High	Master Protein	diaminopimelate epimerase family protein	52	13	77	13	13	0	-0.0844981	-0.176595	0.463846	0.0394753
AT3G21190	35.2	not assigned.unknown	golgi	High	Master Protein	O-fucosyltransferase family protein	45	14	112	11	14	3	-0.00391745	0.13432	0.986927	0.606232
AT3G16530	26.16	misc.myrosinases-lectin-jacalin	extracellular	High	Master Protein	Legume lectin family protein	49	8	91	7	8	1	0.0590771	-0.369123	0.46153	0.0230462
AT5G49760	30.2.8.1	signalling.receptor kinases.leucine rich repeat VIII.VIII-1	plasma membrane	High	Master Protein	Leucine-rich repeat protein kinase family protein	25	18	146	17	18	1	-0.252544	0.110904	0.0391787	0.18589
AT5G61510	26.7	misc.oxidases - copper, flavone etc	mitochondrion	High	Master Protein	GroES-like zinc-binding alcohol dehydrogenase family protein	43	11	81	11	11	0	-0.0234175	-0.0758974	0.90487	0.429783
AT3G01640	10.1.30.3	cell wall.precursor synthesis.sugar kinases.glucuronic acid kinase	cytosol	High	Master Protein	glucuronokinase G	54	11	77	11	11	0	-0.424836	-0.499252	0.011875	0.0292161
AT1G64200	34.1.1	transport.p- and v-ATPases.H+-transporting two-sector ATPase	vacuole	High	Master Protein	vacuolar H+-ATPase subunit E isoform 3	53	11	127	5	11	0	-1.24172	-1.831	0.0222921	0.00204248
AT5G63860	20.2.5	stress.abiotic.light	nucleus,cytosol	High	Master Protein	Regulator of chromosome condensation (RCC1) family protein	46	13	89	13	13	0	-0.0945044	-0.354859	0.432468	0.358634
AT4G25840	12.2.99	N-metabolism.ammonia metabolism.unspecified	mitochondrion	High	Master Protein	glycerol-3-phosphatase 1	53	10	87	8	10	2	0.152376	0.130741	0.014047	0.249875
AT1G12410	29.5.5	protein.degradation.serine protease	plastid	High	Master Protein	CLP protease proteolytic subunit 2	42	9	82	9	9	0	-0.0735117	0.133536	0.85524	0.767466
AT4G00740	20.2.3	stress.abiotic.drought/salt	golgi	High	Master Protein	S-adenosyl-L-methionine-dependent methyltransferases superfamily protein	37	15	117	15	15	0	0.453307	0.547575	0.00338165	0.00169383
AT5G14950	29.7.7	protein.glycosylation.mannosyl-oligosaccharide-1,3-1,6-alpha-mannosidase(GMII)	golgi	High	Master Protein	golgi alpha-mannosidase II	21	20	90	20	20	0	-0.0445365	-0.0257739	0.59143	0.595182
AT3G19740	29.5.9	protein.degradation.AAA type	mitochondrion	High	Master Protein	P-loop containing nucleoside triphosphate hydrolases superfamily protein	28	20	106	11	20	7	0.216722	0.383405	0.0779749	0.288907
AT3G21720	6.9	gluconeogenesis / glyoxylate cycle.isocitrate lyase	peroxisome	High	Master Protein	isocitrate lyase	30	11	60	11	11	0	0.9847	0.685513	0.0285092	0.0223511
AT3G01720	35.2	not assigned.unknown	plasma membrane	High	Master Protein	unknown protein; FUNCTIONS IN: molecular_function unknown; INVOLVED IN: biological_process unknown; LOCATED IN: endomembrane system; EXPRESSED IN: 24 plant structures; EXPRESSED DURING: 13 growth stages; BEST Arabidopsis thaliana protein match is: unknown protein (TAIR:AT5G25265.1); Has 374 Blast hits to 211 proteins in 23 species: Archae - 0; Bacteria - 0; Metazoa - 0; Fungi - 0; Plants - 316; V…	31	19	124	18	19	0	0.247693	0.451912	0.0819095	0.0149686
AT4G19490	35.2	not assigned.unknown	golgi	High	Master Protein	VPS54	25	17	120	17	17	0	-0.153797	-0.21205	0.401131	0.242261
AT4G36080	30.4	signalling.phosphinositides	cytosol	High	Master Protein	phosphotransferases, alcohol group as acceptor;binding;inositol or phosphatidylinositol kinases	10	28	141	12	28	0	1.35103	1.76583	0.130346	0.00211777
AT1G08450	30.3	signalling.calcium	endoplasmic reticulum	High	Master Protein	calreticulin 3	43	15	92	15	15	0	-0.0421378	-0.227881	0.855176	0.185095
AT5G07990	16.8.3.3	secondary metabolism.flavonoids.dihydroflavonols.flavonoid 3''-monooxygenase	endoplasmic reticulum	High	Master Protein	Cytochrome P450 superfamily protein	40	14	72	14	14	0	1.26328	1.2077	1.21637e-05	0.000496902
AT5G59160	29.4	protein.postranslational modification	cytosol	High	Master Protein	type one serine/threonine protein phosphatase 2	60	13	110	5	13	8	-0.248017	0.0270902	0.100465	0.856065
AT5G42220	29.2.3	protein.synthesis.initiation	nucleus	High	Master Protein	Ubiquitin-like superfamily protein	21	9	62	9	9	0	0.465426	0.190795	0.163353	0.150654
AT3G26210	26.10	misc.cytochrome P450	plasma membrane	High	Master Protein	cytochrome P450, family 71, subfamily B, polypeptide 23	45	15	115	13	15	0	0.349895	0.2375	0.297697	0.395312
AT1G50140	29.5.9	protein.degradation.AAA type	mitochondrion	High	Master Protein	P-loop containing nucleoside triphosphate hydrolases superfamily protein	21	17	97	8	17	0	2.38206	2.37856	0.0575746	0.0219558
AT1G18070	30.5	signalling.G-proteins	cytosol	High	Master Protein	Translation elongation factor EF1A/initiation factor IF2gamma family protein	39	18	145	18	18	0	-0.440886	-0.456326	0.000552678	0.000579989
AT3G04880	28.2	DNA.repair	cytosol	High	Master Protein	DNA-damage-repair/toleration protein (DRT102)	48	8	66	8	8	0	-0.295052	0.180749	0.176415	0.357615
AT2G43950	35.2	not assigned.unknown	plastid	High	Master Protein	chloroplast outer envelope protein 37	40	11	85	11	11	0	-0.256515	-0.136314	0.0456143	0.0307764
AT4G22285	35.1	not assigned.no ontology	nucleus	High	Master Protein	Ubiquitin C-terminal hydrolases superfamily protein	33	13	113	13	13	0	-0.258737	-0.0809244	0.266843	0.571573
AT5G60960	35.1.5	not assigned.no ontology.pentatricopeptide (PPR) repeat-containing protein	mitochondrion	High	Master Protein	Pentatricopeptide repeat (PPR) superfamily protein	36	17	127	17	17	0	0.839788	0.721471	0.000440519	0.00607218
AT5G57120	29.2.2.2.99	protein.synthesis.ribosome biogenesis.Assembly factors.misc	nucleus	High	Master Protein	FUNCTIONS IN: molecular_function unknown; INVOLVED IN: biological_process unknown; LOCATED IN: nucleolus; EXPRESSED IN: 21 plant structures; EXPRESSED DURING: 13 growth stages; CONTAINS InterPro DOMAIN/s: LisH dimerisation motif (InterPro:IPR006594), SRP40, C-terminal (InterPro:IPR007718); Has 101969 Blast hits to 55488 proteins in 2506 species: Archae - 424; Bacteria - 13843; Metazoa - 37674; Fu…	35	9	64	9	9	0	-0.526306	-0.419928	0.102108	3.56099e-05
AT3G56070	31.3.1	cell.cycle.peptidylprolyl isomerase	mitochondrion	High	Master Protein	rotamase cyclophilin 2	73	11	141	10	11	0	0.434189	0.826014	0.0363456	0.0190807
AT3G21110	23.1.2.7	nucleotide metabolism.synthesis.purine.SAICAR synthetase	plastid	High	Master Protein	purin 7	50	13	88	13	13	0	-0.0423615	-0.0606122	0.656206	0.627313
AT5G58330	8.2.9	TCA / org transformation.other organic acid transformatons.cyt MDH	plastid	High	Master Protein	lactate/malate dehydrogenase family protein	35	11	92	11	11	0	0.982896	1.33557	0.000628347	0.000285127
AT3G17020	20.2.2	stress.abiotic.cold	plasma membrane,cytosol	High	Master Protein	Adenine nucleotide alpha hydrolases-like superfamily protein	55	7	79	7	7	0	-0.183581	0.14014	0.418107	0.336548
AT5G10560	10.6.2	cell wall.degradation.mannan-xylose-arabinose-fucose	extracellular	High	Master Protein	Glycosyl hydrolase family protein	30	17	125	16	17	1	-0.0752809	-0.109082	0.260961	0.126129
AT5G27970	35.2	not assigned.unknown	golgi	High	Master Protein	ARM repeat superfamily protein	18	21	98	21	21	0	-0.0127928	-0.0687681	0.96391	0.724312
AT3G55260	29.7.5	protein.glycosylation.alpha-1,3-mannosyl-glycoprotein-beta-1,2-N-acetylglucosaminyltransferase(GnTI)	extracellular	High	Master Protein	beta-hexosaminidase 1	40	13	81	13	13	0	-0.416527	-0.0833108	0.0036448	0.0371729
AT2G37500	13.1.2.3.2	amino acid metabolism.synthesis.glutamate family.arginine.acetylglutamate kinase	plastid	High	Master Protein	arginine biosynthesis protein ArgJ family	34	9	79	9	9	0	-0.0675394	-0.0563788	0.324778	0.279259
AT4G24160	35.1	not assigned.no ontology	peroxisome	High	Master Protein	alpha/beta-Hydrolases superfamily protein	46	13	92	13	13	0	0.804191	0.701239	0.00104913	0.00184592
AT1G16400	16.5.1.1.1.6	secondary metabolism.sulfur-containing.glucosinolates.synthesis.aliphatic.CYP79F1/F2 monooxygenase	endoplasmic reticulum	High	Master Protein	cytochrome P450, family 79, subfamily F, polypeptide 2	30	12	91	12	12	0	0.311808	0.0212995	0.152102	0.908749
AT3G23490	16.4.3.1	secondary metabolism.N misc.cyanogenic glycosides.cyanase	mitochondrion	High	Master Protein	cyanase	68	8	127	8	8	0	0.0637859	-0.00184141	0.77054	0.991286
AT1G30820	23.1.1.10	nucleotide metabolism.synthesis.pyrimidine.CTP synthetase	endoplasmic reticulum	High	Master Protein	CTP synthase family protein	42	14	73	12	14	0	-0.599761	-0.185034	0.00072451	0.0123537
AT3G13110	13.1.5.3.2	amino acid metabolism.synthesis.serine-glycine-cysteine group.cysteine.SAT	mitochondrion	High	Master Protein	serine acetyltransferase 2;2	45	11	96	11	11	0	0.878732	0.717382	0.0065646	0.00760352
AT3G53420	34.19.1	transport.Major Intrinsic Proteins.PIP	plasma membrane	High	Master Protein	plasma membrane intrinsic protein 2A	31	7	113	4	7	1	-0.876951	-0.116483	0.000416178	0.0649391
AT2G40360	29.2.2.3.4	protein.synthesis.ribosome biogenesis.Pre-rRNA processing and modifications.WD-repeat proteins	nucleus	High	Master Protein	Transducin/WD40 repeat-like superfamily protein	31	15	94	15	15	0	0.0647543	0.242531	0.436908	0.0135367
AT3G66658	16.4.2.1	secondary metabolism.N misc.betaine.betaine-aldehyde dehydrogenase	endoplasmic reticulum	High	Master Protein	aldehyde dehydrogenase 22A1	30	11	80	11	11	0	0.109944	0.354139	0.586488	0.105172
AT3G06540	30.5	signalling.G-proteins	cytosol	High	Master Protein	Rab escort protein	41	14	97	14	14	0	-0.070013	-0.114045	0.497987	0.27726
AT5G35430	35.2	not assigned.unknown	golgi	High	Master Protein	Tetratricopeptide repeat (TPR)-like superfamily protein	24	15	114	15	15	0	-0.132069	0.0212882	0.258283	0.781172
AT1G07140	30.5	signalling.G-proteins	cytosol	High	Master Protein	Pleckstrin homology (PH) domain superfamily protein	51	8	69	6	8	1	-0.061289	-0.121717	0.809549	0.501235
AT1G73370	2.2.1.5	major CHO metabolism.degradation.sucrose.Susy	cytosol	High	Master Protein	sucrose synthase 6	26	19	95	19	19	0	-0.0153691	-0.182795	0.872499	0.0183543
AT5G13280	13.1.3.6.1.1	amino acid metabolism.synthesis.aspartate family.misc.homoserine.aspartate kinase	plastid	High	Master Protein	aspartate kinase 1	38	15	119	13	15	2	0.197643	0.312881	0.0117431	0.000182336
AT3G06670	35.2	not assigned.unknown	nucleus	High	Master Protein	binding	27	17	105	17	17	0	-0.470388	-0.344802	0.174051	0.0999967
AT1G60730	17.2.3	hormone metabolism.auxin.induced-regulated-responsive-activated	cytosol	High	Master Protein	NAD(P)-linked oxidoreductase superfamily protein	50	15	107	10	15	1	0.499226	0.198028	0.0393283	0.197107
AT1G03090	13.2.4.4	amino acid metabolism.degradation.branched chain group.leucine	mitochondrion	High	Master Protein	methylcrotonyl-CoA carboxylase alpha chain, mitochondrial / 3-methylcrotonyl-CoA carboxylase 1 (MCCA)	32	15	84	15	15	0	0.0706993	-0.0142893	0.826279	0.943991
AT3G17465	29.2.1.1.1.2.3	protein.synthesis.ribosomal protein.prokaryotic.chloroplast.50S subunit.L3	mitochondrion	High	Master Protein	ribosomal protein L3 plastid	47	11	106	11	11	0	0.889637	0.815142	0.00453091	0.00331303
AT4G38630	29.5.11	protein.degradation.ubiquitin	cytosol	High	Master Protein	regulatory particle non-ATPase 10	28	9	86	9	9	0	-0.114658	-0.103274	0.0101072	0.0706998
AT1G14650	27.1	RNA.processing	nucleus	High	Master Protein	SWAP (Suppressor-of-White-APricot)/surp domain-containing protein / ubiquitin family protein	29	14	71	14	14	0	-0.75611	-0.907797	0.0430085	0.0267575
AT1G02930	26.9	misc.glutathione S transferases	cytosol	High	Master Protein	glutathione S-transferase 6	66	11	118	4	11	0	-0.615657	0.142673	0.188064	0.20524
AT4G08780	26.12	misc.peroxidases	extracellular	High	Master Protein	Peroxidase superfamily protein	58	15	127	10	15	3	-0.114993	0.106926	0.586153	0.597006
AT1G10270	35.1.5	not assigned.no ontology.pentatricopeptide (PPR) repeat-containing protein	mitochondrion	High	Master Protein	glutamine-rich protein 23	24	19	111	19	19	0	1.14757	1.18762	0.00022223	0.000118329
AT3G13290	33.99	development.unspecified	nucleus	High	Master Protein	varicose-related	18	19	124	10	19	0	0.548372	0.188787	0.345572	0.588736
AT5G38410	1.3.2	PS.calvin cycle.rubisco small subunit	plastid	High	Master Protein	Ribulose bisphosphate carboxylase (small chain) family protein	59	11	123	4	11	9	1.13231	1.74833	0.242037	0.0964919
AT3G01290	35.1	not assigned.no ontology	plasma membrane	High	Master Protein	SPFH/Band 7/PHB domain-containing membrane-associated protein family	66	14	167	10	14	4	0.137882	0.474025	0.33182	0.0229541
AT1G31850	20.2.3	stress.abiotic.drought/salt	golgi	High	Master Protein	S-adenosyl-L-methionine-dependent methyltransferases superfamily protein	32	15	131	9	15	5	-0.0315719	0.0322062	0.550014	0.682309
AT2G33630	11.8.4	lipid metabolism.'exotics' (steroids, squalene etc).3-beta hydroxysteroid dehydrogenase/isomerase	endoplasmic reticulum	High	Master Protein	NAD(P)-binding Rossmann-fold superfamily protein	32	12	130	12	12	0	1.18345	0.706238	0.166937	0.338473
AT1G64950	26.10	misc.cytochrome P450	endoplasmic reticulum	High	Master Protein	cytochrome P450, family 89, subfamily A, polypeptide 5	48	19	122	11	19	6	-0.131783	-0.341063	0.567391	0.157911
AT5G49020	26.6	misc.O-methyl transferases	plastid	High	Master Protein	protein arginine methyltransferase 4A	39	14	87	13	14	0	-0.154679	0.118511	0.0458904	0.13592
AT1G49300	30.5	signalling.G-proteins	plasma membrane	High	Master Protein	RAB GTPase homolog G3E	69	13	145	5	13	9	-0.218484	-0.105732	0.0167038	0.185377
AT3G60440	35.2	not assigned.unknown	plastid	High	Master Protein	Phosphoglycerate mutase family protein	66	11	70	10	11	0	-0.153678	-0.210631	0.349344	0.246003
AT2G37790	3.5	minor CHO metabolism.others	cytosol	High	Master Protein	NAD(P)-linked oxidoreductase superfamily protein	70	16	118	13	16	0	0.0762915	0.141346	0.55814	0.287659
AT5G07870	16.2	secondary metabolism.phenylpropanoids	golgi,cytosol	High	Master Protein	HXXXD-type acyl-transferase family protein	29	11	96	6	11	5	-0.660415	-0.626683	0.00266591	0.0015199
AT1G45145	21.1	redox.thioredoxin	cytosol	High	Master Protein	thioredoxin H-type 5	82	8	166	7	8	1	-0.695205	-0.169569	0.000326841	0.00978752
AT2G03450	26.13	misc.acid and other phosphatases	extracellular	High	Master Protein	purple acid phosphatase 9	33	14	79	14	14	0	-0.390516	0.124339	0.300755	0.603135
AT1G04280	35.2	not assigned.unknown	mitochondrion	High	Master Protein	P-loop containing nucleoside triphosphate hydrolases superfamily protein	39	15	107	15	15	0	0.174209	0.179733	0.336767	0.0736725
AT5G16840	27.4	RNA.RNA binding	cytosol	High	Master Protein	binding partner of acd11 1	58	9	70	8	9	1	-0.0664843	-0.274581	0.75141	0.127185
AT4G18040	29.2.3	protein.synthesis.initiation	cytosol	High	Master Protein	eukaryotic translation initiation factor 4E	66	9	77	9	9	0	-0.0890895	-0.055799	0.590233	0.559687
AT1G12010	17.5.1.2	hormone metabolism.ethylene.synthesis-degradation.1-aminocyclopropane-1-carboxylate oxidase	peroxisome	High	Master Protein	2-oxoglutarate (2OG) and Fe(II)-dependent oxygenase superfamily protein	70	13	84	10	13	0	0.50793	0.805488	0.0922961	0.00604316
AT3G13460	30.3	signalling.calcium	cytosol	High	Master Protein	evolutionarily conserved C-terminal region 2	25	14	110	9	14	6	-0.0290784	-0.107486	0.793309	0.114437
AT5G44790	34.12	transport.metal	golgi	High	Master Protein	copper-exporting ATPase / responsive-to-antagonist 1 / copper-transporting ATPase (RAN1)	19	13	115	13	13	0	-0.315033	-0.249399	0.273962	0.359611
AT3G10670	29.8	protein.assembly and cofactor ligation	plastid	High	Master Protein	non-intrinsic ABC protein 7	45	11	86	11	11	0	-0.0609906	-0.216058	0.584641	0.0481804
AT2G30060	30.5	signalling.G-proteins	nucleus	High	Master Protein	Pleckstrin homology (PH) domain superfamily protein	58	9	78	8	9	1	-0.0873767	-0.0757585	0.837014	0.872263
AT5G46430	29.2.1.2.2.32	protein.synthesis.ribosomal protein.eukaryotic.60S subunit.L32	cytosol	High	Master Protein	Ribosomal protein L32e	49	7	113	3	7	0	-0.153415	-0.768356	0.311032	0.0084515
AT1G17190	26.9	misc.glutathione S transferases	cytosol	High	Master Protein	glutathione S-transferase tau 26	43	9	138	9	9	0	-0.668851	-1.17793	0.000265086	2.66389e-05
AT1G79500	10.1.12.2	cell wall.precursor synthesis.KDO pathway.KDO-8-Phosphate Synthase	cytosol	High	Master Protein	Aldolase-type TIM barrel family protein	78	15	108	10	15	5	0.153783	0.147755	0.310353	0.281901
AT1G23870	3.2.3	minor CHO metabolism.trehalose.potential TPS/TPP	vacuole,cytosol	High	Master Protein	trehalose-phosphatase/synthase 9	32	20	117	11	20	3	-1.42506	-0.785957	0.00221014	0.00289121
AT5G05460	35.1	not assigned.no ontology	vacuole,cytosol	High	Master Protein	Glycosyl hydrolase family 85	40	16	80	15	16	1	-0.651237	-0.580896	0.012766	0.0433083
AT5G42390	29.5	protein.degradation	plastid	High	Master Protein	Insulinase (Peptidase family M16) family protein	15	13	88	13	13	0	0.113175	0.206079	0.219683	0.0181924
[truncated: 4,186 more rows]
