# Supplementary material for: Lon1 Inactivation Downregulates Autophagic Flux and Brassinosteroid Biogenesis, Modulating Mitochondrial Proportion and Seed Development in Arabidopsis
Source: Int J Mol Sci. 2024 May 16;25(10):5425. doi: 10.3390/ijms25105425 (PMC11121791; doi:10.3390/ijms25105425)
Supplement: Supplementary file 1 [file ijms-25-05425-s001.zip › Data S2 Transcript level of 24,113 genes in lon1-2, atg5-1 and lon1-2atg5-1 by RNA deep sequencing.xlsx]

## Sheet: Sheet4
Data S2 Transcript level of 24,113 genes in lon1-2, atg5-1 and lon1-2atg5-1 by RNA deep sequencing. Transcript level changes for lon1-2 were from pulbished data in Bioxiv. Genes of unfolded protein response (UPR) genes for mitochondria, ER and chloroplast were annotated . Relative transcript level were colored according to Log2FC values (color gradient blue to yellow cover-2 to 2). UPR markers ge…
gene_id	gene_symbol	gene_Dbxref	description	product	TF_Family	GO_id	GO_term	pathway	pathway_description	BINCODE-Tair10	NAME-Tair10	DESCRIPTION-Tair10	BINCODE Araport	NAME Araport	DESCRIPTION Araport	SubaCon	pValue	lon1-2 log2FoldChange	pValue	atg5-1 log2FoldChange	pValue	lon1-2atg5-1 log2FoldChange	UPRmt	UPRer	UPRcp
AT1G01010	NAC001	Araport:AT1G01010,TAIR:AT1G01010,GeneID:839580		NAC domain containing protein 1	NAC	GO:0003677,GO:0003700,GO:0005634,GO:0016021	DNA binding|DNA-binding transcription factor activity|nucleus|integral component of membrane			33.99	development.unspecified	Symbols: ANAC001 | ANAC001 (Arabidopsis NAC domain containing protein 1); transcription factor | chr1:3631-5899 FORWARD	15.7.17	RNA biosynthesis.transcriptional activation.NAC transcription factor	RNA biosynthesis.transcriptional activation.NAC transcription factor (original description: none)	nucleus	0.00469387	-0.484534	0.416586	0.111978	0.388744	0.168517
AT1G01020	ARV1	Araport:AT1G01020,TAIR:AT1G01020,GeneID:839569		ARV1 family protein						11.8.1	lipid metabolism.'exotics' (steroids, squalene etc).sphingolipids	Symbols: ARV1 | ARV1 | chr1:5928-8737 REVERSE	35.2	not assigned.not annotated	no hits & (original description: none)	endoplasmic reticulum	0.663634	-0.0711276	0.567183	0.0718911	0.573142	-0.0911843
AT1G01030	NGA3	Araport:AT1G01030,TAIR:AT1G01030,GeneID:839321		AP2/B3-like transcriptional factor family protein	B3	GO:0003677,GO:0003700,GO:0005634,GO:0006355,GO:0009908,GO:0048366,GO:1901371	DNA binding|DNA-binding transcription factor activity|nucleus|regulation of transcription, DNA-templated|flower development|leaf development|regulation of leaf morphogenesis			27.3.1	RNA.regulation of transcription.ABI3/VP1-related B3-domain-containing transcription factor family	Symbols: NGA3 | NGA3 (NGATHA3); transcription factor | chr1:11649-13714 REVERSE	15.7.5.3	RNA biosynthesis.transcriptional activation.B3 superfamily.RAV/NGATHA transcription factor	RNA biosynthesis.transcriptional activation.B3 superfamily.RAV/NGATHA transcription factor (original description: none)	nucleus	0.643115	0.156714	0.205036	0.356267	0.0162972	0.704598
AT1G01040	DCL1	Araport:AT1G01040,TAIR:AT1G01040,GeneID:839574	Encodes a Dicer homolog. Dicer is a RNA helicase involved in microRNA processing. Mutations in this locus can result in embryo lethality. Embryo shape at seed maturity is globular-elongate. Other mutants convert the floral meristems to an indeterminate state, others yet show defects in ovule development. mRNA is expressed in all shoot tissues. DCL1 is able to produce miRNAs and siRNAs.	dicer-like 1		GO:0003677,GO:0003723,GO:0004386,GO:0004525,GO:0005524,GO:0005634,GO:0005737,GO:0016075,GO:0016442,GO:0030422,GO:0046872	DNA binding|RNA binding|helicase activity|ribonuclease III activity|ATP binding|nucleus|cytoplasm|rRNA catabolic process|RISC complex|production of siRNA involved in RNA interference|metal ion binding			27.1.20	RNA.processing.degradation dicer	Symbols: DCL1, CAF, SUS1, SIN1, ASU1, EMB76, EMB60, ATDCL1 | DCL1 (DICER-LIKE 1); ATP-dependent helicase/ double-stranded RNA binding / protein binding / ribonuclease III | chr1:23146-31227 FORWARD	15.3.9.1.1	RNA biosynthesis.RNA polymerase II-dependent transcription.miRNA biogenesis.DCL1-HYL1 miRNA biogenesis complex.DCL1 endoribonuclease component	RNA biosynthesis.RNA polymerase II-dependent transcription.miRNA biogenesis.DCL1-HYL1 miRNA biogenesis complex.DCL1 endoribonuclease component (original description: none)	nucleus	0.604812	-0.0645376	0.0772458	0.158667	0.82994	0.0284486
AT1G01050	PPa1	Araport:AT1G01050,TAIR:AT1G01050,GeneID:839579	Encodes a soluble protein with inorganic pyrophosphatase activity that is highly specific for Mg-inorganic pyrophosphate.	pyrophosphorylase 1		GO:0000287,GO:0004427,GO:0005634,GO:0005737,GO:0005829,GO:0006796,GO:0019915	magnesium ion binding|inorganic diphosphatase activity|nucleus|cytoplasm|cytosol|phosphate-containing compound metabolic process|lipid storage	path:ath00190	Oxidative phosphorylation	23.4.99	nucleotide metabolism.phosphotransfer and pyrophosphatases.misc	Symbols: AtPPa1 | AtPPa1 (Arabidopsis thaliana pyrophosphorylase 1); inorganic diphosphatase | chr1:31170-33153 REVERSE	35.1	not assigned.annotated	Soluble inorganic pyrophosphatase 1 OS=Arabidopsis thaliana (sp|q93v56|ipyr1_arath : 419.0)	cytosol	0.00457056	0.343259	0.317161	0.0840818	0.111589	0.189313
AT1G01060	LHY	Araport:AT1G01060,TAIR:AT1G01060,GeneID:839341	LHY encodes a myb-related putative transcription factor involved in circadian rhythm along with another myb transcription factor CCA1	Homeodomain-like superfamily protein	MYB_related	GO:0003700,GO:0005634,GO:0006355,GO:0007623,GO:0009409,GO:0009651,GO:0009723,GO:0009733,GO:0009737,GO:0009739,GO:0009751,GO:0009753,GO:0042752,GO:0042754,GO:0043433,GO:0044212,GO:0046686,GO:0048574	DNA-binding transcription factor activity|nucleus|regulation of transcription, DNA-templated|circadian rhythm|response to cold|response to salt stress|response to ethylene|response to auxin|response to abscisic acid|response to gibberellin|response to salicylic acid|response to jasmonic acid|regulation of circadian rhythm|negative regulation of circadian rhythm|negative regulation of DNA-binding …	path:ath04712	Circadian rhythm - plant	27.3.26	RNA.regulation of transcription.MYB-related transcription factor family	Symbols: LHY, LHY1 | LHY (LATE ELONGATED HYPOCOTYL); DNA binding / transcription factor | chr1:33666-37840 REVERSE	15.7.2.2	RNA biosynthesis.transcriptional activation.MYB superfamily.MYB-related transcription factor	RNA biosynthesis.transcriptional activation.MYB superfamily.MYB-related transcription factor (original description: none)	nucleus	0.622539	-0.0592469	0.94081	-0.0064485	6.7615e-07	-0.571796
AT1G01070	UMAMIT28	Araport:AT1G01070,TAIR:AT1G01070,GeneID:839550	nodulin MtN21-like transporter family protein	nodulin MtN21 /EamA-like transporter family protein		GO:0005886,GO:0015186,GO:0016021,GO:0048316	plasma membrane|L-glutamine transmembrane transporter activity|integral component of membrane|seed development			33.99	development.unspecified	nodulin MtN21 family protein | chr1:38752-40944 REVERSE	24.2.1.5	Solute transport.carrier-mediated transport.DMT superfamily.UmamiT-type solute transporter	Solute transport.carrier-mediated transport.DMT superfamily.UmamiT-type solute transporter (original description: none)	plasma membrane	0.0195714	-0.577345	0.233573	0.239382	0.0643739	0.362784
AT1G01080	T25K16.19	Araport:AT1G01080,TAIR:AT1G01080,GeneID:839463		RNA-binding (RRM/RBD/RNP motifs) family protein		GO:0003723,GO:0006397,GO:0009507	RNA binding|mRNA processing|chloroplast			27.4	RNA.RNA binding	33 kDa ribonucleoprotein, chloroplast, putative / RNA-binding protein cp33, putative | chr1:45296-47019 REVERSE	35.1	not assigned.annotated	33 kDa ribonucleoprotein, chloroplastic OS=Nicotiana sylvestris (sp|p19684|roc5_nicsy : 110.0)	plastid	1.89759e-12	0.863798	0.432048	-0.114852	0.000912165	0.451966
AT1G01090	PDH-E1 ALPHA	Araport:AT1G01090,TAIR:AT1G01090,GeneID:839429	pyruvate dehydrogenase E1 alpha subunit	pyruvate dehydrogenase E1 alpha		GO:0004739,GO:0006086,GO:0006096,GO:0009507,GO:0009570,GO:0009941	pyruvate dehydrogenase (acetyl-transferring) activity|acetyl-CoA biosynthetic process from pyruvate|glycolytic process|chloroplast|chloroplast stroma|chloroplast envelope	path:ath00010,path:ath00020,path:ath00620	Glycolysis / Gluconeogenesis|Citrate cycle (TCA cycle)|Pyruvate metabolism	8.1.1.1	TCA / org transformation.TCA.pyruvate DH.E1	Symbols: PDH-E1 ALPHA | PDH-E1 ALPHA (PYRUVATE DEHYDROGENASE E1 ALPHA); pyruvate dehydrogenase (acetyl-transferring) | chr1:47485-49286 REVERSE	5.1.3.2.1.1	Lipid metabolism.fatty acid synthesis.acetyl-CoA generation.plastidial pyruvate dehydrogenase complex.E1 pyruvate dehydrogenase component.alpha subunit	Lipid metabolism.fatty acid synthesis.acetyl-CoA generation.plastidial pyruvate dehydrogenase complex.E1 pyruvate dehydrogenase component.alpha subunit (original description: none)	plastid	0.161944	0.162782	0.26018	-0.0879708	0.0464509	-0.228661
AT1G01100	T25K16.9	Araport:AT1G01100,TAIR:AT1G01100,GeneID:839410		60S acidic ribosomal protein family		GO:0002181,GO:0003735,GO:0005634,GO:0005829,GO:0005886,GO:0006414,GO:0022625,GO:0022626,GO:0030295,GO:0042788,GO:0043021	cytoplasmic translation|structural constituent of ribosome|nucleus|cytosol|plasma membrane|translational elongation|cytosolic large ribosomal subunit|cytosolic ribosome|protein kinase activator activity|polysomal ribosome|ribonucleoprotein complex binding	path:ath03010	Ribosome	29.2.1.2.2.81	protein.synthesis.ribosomal protein.eukaryotic.60S subunit.P1	60S acidic ribosomal protein P1 (RPP1A) | chr1:50090-51108 REVERSE	17.1.1.1.46	Protein biosynthesis.cytosolic ribosome.large subunit (LSU).LSU proteome component.RPP1 component	Protein biosynthesis.cytosolic ribosome.large subunit (LSU).LSU proteome component.RPP1 component (original description: none)	cytosol	0.00123396	0.475986	0.000300128	-0.297138	0.032981	0.247221
AT1G01110	IQD18	Araport:AT1G01110,TAIR:AT1G01110,GeneID:839394		IQ-domain 18						30.3	signalling.calcium	Symbols: IQD18 | IQD18 (IQ-domain 18) | chr1:52239-54692 FORWARD	35.2	not assigned.not annotated	no hits & (original description: none)	nucleus	0.749392	-0.108531	0.342972	0.247881	0.116728	-0.537445
AT1G01120	KCS1	Araport:AT1G01120,TAIR:AT1G01120,GeneID:839395	Encodes a condensing enzyme KCS1 (3-ketoacyl-CoA synthase 1) which is involved in the critical fatty acid elongation process in wax biosynthesis.	3-ketoacyl-CoA synthase 1		GO:0005783,GO:0005789,GO:0006633,GO:0009409,GO:0009416,GO:0009922,GO:0010025,GO:0016020,GO:0016021,GO:0022626,GO:0102336,GO:0102337,GO:0102338,GO:0102756	endoplasmic reticulum|endoplasmic reticulum membrane|fatty acid biosynthetic process|response to cold|response to light stimulus|fatty acid elongase activity|wax biosynthetic process|membrane|integral component of membrane|cytosolic ribosome|3-oxo-arachidoyl-CoA synthase activity|3-oxo-cerotoyl-CoA synthase activity|3-oxo-lignoceronyl-CoA synthase activity|very-long-chain 3-ketoacyl-CoA synthase …	path:ath00062,path:ath04626	Fatty acid elongation|Plant-pathogen interaction	11.1.10	lipid metabolism.FA synthesis and FA elongation.beta ketoacyl CoA synthase	Symbols: KCS1 | KCS1 (3-KETOACYL-COA SYNTHASE 1); acyltransferase/ fatty acid elongase | chr1:57269-59167 REVERSE	5.1.9.4.1.1	Lipid metabolism.fatty acid synthesis.fatty acid desaturation and elongation.fatty acid elongation.fatty acid elongation complex.KCS 3-ketoacyl-CoA synthase	Lipid metabolism.fatty acid synthesis.fatty acid desaturation and elongation.fatty acid elongation.fatty acid elongation complex.KCS 3-ketoacyl-CoA synthase (original description: none)	plasma membrane	0.0333448	0.302859	0.774228	0.0436283	0.0498606	-0.306992
AT1G01130	F6F3.33	Araport:AT1G01130,TAIR:AT1G01130,GeneID:839359		CBL-interacting Serine/Threonine-kinase		GO:0004674,GO:0005524,GO:0005634,GO:0005737,GO:0007165,GO:0009409,GO:0009611,GO:0009651,GO:0010555,GO:0043266,GO:0051365,GO:0055075	protein serine/threonine kinase activity|ATP binding|nucleus|cytoplasm|signal transduction|response to cold|response to wounding|response to salt stress|response to mannitol|regulation of potassium ion transport|cellular response to potassium ion starvation|potassium ion homeostasis			35.2	not assigned.unknown	unknown protein | chr1:61963-63811 REVERSE	35.2	not assigned.not annotated	no hits & (original description: none)	nucleus	0.0565096	0.481027	0.931578	0.0367481	0.696686	0.109377
AT1G01140	CIPK9	Araport:AT1G01140,TAIR:AT1G01140,GeneID:839349	Encodes a CBL-interacting protein kinase with similarity to SOS2	CBL-interacting protein kinase 9		GO:0004674,GO:0005524,GO:0005634,GO:0005737,GO:0007165,GO:0009409,GO:0009611,GO:0009651,GO:0010555,GO:0043266,GO:0051365,GO:0055075	protein serine/threonine kinase activity|ATP binding|nucleus|cytoplasm|signal transduction|response to cold|response to wounding|response to salt stress|response to mannitol|regulation of potassium ion transport|cellular response to potassium ion starvation|potassium ion homeostasis			29.4	protein.postranslational modification	Symbols: CIPK9, PKS6 | CIPK9 (CBL-INTERACTING PROTEIN KINASE 9); ATP binding / kinase/ protein kinase/ protein serine/threonine kinase | chr1:64167-67625 REVERSE	18.8.5.3	Protein modification.phosphorylation.CAMK kinase superfamily.SNF1-related SnRK3 kinase	Protein modification.phosphorylation.CAMK kinase superfamily.SNF1-related SnRK3 kinase (original description: none)	cytosol	0.33881	-0.263064	8.29669e-09	-0.99121	1.37491e-05	-0.577882
AT1G01150	F6F3.30	Araport:AT1G01150,TAIR:AT1G01150,GeneID:839294		Homeodomain-like protein with RING/FYVE/PHD-type zinc finger domain-containing protein						27.3.25	RNA.regulation of transcription.MYB domain transcription factor family	DNA binding / protein binding / zinc ion binding | chr1:70115-72138 REVERSE	35.2	not assigned.not annotated	no hits & (original description: none)	nucleus	0.376403	-1.77561	0.569454	-0.996088	0.462825	-1.44491
AT1G01160	GIF2	Araport:AT1G01160,TAIR:AT1G01160,GeneID:839278	Arabidopsis thaliana GRF1-interacting factor 2 (GIF2) mRNA	GRF1-interacting factor 2		GO:0003713,GO:0005634,GO:0008283,GO:0045893,GO:0045944,GO:0048366	transcription coactivator activity|nucleus|cell proliferation|positive regulation of transcription, DNA-templated|positive regulation of transcription by RNA polymerase II|leaf development			27.3.50	RNA.regulation of transcription.General Transcription	Symbols: GIF2 | SSXT protein-related / transcription co-activator-related | chr1:72357-74096 FORWARD	15.7.35.2	RNA biosynthesis.transcriptional activation.GRF-GIF transcriptional complex.GIF cofactor component	RNA biosynthesis.transcriptional activation.GRF-GIF transcriptional complex.GIF cofactor component (original description: none)	nucleus	0.0874195	-0.2392	0.714632	0.0373274	0.23259	-0.163711
AT1G01170	F6F3.32	Araport:AT1G01170,TAIR:AT1G01170,GeneID:839263		ozone-responsive stress-like protein (DUF1138)						20.2.99	stress.abiotic.unspecified	ozone-responsive stress-related protein, putative | chr1:73931-74737 REVERSE	35.2	not assigned.not annotated	no hits & (original description: none)	mitochondrion	0.150506	0.178459	0.633573	0.0409769	0.462314	0.0906747
AT1G01180	F6F3.5	Araport:AT1G01180,TAIR:AT1G01180,GeneID:839239		S-adenosyl-L-methionine-dependent methyltransferases superfamily protein						35.2	not assigned.unknown	unknown protein | chr1:75633-77446 FORWARD	35.2	not assigned.not annotated	no hits & (original description: none)	golgi	0.0235246	-0.453067	0.141024	0.156727	0.00212134	-0.432359
AT1G01190	CYP78A8	Araport:AT1G01190,TAIR:AT1G01190,GeneID:839233	member of CYP78A	cytochrome P450, family 78, subfamily A, polypeptide 8		GO:0005506,GO:0016020,GO:0016021,GO:0016709,GO:0020037,GO:0040008,GO:0048316	iron ion binding|membrane|integral component of membrane|oxidoreductase activity, acting on paired donors, with incorporation or reduction of molecular oxygen, NAD(P)H as one donor, and incorporation of one atom of oxygen|heme binding|regulation of growth|seed development			26.10	misc.cytochrome P450	Symbols: CYP78A8 | CYP78A8; electron carrier/ heme binding / iron ion binding / monooxygenase/ oxygen binding | chr1:83045-84864 REVERSE	50.1.13	Enzyme classification.EC_1 oxidoreductases.EC_1.14 oxidoreductase acting on paired donor with incorporation or reduction of molecular oxygen	Cytochrome P450 78A6 OS=Arabidopsis thaliana (sp|q9znr0|c78a6_arath : 711.0) & Enzyme classification.EC_1 oxidoreductases.EC_1.14 oxidoreductase acting on paired donor with incorporation or reduction of molecular oxygen(50.1.13 : 302.5) (original description: none)	endoplasmic reticulum	7.22238e-20	-4.04851	0.0015662	-0.810804	5.82162e-14	-2.80695
AT1G01200	RABA3	Araport:AT1G01200,TAIR:AT1G01200,GeneID:839493		RAB GTPase homolog A3		GO:0003924,GO:0005525,GO:0005634,GO:0005768,GO:0005794,GO:0006886,GO:0009504,GO:0010008,GO:0032482,GO:0042546	GTPase activity|GTP binding|nucleus|endosome|Golgi apparatus|intracellular protein transport|cell plate|endosome membrane|Rab protein signal transduction|cell wall biogenesis			30.5	signalling.G-proteins	Symbols: ATRABA3, ATRAB-A3 | ATRABA3 (ARABIDOPSIS RAB GTPASE HOMOLOG A3); GTP binding | chr1:86515-88213 REVERSE	22.9.1.1	Vesicle trafficking.regulation of membrane tethering and fusion.RAB-GTPase activities.A-class RAB GTPase	Vesicle trafficking.regulation of membrane tethering and fusion.RAB-GTPase activities.A-class RAB GTPase (original description: none)	cytosol	0.899091	-0.0609731	0.196315	0.401456	0.69803	-0.15266
AT1G01210	F6F3.2	Araport:AT1G01210,TAIR:AT1G01210,GeneID:839481		DNA-directed RNA polymerase, subunit M, archaeal		GO:0003677,GO:0003899,GO:0005634,GO:0005666,GO:0005730,GO:0005829,GO:0006384,GO:0006386,GO:0008270,GO:0042779	DNA binding|DNA-directed 5'-3' RNA polymerase activity|nucleus|RNA polymerase III complex|nucleolus|cytosol|transcription initiation from RNA polymerase III promoter|termination of RNA polymerase III transcription|zinc ion binding|tRNA 3'-trailer cleavage	path:ath00230,path:ath00240,path:ath03020	Purine metabolism|Pyrimidine metabolism|RNA polymerase	27.3.67	RNA.regulation of transcription.putative transcription regulator	DNA-directed RNA polymerase III family protein | chr1:88898-89745 FORWARD	35.2	not assigned.not annotated	no hits & (original description: none)	nucleus	0.752758	-0.0557452	0.236848	-0.18686	0.411756	0.138376
AT1G01220	FKGP	Araport:AT1G01220,TAIR:AT1G01220,GeneID:839420	Encodes a bifunctional enzyme that has both L-fucokinase and GDP-L-fucose pyrophosphorylase activities. It catalyzes the two steps of the L-fucose salvage pathway for the generation of activated GDP-L-fucose. This pathway seems to be of minor importance for cell wall polysaccharide biosynthesis compared to the de novo GDP-L-fucose biosynthesis pathway in Arabidopsis.	L-fucokinase/GDP-L-fucose pyrophosphorylase		GO:0005524,GO:0005975,GO:0042352,GO:0046872,GO:0047341,GO:0050201	ATP binding|carbohydrate metabolic process|GDP-L-fucose salvage|metal ion binding|fucose-1-phosphate guanylyltransferase activity|fucokinase activity	path:ath00051,path:ath00520	Fructose and mannose metabolism|Amino sugar and nucleotide sugar metabolism	10.1.1.2	cell wall.precursor synthesis.NDP sugar pyrophosphorylase.GDP fucose and fucokinase	GHMP kinase-related | chr1:91750-95651 FORWARD	3.8.2.2.1	Carbohydrate metabolism.nucleotide sugar biosynthesis.GDP-L-fucose synthesis.salvage biosynthesis.bifunctional L-fucokinase and GDP-L-fucose pyrophosphorylase	Carbohydrate metabolism.nucleotide sugar biosynthesis.GDP-L-fucose synthesis.salvage biosynthesis.bifunctional L-fucokinase and GDP-L-fucose pyrophosphorylase (original description: none)	cytosol	3.51823e-07	0.668473	0.768676	-0.0299842	6.5725e-05	0.51922
AT1G01225	AT1G01225	Araport:AT1G01225,TAIR:AT1G01225,GeneID:839358		NC domain-containing protein-like protein						35.1	not assigned.no ontology	NC domain-containing protein-related | chr1:95987-97407 FORWARD	35.2	not assigned.not annotated	no hits & (original description: none)	cytosol	0.412449	0.230991	0.882312	-0.0456573	1	-0.00965678
AT1G01230	F6F3.4	Araport:AT1G01230,TAIR:AT1G01230,GeneID:839331		ORMDL family protein		GO:0005783,GO:0006672,GO:0030176,GO:0034620,GO:0035339,GO:0090155,GO:0090156,GO:1900060	endoplasmic reticulum|ceramide metabolic process|integral component of endoplasmic reticulum membrane|cellular response to unfolded protein|SPOTS complex|negative regulation of sphingolipid biosynthetic process|cellular sphingolipid homeostasis|negative regulation of ceramide biosynthetic process			29.6	protein.folding	ORMDL family protein | chr1:97456-99240 FORWARD	35.2	not assigned.not annotated	no hits & (original description: none)	plasma membrane	0.49234	0.0965279	0.0780173	0.185905	0.269564	0.153631
AT1G01240	F633.5	Araport:AT1G01240,TAIR:AT1G01240,GeneID:839274		transmembrane protein						35.2	not assigned.unknown	unknown protein | chr1:99922-101834 FORWARD	35.2	not assigned.not annotated	no hits & (original description: none)	mitochondrion	0.000206789	-0.567973	0.0132499	0.27651	0.000776168	-0.504562
AT1G01250	F6F3.6	Araport:AT1G01250,TAIR:AT1G01250,GeneID:839322	encodes a member of the DREB subfamily A-4 of ERF/AP2 transcription factor family. The protein contains one AP2 domain. There are 17 members in this subfamily including TINY.	Integrase-type DNA-binding superfamily protein	ERF	GO:0003677,GO:0003700,GO:0005634,GO:0009873	DNA binding|DNA-binding transcription factor activity|nucleus|ethylene-activated signaling pathway			27.3.3	RNA.regulation of transcription.AP2/EREBP, APETALA2/Ethylene-responsive element binding protein family	AP2 domain-containing transcription factor, putative | chr1:104491-105330 REVERSE	15.7.7.2	RNA biosynthesis.transcriptional activation.AP2/ERF superfamily.DREB-type transcription factor	RNA biosynthesis.transcriptional activation.AP2/ERF superfamily.DREB-type transcription factor (original description: none)	plastid	0.837653	0.0744695	0.50094	-0.196423	0.558008	-0.188862
AT1G01260	F6F3.7	Araport:AT1G01260,TAIR:AT1G01260,GeneID:839545		basic helix-loop-helix (bHLH) DNA-binding superfamily protein	bHLH	GO:0003700,GO:0005634,GO:0005737,GO:0006355,GO:0010629,GO:0044212,GO:0046983	DNA-binding transcription factor activity|nucleus|cytoplasm|regulation of transcription, DNA-templated|negative regulation of gene expression|transcription regulatory region DNA binding|protein dimerization activity			27.3.6	RNA.regulation of transcription.bHLH,Basic Helix-Loop-Helix family	basic helix-loop-helix (bHLH) family protein | chr1:109032-111609 FORWARD	15.7.33	RNA biosynthesis.transcriptional activation.bHLH transcription factor	RNA biosynthesis.transcriptional activation.bHLH transcription factor (original description: none)	nucleus	0.164971	-0.213321	0.386367	-0.102199	0.123924	-0.233313
AT1G01290	CNX3	Araport:AT1G01290,TAIR:AT1G01290,GeneID:839445	COFACTOR OF NITRATE REDUCTASE AND XANTHINE DEHYDROGENASE 3. Encodes a protein involved in molybdenum cofactor biosynthesis. Homologous to E.coli MoaC. Expression is low in all tissues examined, except in roots. Appears to have targeting signals for chloroplast or mitochondria	cofactor of nitrate reductase and xanthine dehydrogenase 3		GO:0005739,GO:0005759,GO:0006777,GO:0009507,GO:0061799	mitochondrion|mitochondrial matrix|Mo-molybdopterin cofactor biosynthetic process|chloroplast|cyclic pyranopterin monophosphate synthase activity	path:ath00790,path:ath04122	Folate biosynthesis|Sulfur relay system	18.1	Co-factor and vitamine metabolism.molybdenum cofactor	Symbols: CNX3 | CNX3 (COFACTOR OF NITRATE REDUCTASE AND XANTHINE DEHYDROGENASE 3); catalytic | chr1:114286-115549 FORWARD	7.1.1.2	Coenzyme metabolism.molybdenum cofactor synthesis.precursor Z synthesis.accessory protein (CNX3)	Coenzyme metabolism.molybdenum cofactor synthesis.precursor Z synthesis.accessory protein (CNX3) (original description: none)	mitochondrion	0.00731633	0.454473	0.84618	0.0320048	0.00439487	0.479714
AT1G01300	F6F3.10	Araport:AT1G01300,TAIR:AT1G01300,GeneID:839375		Eukaryotic aspartyl protease family protein		GO:0004190,GO:0006508,GO:0009505,GO:0016020,GO:0030163,GO:0080167	aspartic-type endopeptidase activity|proteolysis|plant-type cell wall|membrane|protein catabolic process|response to karrikin			29.5.4	protein.degradation.aspartate protease	aspartyl protease family protein | chr1:116943-118764 FORWARD	19.5.3.1	Protein degradation.peptidase families.aspartic-type peptidase activities.pepsin-type protease	Protein degradation.peptidase families.aspartic-type peptidase activities.pepsin-type protease (original description: none)	extracellular	1.10195e-11	0.856564	0.00367835	0.265357	7.70601e-15	0.961973
AT1G01310	F6F3.11	Araport:AT1G01310,TAIR:AT1G01310,GeneID:839333		CAP (Cysteine-rich secretory proteins, Antigen 5, and Pathogenesis-related 1 protein) superfamily protein		GO:0005576,GO:0006952,GO:0009607	extracellular region|defense response|response to biotic stimulus			20.2.99	stress.abiotic.unspecified	allergen V5/Tpx-1-related family protein | chr1:120154-121130 FORWARD	35.1	not assigned.annotated	Pathogenesis-related protein PR-1 OS=Medicago truncatula (sp|q40374|pr1_medtr : 156.0)	extracellular	0.511154	-2.14449	0.217474		0.654939	-1.30107
AT1G01320	F6F3.12	Araport:AT1G01320,TAIR:AT1G01320,GeneID:839293		Tetratricopeptide repeat (TPR)-like superfamily protein		GO:0007049,GO:0007275,GO:0009737	cell cycle|multicellular organism development|response to abscisic acid			35.1.27	not assigned.no ontology.tetratricopeptide repeat (TPR)	tetratricopeptide repeat (TPR)-containing protein | chr1:121124-130570 REVERSE	35.1	not assigned.annotated	Protein TSS OS=Arabidopsis thaliana (sp|f4jkh6|tss_arath : 1236.0)	nucleus	0.000103807	0.539026	0.000184852	-0.377437	0.807416	-0.0299133
AT1G01340	CNGC10	Araport:AT1G01340,TAIR:AT1G01340,GeneID:838832	member of Cyclic nucleotide gated channel family	cyclic nucleotide gated channel 10		GO:0005216,GO:0005516,GO:0005886,GO:0016021,GO:0030552,GO:0030553	ion channel activity|calmodulin binding|plasma membrane|integral component of membrane|cAMP binding|cGMP binding	path:ath04626	Plant-pathogen interaction	34.22	transport.cyclic nucleotide or calcium regulated channels	Symbols: ATCNGC10, CNGC10, ACBK1 | ATCNGC10 (CYCLIC NUCLEOTIDE GATED CHANNEL 10); calmodulin binding / cyclic nucleotide binding / ion channel | chr1:132328-135322 REVERSE	24.3.2.4	Solute transport.channels.VIC superfamily.cyclic nucleotide-gated cation channel (CNGC-type)	Solute transport.channels.VIC superfamily.cyclic nucleotide-gated cation channel (CNGC-type) (original description: none)	endoplasmic reticulum	0.000169691	-0.614436	0.00571498	0.358884	0.420462	0.120778
AT1G01350	F6F3.14	Araport:AT1G01350,TAIR:AT1G01350,GeneID:838964		Zinc finger (CCCH-type/C3HC4-type RING finger) family protein	C3H	GO:0003677,GO:0005684,GO:0034247,GO:0046872	DNA binding|U2-type spliceosomal complex|snoRNA splicing|metal ion binding			29.5.11.4.2	protein.degradation.ubiquitin.E3.RING	nucleic acid binding / protein binding / zinc ion binding | chr1:136124-138162 FORWARD	35.1	not assigned.annotated	Zinc finger CCCH domain-containing protein 1 OS=Arabidopsis thaliana (sp|q8gx84|c3h1_arath : 517.0)	nucleus	0.504931	-0.0972747	0.26893	0.114267	0.299111	-0.147143
AT1G01355	AT1G01355	Araport:AT1G01355,TAIR:AT1G01355,GeneID:6241268		Putative endonuclease or glycosyl hydrolase						35.2	not assigned.unknown	zinc ion binding | chr1:138513-139568 FORWARD	35.2	not assigned.not annotated	no hits & (original description: none)	nucleus	0.839833	-0.497587	0.671145	0.547655	0.864455	-0.436549
AT1G01360	RCAR1	Araport:AT1G01360,TAIR:AT1G01360,GeneID:838452	Encodes RCAR1 (regulatory components of ABA receptor). Interacts with and regulates the type 2C protein phosphatases (PP2Cs) ABI1 and ABI2. Functions as abscisic acid sensor.	regulatory component of ABA receptor 1		GO:0004864,GO:0005634,GO:0005737,GO:0005886,GO:0009738,GO:0010427,GO:0038023,GO:0042803,GO:0080163	protein phosphatase inhibitor activity|nucleus|cytoplasm|plasma membrane|abscisic acid-activated signaling pathway|abscisic acid binding|signaling receptor activity|protein homodimerization activity|regulation of protein serine/threonine phosphatase activity	path:ath04016,path:ath04075	MAPK signaling pathway - plant|Plant hormone signal transduction	35.2	not assigned.unknown	unknown protein | chr1:141971-143183 FORWARD	11.1.2.1.1.1	Phytohormones.abscisic acid.perception and signalling.PYR/PYL-receptor.cytoplasm-localized receptor complex.PYL/RCAR-type receptor component	Phytohormones.abscisic acid.perception and signalling.PYR/PYL-receptor.cytoplasm-localized receptor complex.PYL/RCAR-type receptor component (original description: none)	cytosol	0.0342336	-0.354848	0.00116404	0.381577	0.000206178	-0.596887
AT1G01370	HTR12	Araport:AT1G01370,TAIR:AT1G01370,GeneID:839104	Encodes a centromere-identifying protein histone H3 variant. Localized at centromeres in both mitotic and meiotic cells.	Histone superfamily protein		GO:0000775,GO:0000777,GO:0000785,GO:0000786,GO:0005634,GO:0006334,GO:0009567,GO:0031492,GO:0034508,GO:0046982,GO:0051301,GO:0051307,GO:0051321	chromosome, centromeric region|condensed chromosome kinetochore|chromatin|nucleosome|nucleus|nucleosome assembly|double fertilization forming a zygote and endosperm|nucleosomal DNA binding|centromere complex assembly|protein heterodimerization activity|cell division|meiotic chromosome separation|meiotic cell cycle			28.1	DNA.synthesis/chromatin structure	Symbols: HTR12, CENH3 | HTR12; DNA binding | chr1:143564-145650 FORWARD	13.3.3.1.2	Cell cycle.mitosis and meiosis.chromosome segregation.centromere assembly and maintenance.CENH3 histone H3 variant	Cell cycle.mitosis and meiosis.chromosome segregation.centromere assembly and maintenance.CENH3 histone H3 variant (original description: none)	nucleus	0.265238	0.300159	0.966077	-0.0216899	0.125543	0.398176
AT1G01380	ETC1	Araport:AT1G01380,TAIR:AT1G01380,GeneID:838096	ETC1 is involved in trichome and root hair patterning in Arabidopsis.	Homeodomain-like superfamily protein	MYB_related	GO:0003700,GO:0005634,GO:0030154,GO:0043565,GO:0044212,GO:0080147,GO:1900033	DNA-binding transcription factor activity|nucleus|cell differentiation|sequence-specific DNA binding|transcription regulatory region DNA binding|root hair cell development|negative regulation of trichome patterning			27.3.26	RNA.regulation of transcription.MYB-related transcription factor family	Symbols: ETC1 | ETC1 (ENHANCER OF TRY AND CPC 1); DNA binding / transcription factor | chr1:147153-147942 FORWARD	15.7.2.2	RNA biosynthesis.transcriptional activation.MYB superfamily.MYB-related transcription factor	RNA biosynthesis.transcriptional activation.MYB superfamily.MYB-related transcription factor (original description: none)	nucleus	0.0308873	1.05092	0.575075	0.322673	1	0.0341773
AT1G01390	F6F3.19	Araport:AT1G01390,TAIR:AT1G01390,GeneID:837790		UDP-Glycosyltransferase superfamily protein		GO:0005783,GO:0008194,GO:0043231,GO:0080043,GO:0080044	endoplasmic reticulum|UDP-glycosyltransferase activity|intracellular membrane-bounded organelle|quercetin 3-O-glucosyltransferase activity|quercetin 7-O-glucosyltransferase activity			16.8.3	secondary metabolism.flavonoids.dihydroflavonols	UDP-glucoronosyl/UDP-glucosyl transferase family protein | chr1:148120-149806 REVERSE	50.2.4	Enzyme classification.EC_2 transferases.EC_2.4 glycosyltransferase	UDP-glycosyltransferase 72B2 OS=Arabidopsis thaliana (sp|q8w4c2|u72b2_arath : 956.0) & Enzyme classification.EC_2 transferases.EC_2.4 glycosyltransferase(50.2.4 : 491.5) (original description: none)	plasma membrane	0.00147864	1.88115	0.358922	-0.347264	9.46306e-08	1.38116
AT1G01420	UGT72B3	Araport:AT1G01420,TAIR:AT1G01420,GeneID:837503		UDP-glucosyl transferase 72B3		GO:0005783,GO:0008194,GO:0043231,GO:0080043,GO:0080044	endoplasmic reticulum|UDP-glycosyltransferase activity|intracellular membrane-bounded organelle|quercetin 3-O-glucosyltransferase activity|quercetin 7-O-glucosyltransferase activity			16.8.3	secondary metabolism.flavonoids.dihydroflavonols	Symbols: UGT72B3 | UGT72B3 (UDP-GLUCOSYL TRANSFERASE 72B3); UDP-glycosyltransferase/ quercetin 3-O-glucosyltransferase/ transferase, transferring glycosyl groups | chr1:154492-156011 REVERSE	50.2.4	Enzyme classification.EC_2 transferases.EC_2.4 glycosyltransferase	UDP-glycosyltransferase 72B3 OS=Arabidopsis thaliana (sp|q9lni1|u72b3_arath : 935.0) & Enzyme classification.EC_2 transferases.EC_2.4 glycosyltransferase(50.2.4 : 494.4) (original description: none)	cytosol,plasma membrane	4.70466e-06	0.91647	0.854358	-0.0247203	2.3373e-06	0.694373
AT1G01430	TBL25	Araport:AT1G01430,TAIR:AT1G01430,GeneID:837247	Encodes a member of the TBL (TRICHOME BIREFRINGENCE-LIKE) gene family containing a plant-specific DUF231 (domain of unknown function) domain. TBL gene family has 46 members, two of which (TBR/AT5G06700 and TBL3/AT5G01360) have been shown to be involved in the synthesis and deposition of secondary wall cellulose, presumably by influencing the esterification state of pectic polymers. A nomenclature…	TRICHOME BIREFRINGENCE-LIKE 25		GO:0005794,GO:0016021,GO:0016413	Golgi apparatus|integral component of membrane|O-acetyltransferase activity			35.2	not assigned.unknown	unknown protein | chr1:156801-158655 REVERSE	35.1	not assigned.annotated	Protein trichome birefringence-like 25 OS=Arabidopsis thaliana (sp|q84jh9|tbl25_arath : 920.0)	plasma membrane	1.20911e-09	0.726031	0.103177	0.145449	0.0189813	0.389797
AT1G01440	F6F3.24	Araport:AT1G01440,TAIR:AT1G01440,GeneID:837155		hypothetical protein (DUF3133)		GO:0001664,GO:0003924,GO:0005525,GO:0005634,GO:0005834,GO:0007188,GO:0031683,GO:0046872	G protein-coupled receptor binding|GTPase activity|GTP binding|nucleus|heterotrimeric G-protein complex|adenylate cyclase-modulating G protein-coupled receptor signaling pathway|G-protein beta/gamma-subunit complex binding|metal ion binding			30.5	signalling.G-proteins	extra-large G-protein-related | chr1:159856-162572 REVERSE	35.2	not assigned.not annotated	no hits & (original description: none)	nucleus	0.287861	-0.143474	0.904775	0.0131994	0.0010106	-0.43898
AT1G01450	F22L4.1	Araport:AT1G01450,TAIR:AT1G01450,GeneID:837060		Protein kinase superfamily protein		GO:0000155,GO:0004674,GO:0005524,GO:0005622,GO:0005886,GO:0006355,GO:0009584,GO:0009881,GO:0018298	phosphorelay sensor kinase activity|protein serine/threonine kinase activity|ATP binding|intracellular|plasma membrane|regulation of transcription, DNA-templated|detection of visible light|photoreceptor activity|protein-chromophore linkage			29.4	protein.postranslational modification	protein kinase-related | chr1:164105-165517 REVERSE	18.8.1.31.1	Protein modification.phosphorylation.TKL kinase superfamily.MLK kinase families.MLK-I kinase	Protein modification.phosphorylation.TKL kinase superfamily.MLK kinase families.MLK-I kinase (original description: none)	nucleus			1	Inf	0.520181	Inf
AT1G01453	AT1G01453	Araport:AT1G01453,TAIR:AT1G01453,GeneID:6240388		late embryogenesis abundant hydroxyproline-rich glycoprotein family protein						35.2	not assigned.unknown	FUNCTIONS IN: molecular_function unknown; INVOLVED IN: biological_process unknown; LOCATED IN: cellular_component unknown; CONTAINS InterPro DOMAIN/s: Harpin-induced 1 (InterPro:IPR010847); BEST Arabidopsis thaliana protein match is: unknown protein (TAIR:AT4G01110.1); Has 125 Blast hits to 124 proteins in 11 species: Archae - 0; Bacteria - 0; Metazoa - 0; Fungi - 0; Plants - 125; Viruses - 0; Ot…	35.2	not assigned.not annotated	no hits & (original description: none)	plasma membrane	6.94703e-09	-1.83104	0.73829	0.0834238	5.49657e-12	-2.30178
AT1G01470	LEA14	Araport:AT1G01470,TAIR:AT1G01470,GeneID:837071	Encodes late-embryogenesis abundant protein whose mRNA levels are induced in response to wounding and light stress. Might be involved in protection against dessication.	Late embryogenesis abundant protein		GO:0005829,GO:0009269,GO:0009611,GO:0009644,GO:0050832	cytosol|response to desiccation|response to wounding|response to high light intensity|defense response to fungus			33.2	development.late embryogenesis abundant	Symbols: LEA14, LSR3 | LEA14 (LATE EMBRYOGENESIS ABUNDANT 14) | chr1:172146-172948 REVERSE	35.1	not assigned.annotated	Probable desiccation-related protein LEA14 OS=Arabidopsis thaliana (sp|o03983|lea14_arath : 281.0)	cytosol	0.427468	0.13716	0.596082	0.0748655	0.00221883	0.386001
AT1G01480	ACS2	Araport:AT1G01480,TAIR:AT1G01480,GeneID:837082	a member of the 1-aminocyclopropane-1-carboxylate (ACC) synthase (S-adenosyl-L-methionine methylthioadenosine-lyase, EC 4.4.1.14) gene family, isolated from a flower-specific cDNA library.	1-amino-cyclopropane-1-carboxylate synthase 2		GO:0009693,GO:0009835,GO:0016847,GO:0030170	ethylene biosynthetic process|fruit ripening|1-aminocyclopropane-1-carboxylate synthase activity|pyridoxal phosphate binding	path:ath00270,path:ath04016	Cysteine and methionine metabolism|MAPK signaling pathway - plant	17.5.1.1	hormone metabolism.ethylene.synthesis-degradation.1-aminocyclopropane-1-carboxylate synthase	Symbols: ACS2, AT-ACC2 | ACS2; 1-aminocyclopropane-1-carboxylate synthase | chr1:175782-178400 FORWARD	11.5.1.1	Phytohormones.ethylene.synthesis.1-aminocyclopropane-1-carboxylate (ACC) synthase	Phytohormones.ethylene.synthesis.1-aminocyclopropane-1-carboxylate (ACC) synthase (original description: none)	cytosol	0.0743166	-0.782954	0.306267	-0.39328	0.297496	0.738492
AT1G01490	F22L4.5	Araport:AT1G01490,TAIR:AT1G01490,GeneID:839440		Heavy metal transport/detoxification superfamily protein		GO:0030001,GO:0046872	metal ion transport|metal ion binding			28.2	DNA.repair	heavy-metal-associated domain-containing protein | chr1:180120-182358 REVERSE	35.1	not assigned.annotated	Heavy metal-associated isoprenylated plant protein 39 OS=Arabidopsis thaliana (sp|o03982|hip39_arath : 171.0)	nucleus	0.49486	-0.0832746	0.107917	0.171366	0.498269	-0.0799172
AT1G01500	F22L4.17	Araport:AT1G01500,TAIR:AT1G01500,GeneID:839430		Erythronate-4-phosphate dehydrogenase family protein		GO:0004617,GO:0016021	phosphoglycerate dehydrogenase activity|integral component of membrane			35.2	not assigned.unknown	unknown protein | chr1:185133-186923 FORWARD	35.1	not assigned.annotated	Uncharacterized protein At1g01500 OS=Arabidopsis thaliana (sp|q8guh2|y1015_arath : 637.0)	plastid	0.00468488	0.45246	1	0.00546564	0.00716996	0.449121
AT1G01510	AN	Araport:AT1G01510,TAIR:AT1G01510,GeneID:839401	Encodes a homolog of human CtBP. Mutant has longer and thicker leaves than wild type. Involved in controlling polar cell expansion in the leaf width direction.	NAD(P)-binding Rossmann-fold superfamily protein		GO:0000226,GO:0005802,GO:0005829,GO:0005874,GO:0006970,GO:0008360,GO:0009651,GO:0009965,GO:0010091,GO:0010482,GO:0010494,GO:0031129,GO:0034063,GO:0042802,GO:0042803,GO:0042814,GO:0045604,GO:0048444,GO:0048530,GO:0051287,GO:0055114,GO:2000039	microtubule cytoskeleton organization|trans-Golgi network|cytosol|microtubule|response to osmotic stress|regulation of cell shape|response to salt stress|leaf morphogenesis|trichome branching|regulation of epidermal cell division|cytoplasmic stress granule|inductive cell-cell signaling|stress granule assembly|identical protein binding|protein homodimerization activity|monopolar cell growth|regula…			27.3.34	RNA.regulation of transcription.Orphan family	Symbols: AN | AN (ANGUSTIFOLIA); protein binding | chr1:187211-190056 FORWARD	35.1	not assigned.annotated	C-terminal binding protein AN OS=Arabidopsis thaliana (sp|o23702|ctbp_arath : 1125.0)	cytosol	0.306321	0.137562	0.64744	0.0431702	0.734137	-0.0460361
AT1G01520	ASG4	Araport:AT1G01520,TAIR:AT1G01520,GeneID:839337		Homeodomain-like superfamily protein	MYB_related	GO:0003677,GO:0003700,GO:0005634,GO:0009651	DNA binding|DNA-binding transcription factor activity|nucleus|response to salt stress			27.3.26	RNA.regulation of transcription.MYB-related transcription factor family	myb family transcription factor | chr1:190596-192139 FORWARD	15.7.2.2	RNA biosynthesis.transcriptional activation.MYB superfamily.MYB-related transcription factor	RNA biosynthesis.transcriptional activation.MYB superfamily.MYB-related transcription factor (original description: none)	nucleus	0.0542109	0.90946	0.00047992	-1.23388	0.0780126	-0.520434
AT1G01530	AGL28	Araport:AT1G01530,TAIR:AT1G01530,GeneID:837142		AGAMOUS-like 28	M-type_MADS	GO:0000977,GO:0000982,GO:0003700,GO:0005634,GO:0007275,GO:0008134,GO:0009911,GO:0043565,GO:0044212,GO:0045944,GO:0046983	RNA polymerase II regulatory region sequence-specific DNA binding|transcription factor activity, RNA polymerase II proximal promoter sequence-specific DNA binding|DNA-binding transcription factor activity|nucleus|multicellular organism development|transcription factor binding|positive regulation of flower development|sequence-specific DNA binding|transcription regulatory region DNA binding|positi…			27.3.24	RNA.regulation of transcription.MADS box transcription factor family	Symbols: AGL28 | AGL28 (AGAMOUS-LIKE 28); DNA binding / transcription factor | chr1:192640-193670 REVERSE	15.7.14	RNA biosynthesis.transcriptional activation.MADS box transcription factor	RNA biosynthesis.transcriptional activation.MADS box transcription factor (original description: none)	nucleus	0.712651	1.7971	0.998582		0.277873	2.79917
AT1G01540	F22L4.8	Araport:AT1G01540,TAIR:AT1G01540,GeneID:839533		Protein kinase superfamily protein						29.4.1.55	protein.postranslational modification.kinase.receptor like cytoplasmatic kinase V	protein kinase family protein | chr1:195780-198684 FORWARD	18.8.1.35	Protein modification.phosphorylation.TKL kinase superfamily.RLCK-V kinase	Protein modification.phosphorylation.TKL kinase superfamily.RLCK-V kinase (original description: none)	plasma membrane	0.558109	-0.0721635	0.00654677	0.220463	0.0521242	-0.232004
AT1G01550	BPS1	Araport:AT1G01550,TAIR:AT1G01550,GeneID:839536	Encodes a protein with no functionally characterized domains that to prevent the synthesis of a novel substance that moves from the root to the shoot, where it modifies shoot growth by interfering with auxin signaling. Synthesis and delivery of this substance requires neither phloem nor endodermis.	BPS1-like protein (DUF793)		GO:0005886,GO:0009507,GO:0009793,GO:0048364,GO:0048367	plasma membrane|chloroplast|embryo development ending in seed dormancy|root development|shoot system development			33.99	development.unspecified	Symbols: BPS1 | BPS1 (BYPASS 1) | chr1:199639-201775 FORWARD	35.1	not assigned.annotated	Protein BPS1, chloroplastic OS=Arabidopsis thaliana (sp|q9lmm6|bps1_arath : 561.0)	plasma membrane	0.0550155	-0.224417	0.141883	0.11531	0.356457	-0.10613
AT1G01560	MPK11	Araport:AT1G01560,TAIR:AT1G01560,GeneID:839523	member of MAP Kinase	MAP kinase 11		GO:0004707,GO:0005524,GO:0005634,GO:0005737,GO:0005829,GO:0009737,GO:0010468,GO:0035556	MAP kinase activity|ATP binding|nucleus|cytoplasm|cytosol|response to abscisic acid|regulation of gene expression|intracellular signal transduction			30.6	signalling.MAP kinases	Symbols: ATMPK11 | ATMPK11; MAP kinase/ kinase | chr1:202136-204189 FORWARD	13.4.4.1.4	Cell cycle.cytokinesis.phragmoplast disassembly.NACK-PQR signalling pathway.NRK/MPK MAP-kinase	Cell cycle.cytokinesis.phragmoplast disassembly.NACK-PQR signalling pathway.NRK/MPK MAP-kinase (original description: none)	cytosol	7.45931e-09	-2.00978	0.0585861	-0.512204	0.418499	0.440462
AT1G01570	F22L4.11	Araport:AT1G01570,TAIR:AT1G01570,GeneID:837183		transferring glycosyl group transferase (DUF604)						35.1	not assigned.no ontology	fringe-related protein | chr1:205176-207435 FORWARD	35.2	not assigned.not annotated	no hits & (original description: none)	extracellular	0.52963	0.196159	0.125265	-0.442444	0.119913	-0.504316
AT1G01580	FRO2	Araport:AT1G01580,TAIR:AT1G01580,GeneID:839411	Encodes the low-iron-inducible ferric chelate reductase responsible for reduction of iron at the root surface. It is likely to be the major Fe(III) chelate reductase in Arabidopsis iron metabolism. Coordinately regulated with IRT1, the major transporter responsible for high-affinity iron uptake from the soil, at both transcriptional and posttranscriptional levels. Steady state mRNA levels are reg…	ferric reduction oxidase 2		GO:0000293,GO:0005886,GO:0006811,GO:0009617,GO:0015688,GO:0016021,GO:0046872,GO:0055072	ferric-chelate reductase activity|plasma membrane|ion transport|response to bacterium|iron chelate transport|integral component of membrane|metal ion binding|iron ion homeostasis			15.1	metal handling.acquisition	Symbols: FRO2, FRD1, ATFRO2 | FRO2 (FERRIC REDUCTION OXIDASE 2); ferric-chelate reductase | chr1:209395-213041 FORWARD	25.4.2.1	Nutrient uptake.iron uptake.reduction-based strategy uptake.Fe(III)-chelate reductase	Nutrient uptake.iron uptake.reduction-based strategy uptake.Fe(III)-chelate reductase (original description: none)	plasma membrane	0.0478965	1.35314	0.102497	-1.40491	0.713554	-0.241351
AT1G01590	FRO1	Araport:AT1G01590,TAIR:AT1G01590,GeneID:837194	Encodes a ferric-chelate reductase that is expressed at extremely low levels in Fe deficiency-induced seedlings.	ferric reduction oxidase 1		GO:0000293,GO:0006811,GO:0016021,GO:0046872	ferric-chelate reductase activity|ion transport|integral component of membrane|metal ion binding			15.1	metal handling.acquisition	Symbols: FRO1, ATFRO1 | FRO1 (FERRIC REDUCTION OXIDASE 1); ferric-chelate reductase | chr1:214229-217304 FORWARD	25.4.2.1	Nutrient uptake.iron uptake.reduction-based strategy uptake.Fe(III)-chelate reductase	Nutrient uptake.iron uptake.reduction-based strategy uptake.Fe(III)-chelate reductase (original description: none)	plasma membrane	1	0.00715507	0.276781	0.607096	0.518848	-0.547928
AT1G01600	CYP86A4	Araport:AT1G01600,TAIR:AT1G01600,GeneID:839347	Encodes a member of the CYP86A subfamily of cytochrome p450 genes. Expressed significantly at highest level in mature stems and flowers.	cytochrome P450, family 86, subfamily A, polypeptide 4		GO:0005506,GO:0006631,GO:0016021,GO:0018685,GO:0020037,GO:0070330	iron ion binding|fatty acid metabolic process|integral component of membrane|alkane 1-monooxygenase activity|heme binding|aromatase activity	path:ath00073	Cutin, suberine and wax biosynthesis	26.10	misc.cytochrome P450	Symbols: CYP86A4 | CYP86A4; fatty acid (omega-1)-hydroxylase/ oxygen binding | chr1:218994-221286 FORWARD	21.9.1.1	Cell wall.cutin and suberin.cuticular lipid formation.fatty acyl omega-hydroxylase	Cell wall.cutin and suberin.cuticular lipid formation.fatty acyl omega-hydroxylase (original description: none)	endoplasmic reticulum	1.38748e-08	-1.32137	0.34895	-0.161454	6.11418e-09	-1.15226
AT1G01610	GPAT4	Araport:AT1G01610,TAIR:AT1G01610,GeneID:839297	bifunctional sn-glycerol-3-phosphate 2-O-acyltransferase/phosphatase. Involved in cutin assembly and is functionally redundant with GPAT8.	glycerol-3-phosphate acyltransferase 4		GO:0008654,GO:0010143,GO:0016020,GO:0016021,GO:0016791,GO:0090447,GO:0102419	phospholipid biosynthetic process|cutin biosynthetic process|membrane|integral component of membrane|phosphatase activity|glycerol-3-phosphate 2-O-acyltransferase activity|sn-2-glycerol-3-phosphate omega-OH-C22:0-CoA acyl transferase activity	path:ath00561,path:ath00564	Glycerolipid metabolism|Glycerophospholipid metabolism	11.3	lipid metabolism.Phospholipid synthesis	Symbols: ATGPAT4, GPAT4 | GPAT4 (GLYCEROL-3-PHOSPHATE ACYLTRANSFERASE 4); 1-acylglycerol-3-phosphate O-acyltransferase/ acyltransferase | chr1:221691-224340 REVERSE	21.9.1.5.1	Cell wall.cutin and suberin.cuticular lipid formation.monoacylglyceryl ester monomer synthesis.cutin sn-glycerol-3-phosphate acyltransferase	Cell wall.cutin and suberin.cuticular lipid formation.monoacylglyceryl ester monomer synthesis.cutin sn-glycerol-3-phosphate acyltransferase (original description: none)	golgi	0.0144819	0.295474	0.706489	0.0327067	0.662334	-0.0543591
AT1G01620	PIP1C	Araport:AT1G01620,TAIR:AT1G01620,GeneID:839235	a member of the plasma membrane intrinsic protein subfamily PIP1. localizes to the plasma membrane and exhibits water transport activity in Xenopus oocyte. expressed ubiquitously and protein level decreases slightly during leaf development.	plasma membrane intrinsic protein 1C		GO:0005773,GO:0005886,GO:0006833,GO:0009414,GO:0009506,GO:0009507,GO:0015250,GO:0016020,GO:0016021	vacuole|plasma membrane|water transport|response to water deprivation|plasmodesma|chloroplast|water channel activity|membrane|integral component of membrane			34.19.1	transport.Major Intrinsic Proteins.PIP	Symbols: PIP1C, TMP-B, PIP1;3 | PIP1C (PLASMA MEMBRANE INTRINSIC PROTEIN 1C); water channel | chr1:225665-227302 REVERSE	24.3.1.2	Solute transport.channels.MIP family.plasma membrane intrinsic protein (PIP-type)	Solute transport.channels.MIP family.plasma membrane intrinsic protein (PIP-type) (original description: none)	plasma membrane	1.73799e-06	-0.819006	0.00740809	0.20311	1.83507e-06	-1.0662
AT1G01630	T1N6.1	Araport:AT1G01630,TAIR:AT1G01630,GeneID:839231		Sec14p-like phosphatidylinositol transfer family protein		GO:0000139,GO:0005886,GO:0015031	Golgi membrane|plasma membrane|protein transport			29.3.4.99	protein.targeting.secretory pathway.unspecified	SEC14 cytosolic factor, putative / phosphoglyceride transfer protein, putative | chr1:229013-230917 FORWARD	35.1	not assigned.annotated	Phosphatidylinositol/phosphatidylcholine transfer protein SFH8 OS=Arabidopsis thaliana (sp|f4ihj0|sfh8_arath : 83.2)	cytosol	2.01204e-06	0.583651	0.60657	0.0440234	1.32459e-05	0.526272
AT1G01640	T1N6.2	Araport:AT1G01640,TAIR:AT1G01640,GeneID:839534	Putative role in flower development. Comparison of SALK_011721C to Columbia wild type resulted in a trend toward earlier flowering in the mutant (P%3D0.1) (Stapleton and Woodruff 2009, personal communication).	BTB/POZ domain-containing protein		GO:0016567	protein ubiquitination			29.5.11.4.5.2	protein.degradation.ubiquitin.E3.BTB/POZ Cullin3.BTB/POZ	speckle-type POZ protein-related | chr1:230994-232508 REVERSE	35.1	not assigned.annotated	BTB/POZ domain-containing protein At1g01640 OS=Arabidopsis thaliana (sp|q9lq95|y1164_arath : 410.0)	cytosol	0.00498733	-0.843839	0.357223	0.223834	0.181079	-0.380338
AT1G01650	SPPL4	Araport:AT1G01650,TAIR:AT1G01650,GeneID:839499		SIGNAL PEPTIDE PEPTIDASE-LIKE 4		GO:0005765,GO:0010008,GO:0030660,GO:0033619,GO:0042500,GO:0071458,GO:0071556	lysosomal membrane|endosome membrane|Golgi-associated vesicle membrane|membrane protein proteolysis|aspartic endopeptidase activity, intramembrane cleaving|integral component of cytoplasmic side of endoplasmic reticulum membrane|integral component of lumenal side of endoplasmic reticulum membrane			29.5	protein.degradation	aspartic-type endopeptidase/ peptidase | chr1:232841-237817 REVERSE	18.14.1.4	Protein modification.peptide maturation.endomembrane system.SPP signal peptidase	Protein modification.peptide maturation.endomembrane system.SPP signal peptidase (original description: none)	plasma membrane	0.0651782	-0.247043	0.207562	-0.12394	0.615129	-0.0678745
AT1G01660	T1N6.4	Araport:AT1G01660,TAIR:AT1G01660,GeneID:839461		RING/U-box superfamily protein		GO:0004842	ubiquitin-protein transferase activity			29.5.11.4.2	protein.degradation.ubiquitin.E3.RING	U-box domain-containing protein | chr1:240057-242608 REVERSE	35.1	not assigned.annotated	Putative U-box domain-containing protein 55 OS=Arabidopsis thaliana (sp|p0c6e7|pub55_arath : 862.0)	nucleus	0.00162258	-0.903507	0.113554	0.334269	0.00693357	-0.762789
AT1G01670	T1N6.28	Araport:AT1G01670,TAIR:AT1G01670,GeneID:839365		RING/U-box superfamily protein		GO:0004842	ubiquitin-protein transferase activity			29.5.11.4.2	protein.degradation.ubiquitin.E3.RING	U-box domain-containing protein | chr1:242843-245988 REVERSE	35.1	not assigned.annotated	U-box domain-containing protein 56 OS=Arabidopsis thaliana (sp|q8gxq7|pub56_arath : 617.0)	nucleus	0.618339	0.194731	0.0806918	0.558728	0.157481	0.511902
AT3G03670	T12J13.5	Araport:AT3G03670,TAIR:AT3G03670,GeneID:821193		Peroxidase superfamily protein		GO:0004601,GO:0005576,GO:0006979,GO:0009505,GO:0009506,GO:0020037,GO:0042744,GO:0046872,GO:0071456	peroxidase activity|extracellular region|response to oxidative stress|plant-type cell wall|plasmodesma|heme binding|hydrogen peroxide catabolic process|metal ion binding|cellular response to hypoxia	path:ath00940	Phenylpropanoid biosynthesis	26.12	misc.peroxidases	peroxidase, putative | chr3:901841-903411 REVERSE	35.1	not assigned.annotated	Peroxidase 28 OS=Arabidopsis thaliana (sp|q9ss67|per28_arath : 625.0)	extracellular	0.97425	Inf	1	Inf	0.0158858	Inf		T12J13.5
AT1G01690	PRD3	Araport:AT1G01690,TAIR:AT1G01690,GeneID:839243	Encodes a novel plant-specific protein that is involved in meiotic double strand break formation.	putative recombination initiation defects 3		GO:0005634,GO:0009553,GO:0009554,GO:0009556,GO:0042138,GO:0070192	nucleus|embryo sac development|megasporogenesis|microsporogenesis|meiotic DNA double-strand break formation|chromosome organization involved in meiotic cell cycle			35.2	not assigned.unknown	unknown protein | chr1:249141-252462 FORWARD	13.3.6.2.4	Cell cycle.mitosis and meiosis.meiotic recombination.meiotic double strand break initiation.accessory protein (PRD3/PAIR1)	Cell cycle.mitosis and meiosis.meiotic recombination.meiotic double strand break initiation.accessory protein (PRD3/PAIR1) (original description: none)	nucleus	0.233043	-0.286652	0.998574	-0.00567599	0.882333	0.0349828
AT1G01695	TRM33	Araport:AT1G01695,TAIR:AT1G01695,GeneID:6241450		Phosphatidylinositol N-acetyglucosaminlytransferase subunit P-like protein						35.2	not assigned.unknown	unknown protein | chr1:252947-254495 FORWARD	35.2	not assigned.not annotated	no hits & (original description: none)	nucleus	0.27495	-1.55475	0.18742	-1.69684	0.30458	-1.41729
AT1G01700	ROPGEF2	Araport:AT1G01700,TAIR:AT1G01700,GeneID:839250	Encodes a member of KPP-like gene family, homolog of KPP (kinase partner protein) gene in tomato. Also a member of the RopGEF (guanine nucleotide exchange factor) family, containing the novel PRONE domain (plant-specific Rop nucleotide exchanger), which is exclusively active towards members of the Rop subfamily.	RHO guanyl-nucleotide exchange factor 2		GO:0005089	Rho guanyl-nucleotide exchange factor activity			30.5	signalling.G-proteins	Symbols: ATROPGEF2, ROPGEF2 | ROPGEF2; Rho guanyl-nucleotide exchange factor/ protein binding | chr1:259495-261474 REVERSE	27.4.3.1	Multi-process regulation.Rop GTPase regulatory system.RopGEF guanine nucleotide exchange activities.PRONE-type exchange factor	Multi-process regulation.Rop GTPase regulatory system.RopGEF guanine nucleotide exchange activities.PRONE-type exchange factor (original description: none)	nucleus	0.792221	0.187922	0.349724	-0.5796	0.340492	-0.643218
AT1G01710	T1N6.10	Araport:AT1G01710,TAIR:AT1G01710,GeneID:839254		acyl-CoA thioesterase II		GO:0005777,GO:0005782,GO:0006635,GO:0006637,GO:0009062,GO:0016290,GO:0019395,GO:0047617,GO:0052689,GO:0102991	peroxisome|peroxisomal matrix|fatty acid beta-oxidation|acyl-CoA metabolic process|fatty acid catabolic process|palmitoyl-CoA hydrolase activity|fatty acid oxidation|acyl-CoA hydrolase activity|carboxylic ester hydrolase activity|myristoyl-CoA hydrolase activity	path:ath00062,path:ath01040	Fatty acid elongation|Biosynthesis of unsaturated fatty acids	11.9.4.5	lipid metabolism.lipid degradation.beta-oxidation.acyl-CoA thioesterase	acyl-CoA thioesterase family protein | chr1:262828-267771 FORWARD	11.7.1.8	Phytohormones.jasmonic acid.synthesis.acyl-CoA thioesterase	Phytohormones.jasmonic acid.synthesis.acyl-CoA thioesterase (original description: none)	peroxisome	0.98625	-0.00383153	0.798956	0.0265213	0.781803	0.0362942
AT1G01715	AT1G01715	Araport:AT1G01715,GeneID:28716021		hypothetical protein													0.00452735	0.869679	0.920759	0.0507948	4.29657e-05	1.18295
AT1G01720	ATAF1	Araport:AT1G01720,TAIR:AT1G01720,GeneID:839265	Belongs to a large family of putative transcriptional activators with NAC domain. Transcript level increases in response to wounding and abscisic acid. ATAF1 attentuates ABA signaling and sythesis. Mutants are hyposensitive to ABA.	NAC (No Apical Meristem) domain transcriptional regulator superfamily protein	NAC	GO:0003677,GO:0003700,GO:0005634,GO:0009611,GO:0009788,GO:0019900	DNA binding|DNA-binding transcription factor activity|nucleus|response to wounding|negative regulation of abscisic acid-activated signaling pathway|kinase binding			33.99	development.unspecified	Symbols: ATAF1, ANAC002 | ATAF1; transcription activator/ transcription factor | chr1:268330-269819 FORWARD	15.7.17	RNA biosynthesis.transcriptional activation.NAC transcription factor	RNA biosynthesis.transcriptional activation.NAC transcription factor (original description: none)	nucleus	0.00249678	-0.388542	0.427021	-0.0692349	5.86755e-09	-0.749682
AT1G01725	AT1G01725	Araport:AT1G01725,TAIR:AT1G01725,GeneID:839271		adenylosuccinate synthetase						35.2	not assigned.unknown	unknown protein | chr1:269792-270775 REVERSE	35.2	not assigned.not annotated	no hits & (original description: none)	extracellular	0.262852	-0.244637	0.0381378	0.35231	0.432789	-0.167279
AT1G01730	T1N6.14	Araport:AT1G01730,TAIR:AT1G01730,GeneID:839260		hypothetical protein						35.2	not assigned.unknown	unknown protein | chr1:270956-272061 FORWARD	35.2	not assigned.not annotated	no hits & (original description: none)	nucleus	0.150494	-0.209479	0.000146233	0.40657	0.247266	0.164582
AT1G01740	BSK4	Araport:AT1G01740,TAIR:AT1G01740,GeneID:839253		kinase with tetratricopeptide repeat domain-containing protein		GO:0004674,GO:0005524,GO:0005886,GO:0009742	protein serine/threonine kinase activity|ATP binding|plasma membrane|brassinosteroid mediated signaling pathway	path:ath04075	Plant hormone signal transduction	29.4	protein.postranslational modification	protein kinase family protein | chr1:272111-274239 REVERSE	11.3.2.1.5	Phytohormones.brassinosteroid.perception and signal transduction.receptor complex.BSK-type signalling kinase	Phytohormones.brassinosteroid.perception and signal transduction.receptor complex.BSK-type signalling kinase (original description: none)	plasma membrane	0.17059	0.266042	0.12883	-0.272413	0.372196	0.179158
AT1G01750	ADF11	Araport:AT1G01750,TAIR:AT1G01750,GeneID:839281		actin depolymerizing factor 11		GO:0003779,GO:0005737,GO:0015629,GO:0030042	actin binding|cytoplasm|actin cytoskeleton|actin filament depolymerization			31.1	cell.organisation	Symbols: ADF11 | ADF11 (ACTIN DEPOLYMERIZING FACTOR 11); actin binding | chr1:275366-276310 FORWARD	20.2.2.8	Cytoskeleton.microfilament network.actin polymerisation.cofilin-like actin depolymerizing factor	Cytoskeleton.microfilament network.actin polymerisation.cofilin-like actin depolymerizing factor (original description: none)	plasma membrane	4.49713e-14	-1.48189	0.138996	0.254978	3.5658e-17	-1.86705
AT1G01760	AtTAD1	Araport:AT1G01760,TAIR:AT1G01760,GeneID:839252		denosine deaminases acting on tRNA		GO:0003723,GO:0005634,GO:0006400,GO:0008251,GO:0042803,GO:0046872	RNA binding|nucleus|tRNA modification|tRNA-specific adenosine deaminase activity|protein homodimerization activity|metal ion binding			27.1	RNA.processing	RNA binding / adenosine deaminase | chr1:276266-278448 REVERSE	35.2	not assigned.not annotated	no hits & (original description: none)	nucleus	0.703961	0.0803503	0.649048	0.0824135	0.0287274	-0.590648
AT1G01770	T1N6.18	Araport:AT1G01770,TAIR:AT1G01770,GeneID:837323		propionyl-CoA carboxylase						35.2	not assigned.unknown	unknown protein | chr1:278615-282891 FORWARD	35.2	not assigned.not annotated	no hits & (original description: none)	cytosol	0.526532	-0.085226	0.831349	0.0228868	0.202747	-0.167263
AT1G01780	PLIM2b	Araport:AT1G01780,TAIR:AT1G01780,GeneID:839267	Encodes a member of the Arabidopsis LIM proteins: a family of actin bundlers with distinct expression patterns. WLIM1, WLIM2a, and WLIM2b are widely expressed, whereas PLIM2a, PLIM2b, and PLIM2c are predominantly expressed in pollen. Regulates actin cytoskeleton organization.	GATA type zinc finger transcription factor family protein		GO:0005737,GO:0005856,GO:0046872,GO:0051015,GO:0051017	cytoplasm|cytoskeleton|metal ion binding|actin filament binding|actin filament bundle assembly			33.99	development.unspecified	LIM domain-containing protein | chr1:282761-284245 FORWARD	15.7.44	RNA biosynthesis.transcriptional activation.LIM transcription factor	RNA biosynthesis.transcriptional activation.LIM transcription factor (original description: none)	cytosol	0.0032642	-0.441567	0.0714989	0.197592	3.57631e-07	-0.771981
AT1G01790	KEA1	Araport:AT1G01790,TAIR:AT1G01790,GeneID:837332	K efflux antiporter KEA1	K+ efflux antiporter 1		GO:0009507,GO:0009658,GO:0009941,GO:0010109,GO:0015386,GO:0016020,GO:0016021,GO:0031969	chloroplast|chloroplast organization|chloroplast envelope|regulation of photosynthesis|potassium:proton antiporter activity|membrane|integral component of membrane|chloroplast membrane			34.15	transport.potassium	Symbols: KEA1, ATKEA1 | KEA1 (K EFFLUX ANTIPORTER 1); potassium ion transmembrane transporter/ potassium:hydrogen antiporter | chr1:284781-291094 FORWARD	24.2.8.2.2	Solute transport.carrier-mediated transport.CPA superfamily.CPA-2 family.proton:potassium cation antiporter (KEA-type)	Solute transport.carrier-mediated transport.CPA superfamily.CPA-2 family.proton:potassium cation antiporter (KEA-type) (original description: none)	plastid	0.0702369	0.206105	0.0917835	-0.143936	0.000473175	-0.415931
AT1G01800	T1N6.22	Araport:AT1G01800,TAIR:AT1G01800,GeneID:839259		NAD(P)-binding Rossmann-fold superfamily protein		GO:0005737,GO:0006952,GO:0047501,GO:0055114	cytoplasm|defense response|(+)-neomenthol dehydrogenase activity|oxidation-reduction process			26.22	misc.short chain dehydrogenase/reductase (SDR)	short-chain dehydrogenase/reductase (SDR) family protein | chr1:293342-295040 FORWARD	50.1.1	Enzyme classification.EC_1 oxidoreductases.EC_1.1 oxidoreductase acting on CH-OH group of donor	Enzyme classification.EC_1 oxidoreductases.EC_1.1 oxidoreductase acting on CH-OH group of donor(50.1.1 : 434.7) & (+)-neomenthol dehydrogenase OS=Arabidopsis thaliana (sp|q9m2e2|sdr1_arath : 357.0) (original description: none)	cytosol	0.201574	0.160851	0.150766	0.128004	0.00871075	0.32132
AT1G01810	T1N6.23	Araport:AT1G01810,TAIR:AT1G01810,GeneID:839247		hypothetical protein						35.2	not assigned.unknown	unknown protein | chr1:295221-295859 FORWARD	15.3.6.1.6	RNA biosynthesis.RNA polymerase II-dependent transcription.MEDIATOR transcription co-activator complex.head module.MED19 component	RNA biosynthesis.RNA polymerase II-dependent transcription.MEDIATOR transcription co-activator complex.head module.MED19 component (original description: none)	nucleus	0.0511153	1.60634	0.424185	0.933111	0.0249567	1.79212
AT1G01820	PEX11C	Araport:AT1G01820,TAIR:AT1G01820,GeneID:839257	member of the peroxin11 (PEX11) gene family, integral to peroxisome membrane, controls peroxisome proliferation.	peroxin 11c		GO:0005777,GO:0005778,GO:0005779,GO:0007031,GO:0009506,GO:0016559,GO:0042802,GO:0044375	peroxisome|peroxisomal membrane|integral component of peroxisomal membrane|peroxisome organization|plasmodesma|peroxisome fission|identical protein binding|regulation of peroxisome size			31.1	cell.organisation	Symbols: PEX11C | PEX11C (PEROXIN 11C) | chr1:296001-298120 REVERSE	35.1	not assigned.annotated	Peroxisomal membrane protein 11C OS=Arabidopsis thaliana (sp|q9lq73|px11c_arath : 464.0)	peroxisome	0.0031017	-0.372782	0.604809	0.0476213	0.114965	-0.193279
AT1G01830	T1N6.25	Araport:AT1G01830,TAIR:AT1G01830,GeneID:839264		ARM repeat superfamily protein						35.1.3	not assigned.no ontology.armadillo/beta-catenin repeat family protein	armadillo/beta-catenin repeat family protein | chr1:298535-300846 REVERSE	35.2	not assigned.not annotated	no hits & (original description: none)	cytosol	0.0321386	0.314553	0.283504	0.121601	0.00958094	0.502694
AT1G01840	T1N6.26	Araport:AT1G01840,TAIR:AT1G01840,GeneID:839291		AP2-like ethylene-responsive transcription factor SNZ						35.2	not assigned.unknown	unknown protein | chr1:303537-304358 FORWARD	35.2	not assigned.not annotated	no hits & (original description: none)	nucleus	1	-0.00712465	0.19225	-0.758633	0.0507481	-1.17283
AT1G01860	PFC1	Araport:AT1G01860,TAIR:AT1G01860,GeneID:839283		Ribosomal RNA adenine dimethylase family protein		GO:0000179,GO:0003723,GO:0009409,GO:0009507,GO:0016422,GO:0031167	rRNA (adenine-N6,N6-)-dimethyltransferase activity|RNA binding|response to cold|chloroplast|mRNA (2'-O-methyladenosine-N6-)-methyltransferase activity|rRNA methylation			27.1	RNA.processing	Symbols: PFC1 | PFC1 (PALEFACE 1); mRNA (2'-O-methyladenosine-N6-)-methyltransferase | chr1:304133-306287 REVERSE	16.7.7.3	RNA processing.RNA modification.rRNA/tRNA methylation.PFC-type rRNA adenosine dimethylase	RNA processing.RNA modification.rRNA/tRNA methylation.PFC-type rRNA adenosine dimethylase (original description: none)	plastid	0.0238768	0.339947	0.563462	-0.0721194	0.396991	0.127719
AT1G01880	AtGEN1	Araport:AT1G01880,TAIR:AT1G01880,GeneID:837373	Encodes one of two GEN1 homologs in Arabidopsis. It is a member of the class IV Rad2/XPG family of nucleases that processes Holliday junctions in a manner analogous to the HJ resolvases of phages, archaea, and bacteria.	5'-3' exonuclease family protein		GO:0003677,GO:0003690,GO:0003697,GO:0005634,GO:0006281,GO:0008821,GO:0009555,GO:0017108,GO:0045145,GO:0046872,GO:0048256,GO:0051908	DNA binding|double-stranded DNA binding|single-stranded DNA binding|nucleus|DNA repair|crossover junction endodeoxyribonuclease activity|pollen development|5'-flap endonuclease activity|single-stranded DNA 5'-3' exodeoxyribonuclease activity|metal ion binding|flap endonuclease activity|double-stranded DNA 5'-3' exodeoxyribonuclease activity			28.2	DNA.repair	DNA repair protein, putative | chr1:306558-308991 REVERSE	13.3.6.5.2.3	Cell cycle.mitosis and meiosis.meiotic recombination.meiotic crossover.class II interference-insensitive crossover pathway.GEN1 Holliday junction resolvase	Cell cycle.mitosis and meiosis.meiotic recombination.meiotic crossover.class II interference-insensitive crossover pathway.GEN1 Holliday junction resolvase (original description: none)	nucleus	0.220805	-0.389668	0.679037	-0.120016	0.127771	-0.489365
AT1G01900	SBTI1.1	Araport:AT1G01900,TAIR:AT1G01900,GeneID:839318	Encodes AtSBT1.1, a subtilisin-like serine protease. Cleaves the phytosulfokine AtPSK4, a growth promoting peptide.	subtilase family protein		GO:0004252,GO:0005618,GO:0006508,GO:0031012	serine-type endopeptidase activity|cell wall|proteolysis|extracellular matrix			29.5.1	protein.degradation.subtilases	Symbols: ATSBT1.1, SBTI1.1 | SBTI1.1; serine-type endopeptidase | chr1:310316-313130 FORWARD	19.5.2.1.1	Protein degradation.peptidase families.serine-type peptidase activities.subtilisin-type protease families.SBT1 protease	Protein degradation.peptidase families.serine-type peptidase activities.subtilisin-type protease families.SBT1 protease (original description: none)	extracellular	0.926759	-0.018876	0.531416	-0.12402	0.614657	-0.112584
AT1G01910	F22M8.4	Araport:AT1G01910,TAIR:AT1G01910,GeneID:839305		P-loop containing nucleoside triphosphate hydrolases superfamily protein		GO:0005524,GO:0005829,GO:0006620,GO:0016887,GO:0043529,GO:0043621,GO:0048767,GO:0071816	ATP binding|cytosol|posttranslational protein targeting to endoplasmic reticulum membrane|ATPase activity|GET complex|protein self-association|root hair elongation|tail-anchored membrane protein insertion into ER membrane			34.18.1	transport.unspecified anions.arsenite-transporting ATPase	anion-transporting ATPase, putative | chr1:313215-315902 REVERSE	23.3.2.1	Protein translocation.endoplasmic reticulum.GET post-translational insertion system.GET3 component	Protein translocation.endoplasmic reticulum.GET post-translational insertion system.GET3 component (original description: none)	golgi	0.0837492	0.218652	0.50197	0.0608166	0.212978	0.155058
AT1G01920	F22M8.5	Araport:AT1G01920,TAIR:AT1G01920,GeneID:839313		SET domain-containing protein		GO:0009507,GO:0009570,GO:0016279,GO:0018023,GO:0018026,GO:0030785	chloroplast|chloroplast stroma|protein-lysine N-methyltransferase activity|peptidyl-lysine trimethylation|peptidyl-lysine monomethylation|[ribulose-bisphosphate carboxylase]-lysine N-methyltransferase activity			35.1.13	not assigned.no ontology.SET domain-containing protein	SET domain-containing protein | chr1:316187-319644 FORWARD	35.2	not assigned.not annotated	no hits & (original description: none)	cytosol	1.42213e-07	0.81944	0.93079	0.0121967	1.00312e-10	1.04204
AT1G01930	F22M8.6	Araport:AT1G01930,TAIR:AT1G01930,GeneID:839310		zinc finger protein-like protein		GO:0003676,GO:0004045,GO:0005739,GO:0005789,GO:0005829,GO:0030433,GO:0036266,GO:0046872,GO:0071630,GO:0072671	nucleic acid binding|aminoacyl-tRNA hydrolase activity|mitochondrion|endoplasmic reticulum membrane|cytosol|ubiquitin-dependent ERAD pathway|Cdc48p-Npl4p-Vms1p AAA ATPase complex|metal ion binding|nuclear protein quality control by the ubiquitin-proteasome system|mitochondria-associated ubiquitin-dependent protein catabolic process			27.3.99	RNA.regulation of transcription.unclassified	zinc finger protein-related | chr1:319836-322860 REVERSE	35.2	not assigned.not annotated	no hits & (original description: none)	nucleus	0.626215	-0.0737925	0.793409	-0.0342	0.583734	-0.0859193
AT1G01940	F22M8.7	Araport:AT1G01940,TAIR:AT1G01940,GeneID:839309		Cyclophilin-like peptidyl-prolyl cis-trans isomerase family protein		GO:0000413,GO:0003755,GO:0005737,GO:0006457	protein peptidyl-prolyl isomerization|peptidyl-prolyl cis-trans isomerase activity|cytoplasm|protein folding			31.3.1	cell.cycle.peptidylprolyl isomerase	peptidyl-prolyl cis-trans isomerase cyclophilin-type family protein | chr1:323027-324917 FORWARD	18.13.5.1	Protein modification.protein folding and quality control.protein folding catalyst activities.Cyclophilin protein folding catalyst	Protein modification.protein folding and quality control.protein folding catalyst activities.Cyclophilin protein folding catalyst (original description: none)	cytosol	0.446896	0.125113	0.905377	0.0238316	0.0702734	0.293558
AT1G01950	ARK2	Araport:AT1G01950,TAIR:AT1G01950,GeneID:839306	Encodes a member of the armadillo/beta-catenin repeat kinesin motor family. Mutants have twisted roots due to abnormal cell file rotation; the phenotype is dependent on microtubules.	armadillo repeat kinesin 2		GO:0003777,GO:0005524,GO:0005737,GO:0005871,GO:0005874,GO:0007018,GO:0008017,GO:0016887,GO:0032886,GO:0048364	microtubule motor activity|ATP binding|cytoplasm|kinesin complex|microtubule|microtubule-based movement|microtubule binding|ATPase activity|regulation of microtubule-based process|root development			31.1	cell.organisation	Symbols: ARK2 | armadillo/beta-catenin repeat family protein / kinesin motor family protein | chr1:325379-330619 FORWARD	20.1.3.13	Cytoskeleton.microtubular network.Kinesin microtubule-based motor protein activities.Kinesin-U motor protein	Cytoskeleton.microtubular network.Kinesin microtubule-based motor protein activities.Kinesin-U motor protein (original description: none)	plastid	0.289955	-0.23126	0.0152895	-0.225506	2.6333e-05	-0.549052
AT1G01960	EDA10	Araport:AT1G01960,TAIR:AT1G01960,GeneID:839301		SEC7-like guanine nucleotide exchange family protein		GO:0005086,GO:0005634,GO:0005802,GO:0005829,GO:0009561,GO:0015031,GO:0016192,GO:0032012,GO:0032588	ARF guanyl-nucleotide exchange factor activity|nucleus|trans-Golgi network|cytosol|megagametogenesis|protein transport|vesicle-mediated transport|regulation of ARF protein signal transduction|trans-Golgi network membrane	path:ath04144	Endocytosis	30.5	signalling.G-proteins	Symbols: EDA10 | EDA10 (embryo sac development arrest 10); ARF guanyl-nucleotide exchange factor/ binding / guanyl-nucleotide exchange factor | chr1:330588-337582 REVERSE	22.3.3.2	Vesicle trafficking.Coat protein I (COPI) coatomer machinery.ARF-GTPase guanyl-nucleotide exchange factor (ARF-GEF) activities.BIG-type ARF-GEF factor	Vesicle trafficking.Coat protein I (COPI) coatomer machinery.ARF-GTPase guanyl-nucleotide exchange factor (ARF-GEF) activities.BIG-type ARF-GEF factor (original description: none)	cytosol	0.58986	0.064121	0.419618	0.0645617	0.101783	0.190758
AT1G01970	F22M8.10	Araport:AT1G01970,TAIR:AT1G01970,GeneID:839299		Tetratricopeptide repeat (TPR)-like superfamily protein						35.1.5	not assigned.no ontology.pentatricopeptide (PPR) repeat-containing protein	pentatricopeptide (PPR) repeat-containing protein | chr1:338291-340077 FORWARD	35.1	not assigned.annotated	Pentatricopeptide repeat-containing protein At1g01970 OS=Arabidopsis thaliana (sp|q9lpc4|ppr1_arath : 799.0)	mitochondrion	0.00336209	0.62976	0.201747	-0.134471	0.00882907	0.345005
AT1G01980	F22M8.11	Araport:AT1G01980,TAIR:AT1G01980,GeneID:839296	member of Reticuline oxidase-like family	FAD-binding Berberine family protein		GO:0005576,GO:0005794,GO:0005886,GO:0009505,GO:0016899,GO:0071949	extracellular region|Golgi apparatus|plasma membrane|plant-type cell wall|oxidoreductase activity, acting on the CH-OH group of donors, oxygen as acceptor|FAD binding			26.8	misc.nitrilases, *nitrile lyases, berberine bridge enzymes, reticuline oxidases, troponine reductases	Symbols: ATSEC1A, SEC1A | ATSEC1A; FAD binding / catalytic/ electron carrier/ oxidoreductase | chr1:340172-341999 REVERSE	50.1.1	Enzyme classification.EC_1 oxidoreductases.EC_1.1 oxidoreductase acting on CH-OH group of donor	Berberine bridge enzyme-like 1 OS=Arabidopsis thaliana (sp|q9lpc3|bbe1_arath : 1009.0) & Enzyme classification.EC_1 oxidoreductases.EC_1.1 oxidoreductase acting on CH-OH group of donor(50.1.1 : 445.1) (original description: none)	extracellular	0.390757	-2.37663	0.490234	-1.66417	0.35127	-2.56524
AT1G01990	F22M8.12	Araport:AT1G01990,TAIR:AT1G01990,GeneID:837456		hypothetical protein						35.2	not assigned.unknown	FUNCTIONS IN: molecular_function unknown; INVOLVED IN: biological_process unknown; LOCATED IN: cellular_component unknown; EXPRESSED IN: 22 plant structures; EXPRESSED DURING: 13 growth stages; BEST Arabidopsis thaliana protein match is: chloroplast lumen common family protein (TAIR:AT2G37400.1); Has 16 Blast hits to 16 proteins in 2 species: Archae - 0; Bacteria - 0; Metazoa - 0; Fungi - 0; Plan…	35.2	not assigned.not annotated	no hits & (original description: none)	mitochondrion	0.809243	-0.0394645	0.894773	-0.0165813	0.0375597	-0.304847
AT1G02000	GAE2	Araport:AT1G02000,TAIR:AT1G02000,GeneID:839289	UDP-D-glucuronate 4-epimerase	UDP-D-glucuronate 4-epimerase 2		GO:0005975,GO:0016021,GO:0032580,GO:0050378,GO:0050662	carbohydrate metabolic process|integral component of membrane|Golgi cisterna membrane|UDP-glucuronate 4-epimerase activity|coenzyme binding	path:ath00520	Amino sugar and nucleotide sugar metabolism	10.1.6	cell wall.precursor synthesis.GAE	Symbols: GAE2 | GAE2 (UDP-D-GLUCURONATE 4-EPIMERASE 2); UDP-glucuronate 4-epimerase/ catalytic | chr1:345812-347592 FORWARD	3.8.4.1	Carbohydrate metabolism.nucleotide sugar biosynthesis.UDP-D-galacturonic acid synthesis.UDP-D-glucuronic acid 4-epimerase	Carbohydrate metabolism.nucleotide sugar biosynthesis.UDP-D-galacturonic acid synthesis.UDP-D-glucuronic acid 4-epimerase (original description: none)	extracellular	0.199579	-0.194639	0.509064	-0.0794522	0.132278	-0.227862
AT1G02010	SEC1A	Araport:AT1G02010,TAIR:AT1G02010,GeneID:839288	member of KEULE Gene Family	secretory 1A		GO:0006904,GO:0015031	vesicle docking involved in exocytosis|protein transport			29.3.4	protein.targeting.secretory pathway	SEC1A (SIMILAR TO ELECTRON CAREER 1A); protein transporter | chr1:347891-352480 FORWARD	13.4.2.3	Cell cycle.cytokinesis.cell-plate formation.KEULE cell-plate-SNARE assembly protein	Cell cycle.cytokinesis.cell-plate formation.KEULE cell-plate-SNARE assembly protein (original description: none)	cytosol	0.302685	0.157159	0.740034	0.0408764	0.167833	-0.204781
AT1G02020	T7I23.2	Araport:AT1G02020,TAIR:AT1G02020,GeneID:837477		nitroreductase family protein						12.4	N-metabolism.misc	nitroreductase family protein | chr1:352637-354969 REVERSE	35.2	not assigned.not annotated	no hits & (original description: none)	plastid	0.402989	0.120076	0.478438	0.0800213	0.860483	-0.027487
AT1G02030	T7I23.3	Araport:AT1G02030,TAIR:AT1G02030,GeneID:839285		C2H2-like zinc finger protein	C2H2	GO:0003676,GO:0003700,GO:0005634,GO:0006355,GO:0046872	nucleic acid binding|DNA-binding transcription factor activity|nucleus|regulation of transcription, DNA-templated|metal ion binding			27.3.11	RNA.regulation of transcription.C2H2 zinc finger family	zinc finger (C2H2 type) family protein | chr1:355321-357258 REVERSE	15.7.15	RNA biosynthesis.transcriptional activation.C2H2 zinc finger transcription factor	RNA biosynthesis.transcriptional activation.C2H2 zinc finger transcription factor (original description: none)	nucleus	0.22968	-1.10772	0.0476586	-1.76847	0.626399	-0.446501
AT1G02040	T7I23.24	Araport:AT1G02040,TAIR:AT1G02040,GeneID:839284		C2H2-type zinc finger family protein		GO:0003676,GO:0003700,GO:0005634,GO:0006355,GO:0046872,GO:0048235	nucleic acid binding|DNA-binding transcription factor activity|nucleus|regulation of transcription, DNA-templated|metal ion binding|pollen sperm cell differentiation			27.3.11	RNA.regulation of transcription.C2H2 zinc finger family	zinc finger (C2H2 type) family protein | chr1:358104-359078 REVERSE	15.7.15	RNA biosynthesis.transcriptional activation.C2H2 zinc finger transcription factor	RNA biosynthesis.transcriptional activation.C2H2 zinc finger transcription factor (original description: none)	nucleus	0.509334	-2.14398	0.609243	0.846568	0.463114	-2.28537
AT1G02050	LAP6	Araport:AT1G02050,TAIR:AT1G02050,GeneID:839280		Chalcone and stilbene synthase family protein		GO:0005783,GO:0009813,GO:0010584,GO:0030639,GO:0080110,GO:0090439	endoplasmic reticulum|flavonoid biosynthetic process|pollen exine formation|polyketide biosynthetic process|sporopollenin biosynthetic process|tetraketide alpha-pyrone synthase activity			16.8.2	secondary metabolism.flavonoids.chalcones	chalcone and stilbene synthase family protein | chr1:359117-360518 REVERSE	21.8.1.3	Cell wall.sporopollenin.synthesis.hydroxyalkyl alpha-pyrone synthase	Cell wall.sporopollenin.synthesis.hydroxyalkyl alpha-pyrone synthase (original description: none)	mitochondrion	0.901477	-0.032214	0.734065	0.0648593	0.47976	0.14959
AT1G02060	T7I23.14	Araport:AT1G02060,TAIR:AT1G02060,GeneID:839279		Tetratricopeptide repeat (TPR)-like superfamily protein						35.1.5	not assigned.no ontology.pentatricopeptide (PPR) repeat-containing protein	pentatricopeptide (PPR) repeat-containing protein | chr1:360918-363094 REVERSE	35.1	not assigned.annotated	Pentatricopeptide repeat-containing protein At1g02060, chloroplastic OS=Arabidopsis thaliana (sp|o81908|ppr2_arath : 1412.0)	plastid	0.46066	0.147228	0.015873	0.383277	0.169593	0.261991
AT1G02065	SPL8	Araport:AT1G02065,TAIR:AT1G02065,GeneID:839275	Encodes an SBP-box gene, a member of the SPL gene family. Mutants are affected in micro- and megasporogenesis, trichome formation on sepals, and stamen filament elongation.	squamosa promoter binding protein-like 8	SBP	GO:0003677,GO:0005634,GO:0005737,GO:0009554,GO:0009556,GO:0030154,GO:0046872,GO:0048653	DNA binding|nucleus|cytoplasm|megasporogenesis|microsporogenesis|cell differentiation|metal ion binding|anther development			33.3	development.squamosa promoter binding like (SPL)	Symbols: SPL8 | SPL8 (SQUAMOSA PROMOTER BINDING PROTEIN-LIKE 8); DNA binding | chr1:365209-367340 FORWARD	15.7.18	RNA biosynthesis.transcriptional activation.SBP transcription factor	RNA biosynthesis.transcriptional activation.SBP transcription factor (original description: none)	nucleus	1.43751e-07	-1.85917	0.604536	-0.133306	2.1809e-07	-1.81778
AT1G02067	AT1G02067	Araport:AT1G02067,GeneID:28716022		hypothetical protein		GO:0003677,GO:0005634,GO:0005737,GO:0009554,GO:0009556,GO:0030154,GO:0046872,GO:0048653	DNA binding|nucleus|cytoplasm|megasporogenesis|microsporogenesis|cell differentiation|metal ion binding|anther development										1		0.998582		0.997913
AT1G02070	T7I23.30	Araport:AT1G02070,TAIR:AT1G02070,GeneID:839270		zinc ion-binding protein						35.2	not assigned.unknown	unknown protein | chr1:370257-370967 REVERSE	35.2	not assigned.not annotated	no hits & (original description: none)	nucleus	0.226431	-1.63176	0.785062	-0.347318	0.119711	-2.24014
AT1G02080	T7I23.15	Araport:AT1G02080,TAIR:AT1G02080,GeneID:839244		transcription regulator		GO:0000289,GO:0005634,GO:0005829,GO:0006354,GO:0006366,GO:0030014,GO:0030015	nuclear-transcribed mRNA poly(A) tail shortening|nucleus|cytosol|DNA-templated transcription, elongation|transcription by RNA polymerase II|CCR4-NOT complex|CCR4-NOT core complex	path:ath03018	RNA degradation	27.3.67	RNA.regulation of transcription.putative transcription regulator	transcriptional regulator-related | chr1:373501-386847 FORWARD	16.8.3.1.2.3	RNA processing.RNA decay.deadenylation-dependent mechanism.mRNA deadenylation.CCR4-NOT complex.NOT1 component	RNA processing.RNA decay.deadenylation-dependent mechanism.mRNA deadenylation.CCR4-NOT complex.NOT1 component (original description: none)	golgi	0.529028	-0.0734796	0.558778	0.0465629	0.513831	-0.0753514
AT1G02090	FUS5	Araport:AT1G02090,TAIR:AT1G02090,GeneID:839241	encodes a phosphoprotein that is a subunit of the COP9 signalosome. Mutants exhibit constitutive photomorphogenic phenotype.	Proteasome component (PCI) domain protein		GO:0000338,GO:0005829,GO:0007275,GO:0008180,GO:0009585,GO:0010387	protein deneddylation|cytosol|multicellular organism development|COP9 signalosome|red, far-red light phototransduction|COP9 signalosome assembly			30.11.1	signalling.light.COP9 signalosome	Symbols: FUS5, CSN7, COP15, ATCSN7 | FUS5 (FUSCA 5); MAP kinase kinase | chr1:387277-389647 REVERSE	19.4.3.7.1.7	Protein degradation.peptide tagging.Related-to-Ubiquitin (RUB/NEDD8)-anchor modification (neddylation).RUB deconjugation of neddylated cullin.COP9 signalosome complex.CSN7 component	Protein degradation.peptide tagging.Related-to-Ubiquitin (RUB/NEDD8)-anchor modification (neddylation).RUB deconjugation of neddylated cullin.COP9 signalosome complex.CSN7 component (original description: none)	cytosol,nucleus	0.45578	0.102458	0.308292	-0.102945	0.649572	0.061803
AT1G02100	SBI1	Araport:AT1G02100,TAIR:AT1G02100,GeneID:837541		Leucine carboxyl methyltransferase		GO:0005737,GO:0008757,GO:0016020,GO:0032259,GO:1900458	cytoplasm|S-adenosylmethionine-dependent methyltransferase activity|membrane|methylation|negative regulation of brassinosteroid mediated signaling pathway			35.1	not assigned.no ontology	leucine carboxyl methyltransferase family protein | chr1:389823-392811 FORWARD	35.1	not assigned.annotated	Leucine carboxyl methyltransferase 1 homolog OS=Arabidopsis thaliana (sp|q8vy08|lcmt1_arath : 674.0)	cytosol	0.0133986	-0.327345	0.963649	0.00802464	0.169032	-0.177752
AT1G02110	T7I23.5	Araport:AT1G02110,TAIR:AT1G02110,GeneID:839234		bZIP domain class transcription factor (DUF630 and DUF632)		GO:0005634,GO:0010167,GO:0015706,GO:0071249,GO:0071705,GO:1901698	nucleus|response to nitrate|nitrate transport|cellular response to nitrate|nitrogen compound transport|response to nitrogen compound			35.1.42	not assigned.no ontology.proline rich family	proline-rich family protein | chr1:392939-395554 FORWARD	35.1	not assigned.annotated	Nitrate regulatory gene2 protein OS=Arabidopsis thaliana (sp|q93yu8|nrg2_arath : 702.0)	nucleus	0.520476	0.091858	0.79805	-0.0323805	0.940638	0.00996309
AT1G02120	VAD1	Araport:AT1G02120,TAIR:AT1G02120,GeneID:839232	Encodes VAD1 (Vascular Associated Death1), a regulator of cell death and defense responses in vascular tissues. VAD1 is a putative membrane associated protein and contains a GRAM domain. vad1 is a lesion mimic mutant that exhibits light conditional appearance of propagative HR (hypersensitive response)-like lesions along the vascular system.	GRAM domain family protein		GO:0005783,GO:0009507,GO:0009626,GO:0009723,GO:0009751,GO:0009873,GO:0016021,GO:0042742,GO:0043069	endoplasmic reticulum|chloroplast|plant-type hypersensitive response|response to ethylene|response to salicylic acid|ethylene-activated signaling pathway|integral component of membrane|defense response to bacterium|negative regulation of programmed cell death			20.1	stress.biotic	Symbols: VAD1 | VAD1 (VASCULAR ASSOCIATED DEATH1) | chr1:395761-399897 FORWARD	35.1	not assigned.annotated	Protein VASCULAR ASSOCIATED DEATH 1, chloroplastic OS=Arabidopsis thaliana (sp|f4hvw5|vad1_arath : 1116.0)	endoplasmic reticulum	0.14738	-0.176574	0.553259	0.0507831	0.975187	0.00388732
AT1G02130	RA-5	Araport:AT1G02130,TAIR:AT1G02130,GeneID:837023	Belongs to the Rab1 GTPase subfamily. This small GTP-binding protein is required in ER to Golgi transportation.	RAS 5		GO:0000139,GO:0003924,GO:0005525,GO:0005773,GO:0005789,GO:0005886,GO:0006886,GO:0006888,GO:0032482,GO:0032588,GO:0046686	Golgi membrane|GTPase activity|GTP binding|vacuole|endoplasmic reticulum membrane|plasma membrane|intracellular protein transport|ER to Golgi vesicle-mediated transport|Rab protein signal transduction|trans-Golgi network membrane|response to cadmium ion			30.5	signalling.G-proteins	Symbols: ATRAB1B, ARA5, ARA-5, ATRABD2A, RABD2A | ARA-5 (ARABIDOPSIS RAS 5); GTP binding | chr1:400035-401882 REVERSE	22.9.1.4	Vesicle trafficking.regulation of membrane tethering and fusion.RAB-GTPase activities.D-class RAB GTPase	Vesicle trafficking.regulation of membrane tethering and fusion.RAB-GTPase activities.D-class RAB GTPase (original description: none)	endoplasmic reticulum,golgi	0.379099	-0.115	0.667512	0.0407525	0.0306999	-0.278284
AT1G02140	MAGO	Araport:AT1G02140,TAIR:AT1G02140,GeneID:837560	Encodes a homologue of the exon junction complex (EJC) component MAGO that participates in intron-mediated enhancement of gene expression.	mago nashi family protein		GO:0000184,GO:0000932,GO:0003723,GO:0005654,GO:0005730,GO:0006397,GO:0006417,GO:0008380,GO:0009507,GO:0009793,GO:0010183,GO:0010628,GO:0016607,GO:0035145,GO:0051028	nuclear-transcribed mRNA catabolic process, nonsense-mediated decay|P-body|RNA binding|nucleoplasm|nucleolus|mRNA processing|regulation of translation|RNA splicing|chloroplast|embryo development ending in seed dormancy|pollen tube guidance|positive regulation of gene expression|nuclear speck|exon-exon junction complex|mRNA transport	path:ath03013,path:ath03015,path:ath03040	RNA transport|mRNA surveillance pathway|Spliceosome	33.99	development.unspecified	Symbols: MEE63, MAGO, HAP1 | MAGO (MAGO NASHI); protein binding | chr1:403190-404456 REVERSE	16.3.1.2	RNA processing.RNA quality control Exon Junction complex (EJC).core components.Magoh component	RNA processing.RNA quality control Exon Junction complex (EJC).core components.Magoh component (original description: none)	nucleus	0.333917	0.116377	0.361568	-0.0779773	0.800221	0.0291059
AT1G02145	ALG12	Araport:AT1G02145,TAIR:AT1G02145,GeneID:5007658		homolog of asparagine-linked glycosylation 12		GO:0000030,GO:0005783,GO:0005789,GO:0006487,GO:0016021,GO:0030433,GO:0052917	mannosyltransferase activity|endoplasmic reticulum|endoplasmic reticulum membrane|protein N-linked glycosylation|integral component of membrane|ubiquitin-dependent ERAD pathway|dol-P-Man:Man(7)GlcNAc(2)-PP-Dol alpha-1,6-mannosyltransferase activity	path:ath00510	N-Glycan biosynthesis	35.1	not assigned.no ontology	transferase, transferring glycosyl groups | chr1:404600-408619 FORWARD	18.1.4.6	Protein modification.N-linked glycosylation.dolichol-phosphate-linked oligosaccharide precursor assembly.ALG12 alpha-1,6 mannosyltransferase	Protein modification.N-linked glycosylation.dolichol-phosphate-linked oligosaccharide precursor assembly.ALG12 alpha-1,6 mannosyltransferase (original description: none)	vacuole	0.860061	0.027675	0.885604	0.0162666	0.710712	0.0573786
AT1G02150	T6A9.13	Araport:AT1G02150,TAIR:AT1G02150,GeneID:839577		Tetratricopeptide repeat (TPR)-like superfamily protein						27.3.67	RNA.regulation of transcription.putative transcription regulator	pentatricopeptide (PPR) repeat-containing protein | chr1:408622-410611 FORWARD	35.1	not assigned.annotated	Pentatricopeptide repeat-containing protein At1g02150 OS=Arabidopsis thaliana (sp|q8lps6|ppr3_arath : 967.0)	plastid	1.00145e-05	0.526136	0.194613	-0.10914	0.821553	0.0251287
AT1G02160	T6A9.18	Araport:AT1G02160,TAIR:AT1G02160,GeneID:839554		Cox19 family protein (CHCH motif)						35.2	not assigned.unknown	FUNCTIONS IN: molecular_function unknown; INVOLVED IN: biological_process unknown; LOCATED IN: cellular_component unknown; EXPRESSED IN: 24 plant structures; EXPRESSED DURING: 14 growth stages; CONTAINS InterPro DOMAIN/s: MTCP1 (InterPro:IPR009069), CHCH (InterPro:IPR010625); Has 27 Blast hits to 27 proteins in 14 species: Archae - 0; Bacteria - 0; Metazoa - 2; Fungi - 16; Plants - 9; Viruses - 0…	35.2	not assigned.not annotated	no hits & (original description: none)	mitochondrion	0.533899	0.104814	0.551699	0.0812769	0.112617	0.256546
AT1G02170	MC1	Araport:AT1G02170,TAIR:AT1G02170,GeneID:839561	Encodes a type I metacaspase. Two Arabidopsis metacaspases, AT1G02170 (MC1) and AT4G25110 (MC2) antagonistically control programmed cell death in Arabidopsis. MC1 is a positive regulator of cell death and requires conserved caspase-like putative catalytic residues for its function. MC2 negatively regulates cell death. This function is independent of the putative catalytic residues. A third type I…	metacaspase 1		GO:0004197,GO:0006952,GO:0043068	cysteine-type endopeptidase activity|defense response|positive regulation of programmed cell death			29.5	protein.degradation	Symbols: LOL3, ATMCPB1, MCP1B, AMC1, ATMC1 | AMC1 (METACASPASE 1); cysteine-type endopeptidase | chr1:411779-413554 FORWARD	27.5.4	Multi-process regulation.programmed cell death.MCP1 metacaspase-like regulator	Multi-process regulation.programmed cell death.MCP1 metacaspase-like regulator (original description: none)	cytosol	0.0261757	-0.293804	0.576002	-0.0527536	0.902814	-0.0165308
AT1G02180	T6A9.14	Araport:AT1G02180,TAIR:AT1G02180,GeneID:839543		ferredoxin-like protein						1.1.5.2	PS.lightreaction.other electron carrier (ox/red).ferredoxin	ferredoxin-related | chr1:413522-414645 REVERSE	35.2	not assigned.not annotated	no hits & (original description: none)	extracellular	0.38722	-0.250626	0.0865789	-0.455704	0.838433	0.0653325
AT1G02190	T6A9.15	Araport:AT1G02190,TAIR:AT1G02190,GeneID:839541		Fatty acid hydroxylase superfamily		GO:0000170,GO:0005506,GO:0005789,GO:0016021,GO:0030148	sphingosine hydroxylase activity|iron ion binding|endoplasmic reticulum membrane|integral component of membrane|sphingolipid biosynthetic process	path:ath00073	Cutin, suberine and wax biosynthesis	16.7	secondary metabolism.wax	CER1 protein, putative | chr1:415079-418010 FORWARD	21.9.1.7.1.1	Cell wall.cutin and suberin.cuticular lipid formation.alkane-forming pathway.CER1-CER3 alkane-forming complex.CER1 aldehyde decarbonylase component	Cell wall.cutin and suberin.cuticular lipid formation.alkane-forming pathway.CER1-CER3 alkane-forming complex.CER1 aldehyde decarbonylase component (original description: none)	plasma membrane	0.723633	-0.671604	0.120901	-3.24729	0.0606563
AT1G02205	CER1	Araport:AT1G02205,TAIR:AT1G02205,GeneID:837602	Expression of the CER1 gene associated with production of stem epicuticular wax and pollen fertility. Biochemical studies showed that cer1 mutants are blocked in the conversion of stem wax C30 aldehydes to C29 alkanes, and they also lack the secondary alcohols and ketones. These suggested the CER1 protein is an aldehyde decarbonylase, but the exact molecular function of this protein remains to be…	Fatty acid hydroxylase superfamily		GO:0000170,GO:0005506,GO:0005789,GO:0009414,GO:0010025,GO:0016021,GO:0030148,GO:0042742,GO:0043447,GO:0050832	sphingosine hydroxylase activity|iron ion binding|endoplasmic reticulum membrane|response to water deprivation|wax biosynthetic process|integral component of membrane|sphingolipid biosynthetic process|defense response to bacterium|alkane biosynthetic process|defense response to fungus	path:ath00073	Cutin, suberine and wax biosynthesis	16.7	secondary metabolism.wax	Symbols: CER1 | CER1 (ECERIFERUM 1); octadecanal decarbonylase | chr1:418767-422438 FORWARD	21.9.1.7.1.1	Cell wall.cutin and suberin.cuticular lipid formation.alkane-forming pathway.CER1-CER3 alkane-forming complex.CER1 aldehyde decarbonylase component	Cell wall.cutin and suberin.cuticular lipid formation.alkane-forming pathway.CER1-CER3 alkane-forming complex.CER1 aldehyde decarbonylase component (original description: none)	vacuole	0.00186324	-0.466336	1.35783e-06	-0.562064	3.24185e-05	-0.617624
AT1G02220	NAC003	Araport:AT1G02220,TAIR:AT1G02220,GeneID:839476		NAC domain containing protein 3	NAC	GO:0003700,GO:0005634,GO:0044212	DNA-binding transcription factor activity|nucleus|transcription regulatory region DNA binding			33.99	development.unspecified	Symbols: ANAC003 | ANAC003 (Arabidopsis NAC domain containing protein 3); transcription factor | chr1:428814-430647 REVERSE	15.7.17	RNA biosynthesis.transcriptional activation.NAC transcription factor	RNA biosynthesis.transcriptional activation.NAC transcription factor (original description: none)	nucleus	7.43263e-07	-1.18602	6.17434e-06	0.772804	0.0708811	1.04119
AT1G02230	NAC004	Araport:AT1G02230,TAIR:AT1G02230,GeneID:837630		NAC domain containing protein 4	NAC	GO:0003677,GO:0003700,GO:0005634	DNA binding|DNA-binding transcription factor activity|nucleus			33.99	development.unspecified	Symbols: ANAC004 | ANAC004 (Arabidopsis NAC domain containing protein 4); transcription factor | chr1:435174-436776 REVERSE	15.7.17	RNA biosynthesis.transcriptional activation.NAC transcription factor	RNA biosynthesis.transcriptional activation.NAC transcription factor (original description: none)	nucleus	0.111766	-0.938091	0.772318	0.211451	0.127334	0.888573
AT1G02250	NAC005	Araport:AT1G02250,TAIR:AT1G02250,GeneID:839390		NAC domain containing protein 5	NAC	GO:0003677,GO:0003700,GO:0005634,GO:0005886,GO:0010089	DNA binding|DNA-binding transcription factor activity|nucleus|plasma membrane|xylem development			33.99	development.unspecified	Symbols: anac005 | anac005 (Arabidopsis NAC domain containing protein 5); transcription factor | chr1:437951-439559 REVERSE	15.7.17	RNA biosynthesis.transcriptional activation.NAC transcription factor	RNA biosynthesis.transcriptional activation.NAC transcription factor (original description: none)	nucleus	0.882518	-0.806315	0.0737879	2.10429	0.605195	-2.00746
AT1G02260	T6A9.21	Araport:AT1G02260,TAIR:AT1G02260,GeneID:839344		Divalent ion symporter		GO:0005886,GO:0016021,GO:0055085	plasma membrane|integral component of membrane|transmembrane transport			35.1	not assigned.no ontology	transmembrane protein, putative | chr1:440441-442877 REVERSE	24.2.7.2	Solute transport.carrier-mediated transport.IT superfamily.putative silicon efflux transporter (LSI2-type)	Solute transport.carrier-mediated transport.IT superfamily.putative silicon efflux transporter (LSI2-type) (original description: none)	plasma membrane	0.0237712	-0.327366	0.15719	0.150082	0.472874	0.101138
AT1G02270	T6A9.35	Araport:AT1G02270,TAIR:AT1G02270,GeneID:839381		Calcium-binding endonuclease/exonuclease/phosphatase family		GO:0005509,GO:0005634,GO:0009409,GO:0016021	calcium ion binding|nucleus|response to cold|integral component of membrane			30.3	signalling.calcium	endonuclease/exonuclease/phosphatase family protein / calcium-binding EF hand family protein | chr1:443149-446235 REVERSE	35.1	not assigned.annotated	Uncharacterized calcium-binding protein At1g02270 OS=Arabidopsis thaliana (sp|o81916|yc22_arath : 924.0)	mitochondrion	0.182071	-0.185169	0.540022	-0.0601883	0.74106	0.0444584
AT1G02280	TOC33	Araport:AT1G02280,TAIR:AT1G02280,GeneID:839248	Encodes a GTP-binding GTP-ase. Component of the chloroplast protein import machinery. Required for import of POR B into plastids. Toc33 phosphorylation may not play an important role in vivo.	translocon at the outer envelope membrane of chloroplasts 33		GO:0003924,GO:0005525,GO:0009507,GO:0009707,GO:0009941,GO:0015450,GO:0016021,GO:0042802,GO:0042803,GO:0045036,GO:0046872	GTPase activity|GTP binding|chloroplast|chloroplast outer membrane|chloroplast envelope|P-P-bond-hydrolysis-driven protein transmembrane transporter activity|integral component of membrane|identical protein binding|protein homodimerization activity|protein targeting to chloroplast|metal ion binding			29.3.3	protein.targeting.chloroplast	Symbols: TOC33, ATTOC33, PPI1 | TOC33 (TRANSLOCON AT THE OUTER ENVELOPE MEMBRANE OF CHLOROPLASTS 33); GTP binding / GTPase/ protein binding | chr1:448463-450425 REVERSE	23.1.2.4	Protein translocation.chloroplast.outer envelope TOC translocation system.Toc33/Toc34 component	Protein translocation.chloroplast.outer envelope TOC translocation system.Toc33/Toc34 component (original description: none)	plastid	0.000140727	0.463853	0.540404	-0.0537855	0.620646	-0.0614923
AT1G02290	T6A9.31	Araport:AT1G02290,TAIR:AT1G02290,GeneID:839255		hypothetical protein						35.2	not assigned.unknown	unknown protein | chr1:450527-452737 REVERSE	35.2	not assigned.not annotated	no hits & (original description: none)	nucleus	0.260937	0.219507	0.514022	0.108313	0.183341	0.25785
AT1G02300	T6A9.28	Araport:AT1G02300,TAIR:AT1G02300,GeneID:839576		Cysteine proteinases superfamily protein		GO:0004197,GO:0005615,GO:0005764,GO:0006952,GO:0050790,GO:0051603	cysteine-type endopeptidase activity|extracellular space|lysosome|defense response|regulation of catalytic activity|proteolysis involved in cellular protein catabolic process			29.5.3	protein.degradation.cysteine protease	cathepsin B-like cysteine protease, putative | chr1:453288-455463 FORWARD	19.5.1.1	Protein degradation.peptidase families.cysteine-type peptidase activities.papain-type protease	Protein degradation.peptidase families.cysteine-type peptidase activities.papain-type protease (original description: none)	extracellular	0.296449	0.15937	0.264155	0.131442	9.82555e-05	0.569482
AT1G02305	AT1G02305	Araport:AT1G02305,TAIR:AT1G02305,GeneID:839538		Cysteine proteinases superfamily protein		GO:0004197,GO:0005615,GO:0005764,GO:0005773,GO:0006952,GO:0050790,GO:0051603	cysteine-type endopeptidase activity|extracellular space|lysosome|vacuole|defense response|regulation of catalytic activity|proteolysis involved in cellular protein catabolic process			29.5.3	protein.degradation.cysteine protease	cathepsin B-like cysteine protease, putative | chr1:455688-458164 FORWARD	19.5.1.1	Protein degradation.peptidase families.cysteine-type peptidase activities.papain-type protease	Protein degradation.peptidase families.cysteine-type peptidase activities.papain-type protease (original description: none)	extracellular	4.20247e-05	-0.501803	5.09273e-05	0.331659	0.594365	-0.062366
AT1G02310	MAN1	Araport:AT1G02310,TAIR:AT1G02310,GeneID:839444		Glycosyl hydrolase superfamily protein		GO:0005576,GO:0016985,GO:0046355	extracellular region|mannan endo-1,4-beta-mannosidase activity|mannan catabolic process	path:ath00051	Fructose and mannose metabolism	26.3	misc.gluco-, galacto- and mannosidases	glycosyl hydrolase family protein 5 / cellulase family protein / (1-4)-beta-mannan endohydrolase, putative | chr1:458133-460696 REVERSE	21.2.3.2.1	Cell wall.hemicellulose.heteromannan.modification and degradation.endo-beta-1,4-mannanase	Cell wall.hemicellulose.heteromannan.modification and degradation.endo-beta-1,4-mannanase (original description: none)	extracellular	0.00815937	-1.62454	0.246162	-0.426948	1.69533e-05	-2.43731
AT1G02330	T6A9.2	Araport:AT1G02330,TAIR:AT1G02330,GeneID:839367		integrator complex subunit-like protein		GO:0005634,GO:0005681,GO:0010099,GO:0016607,GO:0048024,GO:0055121,GO:0080022,GO:1904667	nucleus|spliceosomal complex|regulation of photomorphogenesis|nuclear speck|regulation of mRNA splicing, via spliceosome|response to high fluence blue light stimulus by blue high-fluence system|primary root development|negative regulation of ubiquitin protein ligase activity			35.1	not assigned.no ontology	FUNCTIONS IN: molecular_function unknown; INVOLVED IN: biological_process unknown; LOCATED IN: cellular_component unknown; EXPRESSED IN: 23 plant structures; EXPRESSED DURING: 15 growth stages; CONTAINS InterPro DOMAIN/s: Hepatocellular carcinoma-associated antigen 59 (InterPro:IPR010756); Has 1111 Blast hits to 862 proteins in 155 species: Archae - 2; Bacteria - 54; Metazoa - 381; Fungi - 93; Pl…	35.1	not assigned.annotated	Protein COP1 SUPPRESSOR 2 OS=Arabidopsis thaliana (sp|f4hvz5|csu2_arath : 357.0)	nucleus	0.8562	0.024982	0.71518	0.0388194	0.351746	0.129214
AT1G02335	GL22	Araport:AT1G02335,TAIR:AT1G02335,GeneID:3766642	Encodes a plasodesmata-located protein involved in regulating primary root growth by controlling phloem-mediated allocation of resources between the primary and lateral root meristems.	germin-like protein subfamily 2 member 2 precursor		GO:0005618,GO:0009506,GO:0010497,GO:0030145,GO:0045735,GO:0048046,GO:2000280	cell wall|plasmodesma|plasmodesmata-mediated intercellular transport|manganese ion binding|nutrient reservoir activity|apoplast|regulation of root development			15.2	metal handling.binding, chelation and storage	Symbols: GL22 | GL22 (GERMIN-LIKE PROTEIN SUBFAMILY 2 MEMBER 2 PRECURSOR.); manganese ion binding / nutrient reservoir | chr1:463855-464924 REVERSE	35.1	not assigned.annotated	Germin-like protein subfamily 2 member 2 OS=Arabidopsis thaliana (sp|q9fz27|gl22_arath : 353.0)	extracellular	0.0208663	-0.491319	0.817357	0.0478803	1.51177e-06	-1.0931
AT1G02340	HFR1	Araport:AT1G02340,TAIR:AT1G02340,GeneID:839300	Encodes a light-inducible, nuclear bHLH protein involved in phytochrome signaling. Mutants exhibit a long-hypocotyl phenotype only under far-red light but not under red light and are defective in other phytochrome A-related responses. Mutants also show blue light response defects. HFR1 interacts with COP1, co-localizes to the nuclear specks and is ubiquinated by COP1.	basic helix-loop-helix (bHLH) DNA-binding superfamily protein	bHLH	GO:0003677,GO:0003700,GO:0003712,GO:0005634,GO:0005829,GO:0009585,GO:0009642,GO:0009738,GO:0009785,GO:0010218,GO:0046983	DNA binding|DNA-binding transcription factor activity|transcription coregulator activity|nucleus|cytosol|red, far-red light phototransduction|response to light intensity|abscisic acid-activated signaling pathway|blue light signaling pathway|response to far red light|protein dimerization activity			30.11	signalling.light	Symbols: HFR1, RSF1, FBI1, REP1 | HFR1 (LONG HYPOCOTYL IN FAR-RED); DNA binding / protein binding / transcription factor | chr1:465718-467844 REVERSE	15.7.33	RNA biosynthesis.transcriptional activation.bHLH transcription factor	RNA biosynthesis.transcriptional activation.bHLH transcription factor (original description: none)	nucleus	0.0162812	-0.526495	0.01094	0.573268	0.0827507	-0.406089
AT1G02350	T6A9.34	Araport:AT1G02350,TAIR:AT1G02350,GeneID:839490		protoporphyrinogen oxidase-like protein						19.9	tetrapyrrole synthesis.protoporphyrin IX oxidase	protoporphyrinogen oxidase-related | chr1:469818-470693 FORWARD	35.2	not assigned.not annotated	no hits & (original description: none)	extracellular	0.794859	0.113289	0.946808	0.0426046	1	0.00844254
AT1G02360	T6A9.5	Araport:AT1G02360,TAIR:AT1G02360,GeneID:837724		Chitinase family protein		GO:0000272,GO:0004568,GO:0006032,GO:0016998	polysaccharide catabolic process|chitinase activity|chitin catabolic process|cell wall macromolecule catabolic process			20.1	stress.biotic	chitinase, putative | chr1:471990-473160 REVERSE	35.1	not assigned.annotated	Chitinase 10 OS=Oryza sativa subsp. japonica (sp|q5nb11|chi10_orysj : 377.0)	extracellular	2.1622e-16	-1.23623	0.000642339	-0.371569	6.17111e-15	-1.15361
AT1G02370	T6A9.6	Araport:AT1G02370,TAIR:AT1G02370,GeneID:837735		Tetratricopeptide repeat (TPR)-like superfamily protein						27.3.67	RNA.regulation of transcription.putative transcription regulator	pentatricopeptide (PPR) repeat-containing protein | chr1:474500-476511 FORWARD	35.1	not assigned.annotated	Pentatricopeptide repeat-containing protein At1g02370, mitochondrial OS=Arabidopsis thaliana (sp|q9fz24|ppr4_arath : 998.0)	mitochondrion	1.17392e-08	1.13959	0.532159	-0.13036	1.40233e-05	1.25798
AT1G02380	T6A9.7	Araport:AT1G02380,TAIR:AT1G02380,GeneID:837745		transmembrane protein						35.2	not assigned.unknown	unknown protein | chr1:477000-478971 FORWARD	35.2	not assigned.not annotated	no hits & (original description: none)	nucleus	0.561517	-0.284215	0.818954	0.0414666	0.173762	-0.591938
AT1G02390	GPAT2	Araport:AT1G02390,TAIR:AT1G02390,GeneID:839558	putative sn-glycerol-3-phosphate 2-O-acyltransferase	glycerol-3-phosphate acyltransferase 2		GO:0004366,GO:0010143,GO:0016020,GO:0016021,GO:0016024,GO:0016791,GO:0090447,GO:0102420	glycerol-3-phosphate O-acyltransferase activity|cutin biosynthetic process|membrane|integral component of membrane|CDP-diacylglycerol biosynthetic process|phosphatase activity|glycerol-3-phosphate 2-O-acyltransferase activity|sn-1-glycerol-3-phosphate C16:0-DCA-CoA acyl transferase activity	path:ath00561,path:ath00564	Glycerolipid metabolism|Glycerophospholipid metabolism	11.3	lipid metabolism.Phospholipid synthesis	Symbols: ATGPAT2, GPAT2 | GPAT2 (GLYCEROL-3-PHOSPHATE ACYLTRANSFERASE 2); acyltransferase | chr1:480852-483292 FORWARD	35.1	not assigned.annotated	Probable glycerol-3-phosphate acyltransferase 2 OS=Arabidopsis thaliana (sp|q9fz22|gpat2_arath : 1055.0)	mitochondrion	0.159468	-0.603209	0.0983182	-0.595585	0.00368121	-0.974315
AT1G02400	GA2OX6	Araport:AT1G02400,TAIR:AT1G02400,GeneID:839508	Encodes a gibberellin 2-oxidase that acts on C19 gibberellins but not C20 gibberellins.	gibberellin 2-oxidase 6		GO:0009639,GO:0009686,GO:0045487,GO:0046872,GO:0051213,GO:0052634	response to red or far red light|gibberellin biosynthetic process|gibberellin catabolic process|metal ion binding|dioxygenase activity|C-19 gibberellin 2-beta-dioxygenase activity	path:ath00904	Diterpenoid biosynthesis	17.6.1.13	hormone metabolism.gibberelin.synthesis-degradation.GA2 oxidase	Symbols: ATGA2OX4, ATGA2OX6, DTA1, GA2OX6 | GA2OX6 (GIBBERELLIN 2-OXIDASE 6); gibberellin 2-beta-dioxygenase | chr1:486801-489577 FORWARD	11.6.3.3	Phytohormones.gibberellin.conjugation and degradation.gibberellin 2-oxidase	Phytohormones.gibberellin.conjugation and degradation.gibberellin 2-oxidase (original description: none)	peroxisome	0.881618	0.0325233	0.99445	0.00178146	0.000963418	-0.819355
AT1G02405	AT1G02405	Araport:AT1G02405,TAIR:AT1G02405,GeneID:837769		proline-rich family protein						10.5.3	cell wall.cell wall proteins.LRR	proline-rich family protein | chr1:489979-490505 REVERSE	35.2	not assigned.not annotated	no hits & (original description: none)	extracellular	0.27096	-0.877335	0.947314	0.0853707	0.184337	-1.07714
AT1G02410	T6A9.10	Araport:AT1G02410,TAIR:AT1G02410,GeneID:839364		cytochrome c oxidase assembly protein CtaG / Cox11 family		GO:0005507,GO:0005739,GO:0005743,GO:0009846,GO:0010101,GO:0032592,GO:0043621,GO:1904960	copper ion binding|mitochondrion|mitochondrial inner membrane|pollen germination|post-embryonic root morphogenesis|integral component of mitochondrial membrane|protein self-association|positive regulation of cytochrome-c oxidase activity	path:ath00190	Oxidative phosphorylation	9.7	mitochondrial electron transport / ATP synthesis.cytochrome c oxidase	cytochrome c oxidase assembly protein CtaG / Cox11 family | chr1:490925-492926 FORWARD	2.4.5.2.1	Cellular respiration.oxidative phosphorylation.cytochrome c oxidase complex.assembly.COX11 component	Cellular respiration.oxidative phosphorylation.cytochrome c oxidase complex.assembly.COX11 component (original description: none)	mitochondrion	0.096634	0.23632	0.531042	-0.0718363	0.134195	0.211611
AT1G02420	T6A9.11	Araport:AT1G02420,TAIR:AT1G02420,GeneID:837779		Pentatricopeptide repeat (PPR) superfamily protein						35.1.5	not assigned.no ontology.pentatricopeptide (PPR) repeat-containing protein	pentatricopeptide (PPR) repeat-containing protein | chr1:493683-495158 FORWARD	35.1	not assigned.annotated	Putative pentatricopeptide repeat-containing protein At1g02420 OS=Arabidopsis thaliana (sp|q9fz19|ppr5_arath : 942.0)	cytosol,plasma membrane	0.836404	0.0736617	0.498548	-0.159824	0.559288	0.131936
AT1G02430	ARFD1B	Araport:AT1G02430,TAIR:AT1G02430,GeneID:839242	A member of ARF GTPase family. A thaliana has 21 members of this family, known to be essential for vesicle coating and uncoating and functions in GTP-binding. Gene encoding ADP-ribosylation factor and similar to other ARFs and ARF-like proteins.	ADP-ribosylation factor D1B		GO:0005525,GO:0005769,GO:0005794,GO:0005802,GO:0009734,GO:0015031,GO:0016004,GO:0031001,GO:0090354,GO:0098876	GTP binding|early endosome|Golgi apparatus|trans-Golgi network|auxin-activated signaling pathway|protein transport|phospholipase activator activity|response to brefeldin A|regulation of auxin metabolic process|vesicle-mediated transport to the plasma membrane			29.4	protein.postranslational modification	Symbols: ATARFD1B | ATARFD1B (ADP-ribosylation factor D1B); GTP binding | chr1:495050-496062 REVERSE	22.3.2.1	Vesicle trafficking.Coat protein I (COPI) coatomer machinery.coat protein recruiting.ARF-GTPase	Vesicle trafficking.Coat protein I (COPI) coatomer machinery.coat protein recruiting.ARF-GTPase (original description: none)	cytosol	0.0970628	-1.58961	0.529127	-0.482211	0.0296442	-2.27796
AT1G02440	ARFD1A	Araport:AT1G02440,TAIR:AT1G02440,GeneID:839230	A member of ARF GTPase family. A thaliana has 21 members of this family, known to be essential for vesicle coating and uncoating and functions in GTP-binding. Gene encoding ADP-ribosylation factor and similar to other ARFs and ARF-like proteins.	ADP-ribosylation factor D1A		GO:0005525,GO:0005769,GO:0005794,GO:0005802,GO:0009734,GO:0015031,GO:0016004,GO:0031001,GO:0090354,GO:0098876	GTP binding|early endosome|Golgi apparatus|trans-Golgi network|auxin-activated signaling pathway|protein transport|phospholipase activator activity|response to brefeldin A|regulation of auxin metabolic process|vesicle-mediated transport to the plasma membrane			30.5	signalling.G-proteins	Symbols: ATARFD1A | ATARFD1A (ADP-ribosylation factor D1A); GTP binding | chr1:496586-497479 REVERSE	35.1	not assigned.annotated	ADP-ribosylation factor 1 OS=Arabidopsis thaliana (sp|p36397|arf1_arath : 174.0)	cytosol	0.755342		1	0.629457	0.536087	1.60519
AT1G02450	NIMIN1	Araport:AT1G02450,TAIR:AT1G02450,GeneID:837800	NIMIN1 modulates PR gene expression according the following model: NPR1 forms a ternary complex with NIMIN1 and TGA factors upon SAR induction that binds to a positive regulatory cis-element of the PR-1 promoter, termed LS7. This leads to PR-1 gene induction. NIMIN1 decreases transcriptional activation, possibly through its EAR motif, which results in fine-tuning of PR-1 gene expression.	NIM1-interacting 1		GO:0005634,GO:0010112,GO:0042742,GO:0045892	nucleus|regulation of systemic acquired resistance|defense response to bacterium|negative regulation of transcription, DNA-templated			27.3.99	RNA.regulation of transcription.unclassified	Symbols: NIMIN1, NIMIN-1 | NIMIN1 (NIM1-INTERACTING 1); protein binding | chr1:497976-498516 REVERSE	35.1	not assigned.annotated	Protein NIM1-INTERACTING 1 OS=Arabidopsis thaliana (sp|q9fnz5|nimi1_arath : 171.0)	nucleus	0.171193	-1.00657	0.791787	-0.183194	0.0584691	0.990866
AT1G02460	T6A9.22	Araport:AT1G02460,TAIR:AT1G02460,GeneID:839443		Pectin lyase-like superfamily protein		GO:0004650,GO:0005576,GO:0005618,GO:0005975,GO:0009831	polygalacturonase activity|extracellular region|cell wall|carbohydrate metabolic process|plant-type cell wall modification involved in multidimensional cell growth			10.6.3	cell wall.degradation.pectate lyases and polygalacturonases	glycoside hydrolase family 28 protein / polygalacturonase (pectinase) family protein | chr1:504673-507204 REVERSE	50.3.2	Enzyme classification.EC_3 hydrolases.EC_3.2 glycosylase	Polygalacturonase At1g48100 OS=Arabidopsis thaliana (sp|q949z1|pglr4_arath : 514.0) & Enzyme classification.EC_3 hydrolases.EC_3.2 glycosylase(50.3.2 : 198.1) (original description: none)	extracellular	0.674306	0.206523	0.840707	-0.109801	1	0.005986
AT1G02470	T6A9.26	Araport:AT1G02470,TAIR:AT1G02470,GeneID:837812		Polyketide cyclase/dehydrase and lipid transport superfamily protein						35.2	not assigned.unknown	FUNCTIONS IN: molecular_function unknown; INVOLVED IN: biological_process unknown; LOCATED IN: chloroplast; EXPRESSED IN: 10 plant structures; EXPRESSED DURING: 4 anthesis, C globular stage, petal differentiation and expansion stage; CONTAINS InterPro DOMAIN/s: Streptomyces cyclase/dehydrase (InterPro:IPR005031); BEST Arabidopsis thaliana protein match is: unknown protein (TAIR:AT1G02475.1); Has …	35.2	not assigned.not annotated	no hits & (original description: none)	plastid	0.0561191	-0.592486	0.016212	0.690956	6.83106e-13	1.62672
AT1G02475	AT1G02475	Araport:AT1G02475,TAIR:AT1G02475,GeneID:839236		Polyketide cyclase/dehydrase and lipid transport superfamily protein						35.2	not assigned.unknown	FUNCTIONS IN: molecular_function unknown; INVOLVED IN: biological_process unknown; LOCATED IN: chloroplast; EXPRESSED IN: 22 plant structures; EXPRESSED DURING: 13 growth stages; CONTAINS InterPro DOMAIN/s: Streptomyces cyclase/dehydrase (InterPro:IPR005031); BEST Arabidopsis thaliana protein match is: unknown protein (TAIR:AT4G01883.1); Has 350 Blast hits to 350 proteins in 105 species: Archae -…	35.2	not assigned.not annotated	no hits & (original description: none)	plastid	0.141571	0.178777	0.657461	0.0380706	0.0331891	0.253462
AT1G02490	T14P4.35	Araport:AT1G02490,TAIR:AT1G02490,GeneID:28716023		hypothetical protein						35.2	not assigned.unknown	unknown protein | chr1:516618-516734 FORWARD	35.2	not assigned.not annotated	no hits & (original description: none)	cytosol	0.721517	-1.16284	1	0.25491	0.874085	0.462506
AT2G20800	NDB4	Araport:AT2G20800,TAIR:AT2G20800,GeneID:816609		NAD(P)H dehydrogenase B4		GO:0005509,GO:0005739,GO:0005758,GO:0005777,GO:0009536,GO:0016491,GO:0031314,GO:0055114	calcium ion binding|mitochondrion|mitochondrial intermembrane space|peroxisome|plastid|oxidoreductase activity|extrinsic component of mitochondrial inner membrane|oxidation-reduction process			9.2.1.2	mitochondrial electron transport / ATP synthesis.NADH-DH.type II.external	Symbols: NDB4 | NDB4 (NAD(P)H dehydrogenase B4); NADH dehydrogenase | chr2:8953252-8955761 REVERSE	2.4.2.1.2	Cellular respiration.oxidative phosphorylation.alternative NAD(P)H dehydrogenase activities.type-II NAD(P)H dehydrogenase activities.NDB-type NAD(P)H dehydrogenase	Cellular respiration.oxidative phosphorylation.alternative NAD(P)H dehydrogenase activities.type-II NAD(P)H dehydrogenase activities.NDB-type NAD(P)H dehydrogenase (original description: none)	mitochondrion	4.58841e-114	7.47107	0.369648	1.08496	1.67688e-133	7.77125	NDB4
AT1G02520	ABCB11	Araport:AT1G02520,TAIR:AT1G02520,GeneID:839353	Encodes an ATP-binding cassette (ABC) transporter. Expressed in the vascular tissue of primary stem.	P-glycoprotein 11		GO:0005524,GO:0005886,GO:0009506,GO:0010329,GO:0010540,GO:0016021,GO:0042626	ATP binding|plasma membrane|plasmodesma|auxin efflux transmembrane transporter activity|basipetal auxin transport|integral component of membrane|ATPase activity, coupled to transmembrane movement of substances	path:ath02010	ABC transporters	34.16	transport.ABC transporters and multidrug resistance systems	Symbols: PGP11 | PGP11 (P-GLYCOPROTEIN 11); ATPase, coupled to transmembrane movement of substances | chr1:524134-528745 FORWARD	24.1.3.1.1	Solute transport.primary active transport.ABC superfamily.ABC1 family.subfamily ABCB transporter	Solute transport.primary active transport.ABC superfamily.ABC1 family.subfamily ABCB transporter (original description: none)	plasma membrane	1.03698e-06	0.780463	4.56392e-05	0.643235	0.00155872	1.0252
AT1G02530	ABCB12	Araport:AT1G02530,TAIR:AT1G02530,GeneID:839282		P-glycoprotein 12		GO:0005524,GO:0010329,GO:0010540,GO:0016021,GO:0042626	ATP binding|auxin efflux transmembrane transporter activity|basipetal auxin transport|integral component of membrane|ATPase activity, coupled to transmembrane movement of substances	path:ath02010	ABC transporters	34.16	transport.ABC transporters and multidrug resistance systems	Symbols: PGP12 | PGP12 (P-GLYCOPROTEIN 12); ATPase, coupled to transmembrane movement of substances | chr1:529795-534677 FORWARD	24.1.3.1.1	Solute transport.primary active transport.ABC superfamily.ABC1 family.subfamily ABCB transporter	Solute transport.primary active transport.ABC superfamily.ABC1 family.subfamily ABCB transporter (original description: none)	plasma membrane	7.7754e-05	2.69573	0.511994	0.721486	0.000162535	2.96836
AT1G02540	T14P4.13	Araport:AT1G02540,TAIR:AT1G02540,GeneID:839516		hypothetical protein						35.2	not assigned.unknown	unknown protein | chr1:534827-535699 REVERSE	35.2	not assigned.not annotated	no hits & (original description: none)	nucleus	1		0.998582		0.997913
AT1G02560	CLPP5	Araport:AT1G02560,TAIR:AT1G02560,GeneID:839433	One of several nuclear-encoded ClpPs (caseinolytic protease). Contains a highly conserved catalytic triad of Ser-type proteases (Ser-His-Asp). The name reflects nomenclature described in Adam et. al (2001).	nuclear encoded CLP protease 5		GO:0004252,GO:0009507,GO:0009532,GO:0009534,GO:0009570,GO:0009579,GO:0009840,GO:0009941	serine-type endopeptidase activity|chloroplast|plastid stroma|chloroplast thylakoid|chloroplast stroma|thylakoid|chloroplastic endopeptidase Clp complex|chloroplast envelope			29.5.5	protein.degradation.serine protease	Symbols: CLPP5, NCLPP5, NCLPP1 | CLPP5 (NUCLEAR ENCODED CLP PROTEASE 5); serine-type endopeptidase | chr1:537860-540109 FORWARD	19.5.2.5.1	Protein degradation.peptidase families.serine-type peptidase activities.chloroplast Clp-type protease complex.ClpP1/3-6 proteolytic core component	Protein degradation.peptidase families.serine-type peptidase activities.chloroplast Clp-type protease complex.ClpP1/3-6 proteolytic core component (original description: none)	plastid	0.358624	0.105885	0.458536	-0.0549972	0.390808	-0.0969978
AT1G02570	T14P4.23	Araport:AT1G02570,TAIR:AT1G02570,GeneID:839485		transmembrane protein						35.2	not assigned.unknown	unknown protein | chr1:541380-543983 FORWARD	35.2	not assigned.not annotated	no hits & (original description: none)	plasma membrane	0.0500879	-0.822919	0.177551	0.458864	2.76104e-05	-2.12296
AT1G02575	AT1G02575	Araport:AT1G02575,TAIR:AT1G02575,GeneID:10723100		transmembrane protein						35.2	not assigned.unknown	unknown protein; BEST Arabidopsis thaliana protein match is: unknown protein (TAIR:AT1G02570.1).	35.2	not assigned.not annotated	no hits & (original description: none)	plasma membrane	0.0806668	-1.90985	1	0.0524595	0.0204611	-2.82904
AT1G02580	MEA	Araport:AT1G02580,TAIR:AT1G02580,GeneID:839422	Encodes a putative transcription factor MEDEA (MEA) that negatively regulates seed development in the absence of fertilization. Mutations in this locus result in embryo lethality. MEA is a Polycomb group gene that is imprinted in the endosperm. The maternal allele is expressed and the paternal allele is silent. MEA is controlled by DEMETER (DME), a DNA glycosylase required to activate MEA express…	SET domain-containing protein		GO:0003700,GO:0005634,GO:0006349,GO:0009646,GO:0018024,GO:0031519,GO:0043565,GO:0045892,GO:0048317,GO:2000014	DNA-binding transcription factor activity|nucleus|regulation of gene expression by genetic imprinting|response to absence of light|histone-lysine N-methyltransferase activity|PcG protein complex|sequence-specific DNA binding|negative regulation of transcription, DNA-templated|seed morphogenesis|regulation of endosperm development	path:ath00310	Lysine degradation	33.99	development.unspecified	Symbols: MEA, EMB173, FIS1, SDG5 | MEA (MEDEA); sequence-specific DNA binding / transcription factor | chr1:544783-549202 FORWARD	12.3.3.1.1.4	Chromatin organisation.histone modifications.histone lysine methylation/demethylation.PRC2 histone methylation complex.VRN/FIS/EMF core complexes.EZ-like catalytic component (CLF,SWN,MEA)	Chromatin organisation.histone modifications.histone lysine methylation/demethylation.PRC2 histone methylation complex.VRN/FIS/EMF core complexes.EZ-like catalytic component (CLF,SWN,MEA) (original description: none)	nucleus	0.0381923	-2.8409	0.467211	0.687405	1	-0.0324493
AT1G02610	T14P4.10	Araport:AT1G02610,TAIR:AT1G02610,GeneID:837915		RING/FYVE/PHD zinc finger superfamily protein		GO:0004842,GO:0008270,GO:0008299,GO:0009414,GO:0010025,GO:0010143,GO:0010345,GO:0030176,GO:0030433,GO:0042335,GO:1900490	ubiquitin-protein transferase activity|zinc ion binding|isoprenoid biosynthetic process|response to water deprivation|wax biosynthetic process|cutin biosynthetic process|suberin biosynthetic process|integral component of endoplasmic reticulum membrane|ubiquitin-dependent ERAD pathway|cuticle development|positive regulation of hydroxymethylglutaryl-CoA reductase (NADPH) activity			29.5.11.4.2	protein.degradation.ubiquitin.E3.RING	zinc finger (C3HC4-type RING finger) family protein | chr1:553181-555854 REVERSE	19.4.1.5.3.5	Protein degradation.peptide tagging.Ubiquitin (UBQ)-anchor addition (ubiquitylation).UBQ-ligase E3 activities.RING-domain E3 ligase activities.RING-v-type E3 ligase	Protein degradation.peptide tagging.Ubiquitin (UBQ)-anchor addition (ubiquitylation).UBQ-ligase E3 activities.RING-domain E3 ligase activities.RING-v-type E3 ligase (original description: none)	cytosol	0.0664597	-0.559908	0.00290972	-0.297804	0.00267835	-0.858692
AT1G02620	T14P4.21	Araport:AT1G02620,TAIR:AT1G02620,GeneID:839269		Ras-related small GTP-binding family protein		GO:0003400,GO:0003924,GO:0005525,GO:0005783,GO:0005794,GO:0005886,GO:0006886,GO:0006888,GO:0016050,GO:0030127,GO:0061024,GO:0070863,GO:0070971	regulation of COPII vesicle coating|GTPase activity|GTP binding|endoplasmic reticulum|Golgi apparatus|plasma membrane|intracellular protein transport|ER to Golgi vesicle-mediated transport|vesicle organization|COPII vesicle coat|membrane organization|positive regulation of protein exit from endoplasmic reticulum|endoplasmic reticulum exit site	path:ath04141	Protein processing in endoplasmic reticulum	30.5	signalling.G-proteins	GTP-binding protein (SAR1A) | chr1:557092-557986 FORWARD	22.4.2.1	Vesicle trafficking.Coat protein II (COPII) coatomer machinery.coat protein recruiting.Sar1-type GTPase	Vesicle trafficking.Coat protein II (COPII) coatomer machinery.coat protein recruiting.Sar1-type GTPase (original description: none)	endoplasmic reticulum	0.0456902	-1.05022	0.872273	-0.0421909	0.00142818	-1.55325
AT1G02630	T14P4.9	Araport:AT1G02630,TAIR:AT1G02630,GeneID:839240		Nucleoside transporter family protein		GO:0005337,GO:0005886,GO:0016021	nucleoside transmembrane transporter activity|plasma membrane|integral component of membrane			34.14	transport.unspecified cations	equilibrative nucleoside transporter, putative (ENT8) | chr1:560610-562424 REVERSE	24.2.17	Solute transport.carrier-mediated transport.ENT nucleoside transporter	Solute transport.carrier-mediated transport.ENT nucleoside transporter (original description: none)	plasma membrane	0.0448637	-2.09986	0.110042	-1.31749	0.00741787	-3.06854
AT1G02640	BXL2	Araport:AT1G02640,TAIR:AT1G02640,GeneID:837940	encodes a protein similar to a beta-xylosidase located in the extracellular matrix. This is a member of glycosyl hydrolase family 3 and has six other closely related members.	beta-xylosidase 2		GO:0005576,GO:0009044,GO:0009505,GO:0031222,GO:0045493,GO:0046556	extracellular region|xylan 1,4-beta-xylosidase activity|plant-type cell wall|arabinan catabolic process|xylan catabolic process|alpha-L-arabinofuranosidase activity			10.6.2	cell wall.degradation.mannan-xylose-arabinose-fucose	Symbols: BXL2, ATBXL2 | BXL2 (BETA-XYLOSIDASE 2); hydrolase, hydrolyzing O-glycosyl compounds | chr1:564205-567769 FORWARD	21.3.2.2.2.2	Cell wall.pectin.rhamnogalacturonan I.modification and degradation.alpha-L-arabinofuranosidase activities.bifunctional BXL-type alpha-L-arabinofuranosidase and beta-D-xylosidase	Cell wall.pectin.rhamnogalacturonan I.modification and degradation.alpha-L-arabinofuranosidase activities.bifunctional BXL-type alpha-L-arabinofuranosidase and beta-D-xylosidase (original description: none)	extracellular	0.247155	-0.349781	0.209662	0.139661	5.57203e-06	-1.03262
AT1G02650	T14P4.7	Araport:AT1G02650,TAIR:AT1G02650,GeneID:837951		Tetratricopeptide repeat (TPR)-like superfamily protein						20.2.1	stress.abiotic.heat	DNAJ heat shock N-terminal domain-containing protein | chr1:568704-570418 FORWARD	35.2	not assigned.not annotated	no hits & (original description: none)	nucleus	1	-0.00832582	0.701288	-0.090411	0.0116575	-0.717732
AT1G02660	T14P4.6	Araport:AT1G02660,TAIR:AT1G02660,GeneID:839544		alpha/beta-Hydrolases superfamily protein		GO:0002213,GO:0008970,GO:0009507,GO:0009570,GO:0016042,GO:0031349,GO:0031969,GO:0047714,GO:0052739,GO:0052740,GO:0102549	defense response to insect|phospholipase A1 activity|chloroplast|chloroplast stroma|lipid catabolic process|positive regulation of defense response|chloroplast membrane|galactolipase activity|phosphatidylserine 1-acylhydrolase activity|1-acyl-2-lysophosphatidylserine acylhydrolase activity|1-18:1-2-16:0-monogalactosyldiacylglycerol lipase activity			11.9.2.1	lipid metabolism.lipid degradation.lipases.triacylglycerol lipase	lipase class 3 family protein | chr1:571955-574981 REVERSE	5.7.2.1.3	Lipid metabolism.lipid degradation.phospholipase activities.phospholipase A1 activities.PLIP1 phosphatidylglycerol lipase	Lipid metabolism.lipid degradation.phospholipase activities.phospholipase A1 activities.PLIP1 phosphatidylglycerol lipase (original description: none)	plasma membrane	0.160325	-0.533979	0.60376	-0.078771	2.07165e-06	-1.47684
AT1G02670	T14P4.5	Araport:AT1G02670,TAIR:AT1G02670,GeneID:839532		P-loop containing nucleoside triphosphate hydrolases superfamily protein		GO:0000113,GO:0000715,GO:0003677,GO:0004386,GO:0005524,GO:0006511,GO:0016567,GO:0031463,GO:0034613,GO:0046872	nucleotide-excision repair factor 4 complex|nucleotide-excision repair, DNA damage recognition|DNA binding|helicase activity|ATP binding|ubiquitin-dependent protein catabolic process|protein ubiquitination|Cul3-RING ubiquitin ligase complex|cellular protein localization|metal ion binding			28.2	DNA.repair	DNA repair protein, putative | chr1:576046-580299 FORWARD	12.4.1.5.2	Chromatin organisation.chromatin remodeling complexes.ATPase core components.Rad5/16-like group.Rad5-like chromatin remodeling factor	Chromatin organisation.chromatin remodeling complexes.ATPase core components.Rad5/16-like group.Rad5-like chromatin remodeling factor (original description: none)	nucleus	0.0036857	-0.819847	1	0.00482182	0.423294	-0.213219
AT1G02680	TAF13	Araport:AT1G02680,TAIR:AT1G02680,GeneID:837962	Encodes a TBP-Associated Factor (TAF) that functions together with PRC2 in transcriptional regulation during seed development.	TBP-associated factor 13		GO:0003677,GO:0003712,GO:0005634,GO:0005669,GO:0005886,GO:0006357,GO:0006366,GO:0009793,GO:0009960,GO:0046982,GO:0048316	DNA binding|transcription coregulator activity|nucleus|transcription factor TFIID complex|plasma membrane|regulation of transcription by RNA polymerase II|transcription by RNA polymerase II|embryo development ending in seed dormancy|endosperm development|protein heterodimerization activity|seed development	path:ath03022	Basal transcription factors	27.2	RNA.transcription	Symbols: TAF13 | TAF13 (TBP-ASSOCIATED FACTOR 13); DNA binding / RNA polymerase II transcription factor | chr1:580625-582310 FORWARD	15.3.2.3.13	RNA biosynthesis.RNA polymerase II-dependent transcription.pre-initiation complex.TFIId basal transcription regulation complex.SPT3/TAF13 component	RNA biosynthesis.RNA polymerase II-dependent transcription.pre-initiation complex.TFIId basal transcription regulation complex.SPT3/TAF13 component (original description: none)	nucleus	0.072108	-0.311799	0.983184	-0.00324104	0.0240915	-0.387759
AT1G02690	IMPA-6	Araport:AT1G02690,TAIR:AT1G02690,GeneID:839517	Putative importin alpha isoform. When overexpressed can rescue the impa-4 decreased transformation susceptibility phenotype.	importin alpha isoform 6		GO:0005643,GO:0005654,GO:0005829,GO:0006607,GO:0008139,GO:0008565,GO:0061608	nuclear pore|nucleoplasm|cytosol|NLS-bearing protein import into nucleus|nuclear localization sequence binding|protein transporter activity|nuclear import signal receptor activity			29.3.1	protein.targeting.nucleus	Symbols: IMPA-6 | IMPA-6 (IMPORTIN ALPHA ISOFORM 6); binding / protein transporter | chr1:584260-587219 FORWARD	23.5.1.3	Protein translocation.nucleus.nucleocytoplasmic transport.importin alpha adaptor proteins	Protein translocation.nucleus.nucleocytoplasmic transport.importin alpha adaptor proteins (original description: none)	nucleus	0.289868	-0.266061	0.48668	-0.150122	0.0641913	0.307745
AT1G02700	T14P4.2	Araport:AT1G02700,TAIR:AT1G02700,GeneID:839492		GATA transcription factor-like protein						35.2	not assigned.unknown	unknown protein | chr1:588329-589480 FORWARD	35.2	not assigned.not annotated	no hits & (original description: none)	mitochondrion	0.471965	0.497917	0.0326937	-2.53611	0.74843	-0.360892
AT1G02705	AT1G02705	Araport:AT1G02705,GeneID:28716024		hypothetical protein													0.391032	0.215626	0.91498	-0.0358166	1	0.0081871
AT1G02710	T14P4.26	Araport:AT1G02710,TAIR:AT1G02710,GeneID:839483		glycine-rich protein						35.1.40	not assigned.no ontology.glycine rich proteins	glycine-rich protein | chr1:589706-589996 REVERSE	35.2	not assigned.not annotated	no hits & (original description: none)	extracellular	1	0.236711	0.998582		0.997913
AT1G02720	GATL5	Araport:AT1G02720,TAIR:AT1G02720,GeneID:839475	Encodes a protein with putative galacturonosyltransferase activity.	galacturonosyltransferase 5		GO:0000139,GO:0005783,GO:0005794,GO:0016021,GO:0045489,GO:0047262,GO:0048354,GO:0048363,GO:0071668	Golgi membrane|endoplasmic reticulum|Golgi apparatus|integral component of membrane|pectin biosynthetic process|polygalacturonate 4-alpha-galacturonosyltransferase activity|mucilage biosynthetic process involved in seed coat development|mucilage pectin metabolic process|plant-type cell wall assembly			26.2	misc.UDP glucosyl and glucoronyl transferases	Symbols: GATL5 | GATL5 (GALACTURONOSYLTRANSFERASE 5); polygalacturonate 4-alpha-galacturonosyltransferase/ transferase, transferring glycosyl groups / transferase, transferring hexosyl groups | chr1:591826-594236 FORWARD	21.2.2.1.1	Cell wall.hemicellulose.xylan.synthesis.galacturonosyltransferase	Cell wall.hemicellulose.xylan.synthesis.galacturonosyltransferase (original description: none)	endoplasmic reticulum	0.0534521	0.319607	0.142261	-0.245882	0.130639	0.252256
AT1G02730	CSLD5	Araport:AT1G02730,TAIR:AT1G02730,GeneID:839467	Encodes a gene similar to cellulose synthase. Knock-out mutant has reduced growth, reduced xylan level and reduced xylan synthase activity in stems.	cellulose synthase-like D5		GO:0000139,GO:0000919,GO:0005794,GO:0005802,GO:0005886,GO:0006970,GO:0009414,GO:0009651,GO:0009833,GO:0016021,GO:0016760,GO:0030244,GO:0042546,GO:0046527,GO:0048367,GO:0051753,GO:0071555	Golgi membrane|cell plate assembly|Golgi apparatus|trans-Golgi network|plasma membrane|response to osmotic stress|response to water deprivation|response to salt stress|plant-type primary cell wall biogenesis|integral component of membrane|cellulose synthase (UDP-forming) activity|cellulose biosynthetic process|cell wall biogenesis|glucosyltransferase activity|shoot system development|mannan synth…	path:ath00520	Amino sugar and nucleotide sugar metabolism	10.2.1	cell wall.cellulose synthesis.cellulose synthase	Symbols: ATCSLD5, CSLD5 | ATCSLD5; 1,4-beta-D-xylan synthase/ cellulose synthase | chr1:594573-598657 REVERSE	21.2.3.1.1.2	Cell wall.hemicellulose.heteromannan.synthesis.mannan synthase activities.CSLD-type mannan synthase	Cell wall.hemicellulose.heteromannan.synthesis.mannan synthase activities.CSLD-type mannan synthase (original description: none)	golgi	0.949514	-0.0114304	0.0767248	-0.237996	0.943623	0.00921699
AT1G02740	MORF related gene 2	Araport:AT1G02740,TAIR:AT1G02740,GeneID:839455		MRG family protein		GO:0000123,GO:0005634,GO:0006355,GO:0016573,GO:0043967,GO:0048510,GO:1990188	histone acetyltransferase complex|nucleus|regulation of transcription, DNA-templated|histone acetylation|histone H4 acetylation|regulation of timing of transition from vegetative to reproductive phase|euchromatin binding			27.3.54	RNA.regulation of transcription.Histone acetyltransferases	chromatin binding | chr1:599416-602038 REVERSE	12.3.3.10	Chromatin organisation.histone modifications.histone lysine methylation/demethylation.MRG histone H3K4/H3K36 methylation reader	Chromatin organisation.histone modifications.histone lysine methylation/demethylation.MRG histone H3K4/H3K36 methylation reader (original description: none)	nucleus	0.00697187	-0.462348	0.0951919	0.21938	0.523361	-0.106416
AT1G02750	T14P4.27	Araport:AT1G02750,TAIR:AT1G02750,GeneID:839432		Drought-responsive family protein		GO:0005634,GO:0005737	nucleus|cytoplasm			20.2.3	stress.abiotic.drought/salt	zinc ion binding | chr1:602497-604292 FORWARD	35.1	not assigned.annotated	Protein DEHYDRATION-INDUCED 19 homolog 2 OS=Arabidopsis thaliana (sp|q8gwk1|di192_arath : 363.0)	nucleus	0.30905	-0.154512	0.951709	0.0122774	0.0947276	-0.253406
AT1G02770	T14P4.24	Araport:AT1G02770,TAIR:AT1G02770,GeneID:839421		hypothetical protein						35.2	not assigned.unknown	unknown protein | chr1:604873-606693 REVERSE	35.1	not assigned.annotated	UPF0725 protein At1g02770 OS=Arabidopsis thaliana (sp|q9srx1|y1277_arath : 660.0)	cytosol	0.337682	-0.515423	0.0353464	0.801027	0.545686	0.290139
AT1G02780	emb2386	Araport:AT1G02780,TAIR:AT1G02780,GeneID:839407		Ribosomal protein L19e family protein		GO:0003729,GO:0003735,GO:0005730,GO:0005829,GO:0005886,GO:0006412,GO:0009506,GO:0016020,GO:0022625,GO:0022626,GO:0042788	mRNA binding|structural constituent of ribosome|nucleolus|cytosol|plasma membrane|translation|plasmodesma|membrane|cytosolic large ribosomal subunit|cytosolic ribosome|polysomal ribosome	path:ath03010	Ribosome	29.2.1.2.2.19	protein.synthesis.ribosomal protein.eukaryotic.60S subunit.L19	Symbols: emb2386 | emb2386 (embryo defective 2386); structural constituent of ribosome | chr1:607808-609465 REVERSE	17.1.1.1.20	Protein biosynthesis.cytosolic ribosome.large subunit (LSU).LSU proteome component.RPL19 component	Protein biosynthesis.cytosolic ribosome.large subunit (LSU).LSU proteome component.RPL19 component (original description: none)	cytosol	0.00479405	0.364778	0.000221317	-0.280678	0.164114	0.155197
AT1G02800	CEL2	Araport:AT1G02800,TAIR:AT1G02800,GeneID:839385	Encodes a protein with similarity to endo-1,4-b-glucanases and is a member of Glycoside Hydrolase Family 9. CEL2 is induced by nemotodes and is expressed in syncitia induced by Heterodera schachtii.May be involved in the development and function of syncitia.	cellulase 2		GO:0005576,GO:0007389,GO:0008810,GO:0009624,GO:0030245,GO:0071555	extracellular region|pattern specification process|cellulase activity|response to nematode|cellulose catabolic process|cell wall organization			26.3.4	misc.gluco-, galacto- and mannosidases.endoglucanase	Symbols: ATCEL2, CEL2 | ATCEL2; cellulase/ hydrolase, hydrolyzing O-glycosyl compounds | chr1:613216-616191 REVERSE	35.1	not assigned.annotated	Endoglucanase 1 OS=Arabidopsis thaliana (sp|q9srx3|gun1_arath : 926.0)	extracellular	0.101677	-1.10868	0.925073	-0.0760762	0.0589757	-1.30226
AT1G02810	F22D16.20	Araport:AT1G02810,TAIR:AT1G02810,GeneID:838078		Plant invertase/pectin methylesterase inhibitor superfamily		GO:0005576,GO:0005618,GO:0030599,GO:0042545,GO:0045330,GO:0045490,GO:0046910	extracellular region|cell wall|pectinesterase activity|cell wall modification|aspartyl esterase activity|pectin catabolic process|pectinesterase inhibitor activity	path:ath00040	Pentose and glucuronate interconversions	10.8.1	cell wall.pectin*esterases.PME	pectinesterase family protein | chr1:618265-620480 FORWARD	21.3.1.2.1	Cell wall.pectin.homogalacturonan.modification and degradation.pectin methylesterase	Cell wall.pectin.homogalacturonan.modification and degradation.pectin methylesterase (original description: none)	extracellular	0.0592595	-0.405869	0.025125	-0.44398	3.16039e-12	-1.29622
AT1G02813	AT1G02813	Araport:AT1G02813,TAIR:AT1G02813,GeneID:839360		pectinesterase (Protein of unknown function, DUF538)						35.2	not assigned.unknown	unknown protein | chr1:620678-621289 FORWARD	35.2	not assigned.not annotated	no hits & (original description: none)	extracellular	0.53019	-1.24598	0.426952	-1.49883	0.732892	-0.713359
AT1G02816	AT1G02816	Araport:AT1G02816,TAIR:AT1G02816,GeneID:839308		pectinesterase (Protein of unknown function, DUF538)						35.2	not assigned.unknown	unknown protein | chr1:621461-622469 FORWARD	35.2	not assigned.not annotated	no hits & (original description: none)	extracellular	1.01382e-05	-0.83886	0.874422	0.0168887	5.57592e-05	-0.604015
AT1G02820	LEA3	Araport:AT1G02820,TAIR:AT1G02820,GeneID:839304		Late embryogenesis abundant 3 (LEA3) family protein		GO:0005634,GO:0005739,GO:0005829,GO:0009414,GO:0009651	nucleus|mitochondrion|cytosol|response to water deprivation|response to salt stress			33.2	development.late embryogenesis abundant	late embryogenesis abundant 3 family protein / LEA3 family protein | chr1:623765-624475 REVERSE	35.1	not assigned.annotated	Late embryogenis abundant protein 2 OS=Arabidopsis thaliana (sp|q9srx6|lea2_arath : 146.0)	mitochondrion	6.65807e-09	-1.25949	0.00590619	-0.546559	7.60426e-18	-2.3605
AT1G02830	F22D16.17	Araport:AT1G02830,TAIR:AT1G02830,GeneID:838098		Ribosomal L22e protein family		GO:0003735,GO:0006412,GO:0022625	structural constituent of ribosome|translation|cytosolic large ribosomal subunit	path:ath03010	Ribosome	29.2.1.2.2.22	protein.synthesis.ribosomal protein.eukaryotic.60S subunit.L22	60S ribosomal protein L22 (RPL22A) | chr1:625145-625608 REVERSE	17.1.1.1.22	Protein biosynthesis.cytosolic ribosome.large subunit (LSU).LSU proteome component.RPL22 component	Protein biosynthesis.cytosolic ribosome.large subunit (LSU).LSU proteome component.RPL22 component (original description: none)	cytosol	0.443134	Inf			1	Inf
AT1G02840	SR34	Araport:AT1G02840,TAIR:AT1G02840,GeneID:839262	SR34/SR1 is a plant homologue of the human general/alternative splicing factor SF2/ASF. Barta et al (2010) have proposed a nomenclature for Serine/Arginine-Rich Protein Splicing Factors (SR proteins): Plant Cell. 2010, 22:2926.	RNA-binding (RRM/RBD/RNP motifs) family protein		GO:0000381,GO:0003723,GO:0003729,GO:0005634,GO:0005681,GO:0016607,GO:0035061,GO:0045292	regulation of alternative mRNA splicing, via spliceosome|RNA binding|mRNA binding|nucleus|spliceosomal complex|nuclear speck|interchromatin granule|mRNA cis splicing, via spliceosome	path:ath03040	Spliceosome	27.1.1	RNA.processing.splicing	Symbols: SR1, ATSRP34, SRP34 | SR1; RNA binding / nucleic acid binding / nucleotide binding | chr1:626741-629819 FORWARD	16.4.6.1	RNA processing.RNA splicing.spliceosome-associated non-snRNP factors.SR30/34 splicing factor	RNA processing.RNA splicing.spliceosome-associated non-snRNP factors.SR30/34 splicing factor (original description: none)	nucleus	0.0987152	-0.199365	0.287903	-0.086686	0.00259903	-0.357393
AT1G02850	BGLU11	Araport:AT1G02850,TAIR:AT1G02850,GeneID:839435		beta glucosidase 11		GO:0005975,GO:0008422,GO:0102483	carbohydrate metabolic process|beta-glucosidase activity|scopolin beta-glucosidase activity	path:ath00460,path:ath00500,path:ath00940	Cyanoamino acid metabolism|Starch and sucrose metabolism|Phenylpropanoid biosynthesis	26.3	misc.gluco-, galacto- and mannosidases	Symbols: BGLU11 | BGLU11 (BETA GLUCOSIDASE 11); catalytic/ cation binding / hydrolase, hydrolyzing O-glycosyl compounds | chr1:630505-633259 FORWARD	50.3.2	Enzyme classification.EC_3 hydrolases.EC_3.2 glycosylase	Beta-glucosidase 11 OS=Arabidopsis thaliana (sp|b3h5q1|bgl11_arath : 1026.0) & Enzyme classification.EC_3 hydrolases.EC_3.2 glycosylase(50.3.2 : 341.6) (original description: none)	extracellular	0.000183697	-1.39874	0.0413649	-0.505236	0.770414	0.104876
AT1G02860	NLA	Araport:AT1G02860,TAIR:AT1G02860,GeneID:839559	Encodes a ubiquitin E3 ligase with RING and SPX domains that is involved in mediating immune responses and mediates degradation of PHT1s at plasma membranes. Targeted by MIR827. Ubiquitinates PHT1;3, PHT1;2, PHT1;1/AtPT1 and PHT1;4/AtPT2.	SPX (SYG1/Pho81/XPR1) domain-containing protein		GO:0004842,GO:0005634,GO:0005886,GO:0009626,GO:0009627,GO:0009697,GO:0009751,GO:0010167,GO:0010337,GO:0016607,GO:0042742,GO:0046872,GO:0080021	ubiquitin-protein transferase activity|nucleus|plasma membrane|plant-type hypersensitive response|systemic acquired resistance|salicylic acid biosynthetic process|response to salicylic acid|response to nitrate|regulation of salicylic acid metabolic process|nuclear speck|defense response to bacterium|metal ion binding|response to benzoic acid			29.5.11.4.2	protein.degradation.ubiquitin.E3.RING	Symbols: NLA, BAH1 | NLA (nitrogen limitation adaptation); ubiquitin-protein ligase | chr1:635144-637262 FORWARD	35.1	not assigned.annotated	E3 ubiquitin-protein ligase BAH1 OS=Arabidopsis thaliana (sp|q9srx9|bah1_arath : 675.0)	nucleus	0.0115989	-0.399446	1.35561e-09	0.631638	0.147212	-0.241424
AT1G02870	F22D16.13	Araport:AT1G02870,TAIR:AT1G02870,GeneID:839496		nucleolar-like protein						35.2	not assigned.unknown	unknown protein | chr1:637214-638677 REVERSE	35.2	not assigned.not annotated	no hits & (original description: none)	mitochondrion	4.08724e-06	0.688768	0.469178	-0.0954703	4.65714e-05	0.605862
AT1G02880	TPK1	Araport:AT1G02880,TAIR:AT1G02880,GeneID:839303	Encodes a thiamine pyrophosphokinase capable of producing thiamine pyrophosphate from free thiamine.	thiamin pyrophosphokinase1		GO:0004788,GO:0005524,GO:0005829,GO:0006772,GO:0009229,GO:0016301,GO:0030975	thiamine diphosphokinase activity|ATP binding|cytosol|thiamine metabolic process|thiamine diphosphate biosynthetic process|kinase activity|thiamine binding	path:ath00730	Thiamine metabolism	18.2.1	Co-factor and vitamine metabolism.thiamine.thiamine diphosphokinase	Symbols: TPK1 | TPK1 (THIAMIN PYROPHOSPHOKINASE1); thiamin diphosphokinase | chr1:642752-644539 REVERSE	7.2.3	Coenzyme metabolism.thiamine pyrophosphate synthesis.thiamine diphosphokinase	Coenzyme metabolism.thiamine pyrophosphate synthesis.thiamine diphosphokinase (original description: none)	cytosol	0.0413956	-0.288183	0.450786	-0.0792477	0.763123	-0.0532807
AT1G02890	F22D16.11	Araport:AT1G02890,TAIR:AT1G02890,GeneID:839507		AAA-type ATPase family protein		GO:0005524,GO:0005634,GO:0006281,GO:0006310,GO:0008568,GO:0010569,GO:0016887,GO:0031122,GO:0045128	ATP binding|nucleus|DNA repair|DNA recombination|microtubule-severing ATPase activity|regulation of double-strand break repair via homologous recombination|ATPase activity|cytoplasmic microtubule organization|negative regulation of reciprocal meiotic recombination			29.5.9	protein.degradation.AAA type	AAA-type ATPase family protein | chr1:645092-651906 REVERSE	35.1	not assigned.annotated	ATPase family AAA domain-containing protein FIGL1 OS=Arabidopsis thaliana (sp|f4jex5|figl1_arath : 227.0)	mitochondrion	0.433579	-0.0942901	0.00454197	0.225217	0.390921	-0.101754
AT1G02900	RALF1	Araport:AT1G02900,TAIR:AT1G02900,GeneID:839389	Member of a diversely expressed predicted peptide family showing sequence similarity to tobacco Rapid Alkalinization Factor (RALF), and is believed to play an essential role in the physiology of Arabidopsis. Consists of a single exon and is characterized by a conserved C-terminal motif and N-terminal signal peptide. Mediates Ca2+-dependent signaling.	rapid alkalinization factor 1		GO:0005179,GO:0005622,GO:0007267,GO:0009506,GO:0019722,GO:0030308,GO:0048046,GO:0048364	hormone activity|intracellular|cell-cell signaling|plasmodesma|calcium-mediated signaling|negative regulation of cell growth|apoplast|root development			30.8	signalling.misc	Symbols: RALFL1, RALF1, ATRALF1 | RALF1 (RAPID ALKALINIZATION FACTOR 1); signal transducer | chr1:653765-654343 REVERSE	11.10.2.4.1	Phytohormones.signalling peptides.CRP (cysteine-rich-peptide) category.RALF/RALFL family.RALF/RALFL precursor polypeptide	Phytohormones.signalling peptides.CRP (cysteine-rich-peptide) category.RALF/RALFL family.RALF/RALFL precursor polypeptide (original description: none)	extracellular	4.14495e-06	-0.626898	0.644738	-0.0454865	1.74618e-18	-1.22487
AT1G02910	LPA1	Araport:AT1G02910,TAIR:AT1G02910,GeneID:839350	Mutants defective in this gene were shown to have a reduced PSII content (overall reduction in the levels of several PSII subunits) and a disrupted grana stack structure. The N-terminal half of the protein contains two tetratricopeptide repeat (TPR) motifs that are arranged tandemly, each consisting of a 34-residue degenerate consensus sequence. The N-terminal sequence is rich in positive and hyd…	tetratricopeptide repeat (TPR)-containing protein		GO:0009507,GO:0009535,GO:0010270,GO:0016021	chloroplast|chloroplast thylakoid membrane|photosystem II oxygen evolving complex assembly|integral component of membrane			35.1.5	not assigned.no ontology.pentatricopeptide (PPR) repeat-containing protein	Symbols: LPA1 | LPA1 (LOW PSII ACCUMULATION1); binding | chr1:655577-658148 REVERSE	1.1.1.3.1	Photosynthesis.photophosphorylation.photosystem II.assembly and maintenance.LPA1 protein	Photosynthesis.photophosphorylation.photosystem II.assembly and maintenance.LPA1 protein (original description: none)	plastid	0.309174	0.122418	0.00450329	-0.23975	0.000342987	-0.432986
AT5G64060	NAC103	Araport:AT5G64060,TAIR:AT5G64060,GeneID:836527		NAC domain containing protein 103	NAC	GO:0003677,GO:0003700,GO:0005634	DNA binding|DNA-binding transcription factor activity|nucleus			33.99	development.unspecified	Symbols: anac103 | anac103 (Arabidopsis NAC domain containing protein 103); transcription factor | chr5:25633536-25635781 REVERSE	15.7.17	RNA biosynthesis.transcriptional activation.NAC transcription factor	RNA biosynthesis.transcriptional activation.NAC transcription factor (original description: none)	nucleus	1.9646e-18	2.53272	0.702161	0.163155	5.54701e-21	2.90251		NAC103
AT1G02930	GSTF6	Araport:AT1G02930,TAIR:AT1G02930,GeneID:839515	Encodes glutathione transferase belonging to the phi class of GSTs. Naming convention according to Wagner et al. (2002).	glutathione S-transferase 6		GO:0004364,GO:0005507,GO:0005618,GO:0005737,GO:0005739,GO:0005773,GO:0005829,GO:0006749,GO:0006979,GO:0009407,GO:0009414,GO:0009506,GO:0009651,GO:0042742,GO:0043295,GO:0046686,GO:0050897,GO:2001147,GO:2001227	glutathione transferase activity|copper ion binding|cell wall|cytoplasm|mitochondrion|vacuole|cytosol|glutathione metabolic process|response to oxidative stress|toxin catabolic process|response to water deprivation|plasmodesma|response to salt stress|defense response to bacterium|glutathione binding|response to cadmium ion|cobalt ion binding|camalexin binding|quercitrin binding	path:ath00480	Glutathione metabolism	26.9	misc.glutathione S transferases	Symbols: ATGSTF6, GST1, ERD11, ATGSTF3, GSTF6 | ATGSTF6 (GLUTATHIONE S-TRANSFERASE); copper ion binding / glutathione binding / glutathione transferase | chr1:661177-662427 REVERSE	18.12.1.5	Protein modification.S-glutathionylation and deglutathionylation.glutathione S-transferase activities.class phi	Protein modification.S-glutathionylation and deglutathionylation.glutathione S-transferase activities.class phi (original description: none)	cytosol	0.409535	0.333705	0.99406	0.0069846	2.04687e-08	2.45338
AT1G02940	GSTF5	Araport:AT1G02940,TAIR:AT1G02940,GeneID:839479	Encodes glutathione transferase belonging to the phi class of GSTs. Naming convention according to Wagner et al. (2002).	glutathione S-transferase (class phi) 5		GO:0004364,GO:0005737,GO:0005739,GO:0005829,GO:0006749,GO:0009407	glutathione transferase activity|cytoplasm|mitochondrion|cytosol|glutathione metabolic process|toxin catabolic process	path:ath00480	Glutathione metabolism	26.9	misc.glutathione S transferases	Symbols: ATGSTF5, GSTF5 | GSTF5 (GLUTATHIONE S-TRANSFERASE (CLASS PHI) 5); glutathione transferase | chr1:663079-664128 REVERSE	18.12.1.5	Protein modification.S-glutathionylation and deglutathionylation.glutathione S-transferase activities.class phi	Protein modification.S-glutathionylation and deglutathionylation.glutathione S-transferase activities.class phi (original description: none)	peroxisome	0.00521647	0.983606	0.689566	0.161863	2.13391e-10	2.8089
AT1G02950	GSTF4	Araport:AT1G02950,TAIR:AT1G02950,GeneID:838240	Encodes glutathione transferase belonging to the phi class of GSTs. Naming convention according to Wagner et al. (2002).	glutathione S-transferase F4		GO:0004364,GO:0005737,GO:0005829,GO:0006749,GO:0009407	glutathione transferase activity|cytoplasm|cytosol|glutathione metabolic process|toxin catabolic process	path:ath00480	Glutathione metabolism	26.9	misc.glutathione S transferases	Symbols: ATGSTF4, GST31 | ATGSTF4 (GLUTATHIONE S-TRANSFERASE F4); glutathione transferase | chr1:665168-666452 REVERSE	18.12.1.5	Protein modification.S-glutathionylation and deglutathionylation.glutathione S-transferase activities.class phi	Protein modification.S-glutathionylation and deglutathionylation.glutathione S-transferase activities.class phi (original description: none)	cytosol	0.0420966	-0.503756	0.832489	-0.0437663	0.00151759	-0.818218
AT1G02960	F22D16.4	Araport:AT1G02960,TAIR:AT1G02960,GeneID:839363		kinetochore protein						35.2	not assigned.unknown	unknown protein | chr1:666872-669837 REVERSE	35.2	not assigned.not annotated	no hits & (original description: none)	nucleus	0.540523	0.092964	0.0278728	0.252924	0.312388	0.151924
AT1G02970	WEE1	Araport:AT1G02970,TAIR:AT1G02970,GeneID:839453	Protein kinase that negatively regulates the entry into mitosis.	WEE1-like kinase		GO:0000076,GO:0004672,GO:0004713,GO:0004715,GO:0005524,GO:0005634,GO:0007050,GO:0007093,GO:0046872,GO:0051301	DNA replication checkpoint|protein kinase activity|protein tyrosine kinase activity|non-membrane spanning protein tyrosine kinase activity|ATP binding|nucleus|cell cycle arrest|mitotic cell cycle checkpoint|metal ion binding|cell division			29.4	protein.postranslational modification	Symbols: WEE1, ATWEE1 | WEE1 (ARABIDOPSIS WEE1 KINASE HOMOLOG); kinase/ protein kinase | chr1:673306-676378 FORWARD	13.2.1.5	Cell cycle.interphase.G1 phase.WEE1 regulator kinase	Cell cycle.interphase.G1 phase.WEE1 regulator kinase (original description: none)	nucleus	0.00160353	0.869218	0.18417	-0.425975	0.00878773	0.740339
AT1G02980	CUL2	Araport:AT1G02980,TAIR:AT1G02980,GeneID:839415	encodes an Arabidopsis cullin	cullin 2		GO:0006511,GO:0009941,GO:0016567,GO:0019005,GO:0031461,GO:0031625	ubiquitin-dependent protein catabolic process|chloroplast envelope|protein ubiquitination|SCF ubiquitin ligase complex|cullin-RING ubiquitin ligase complex|ubiquitin protein ligase binding	path:ath04120,path:ath04141	Ubiquitin mediated proteolysis|Protein processing in endoplasmic reticulum	29.5.11.4.3.3	protein.degradation.ubiquitin.E3.SCF.cullin	Symbols: CUL2, ATCUL2 | CUL2 (CULLIN 2); ubiquitin protein ligase binding | chr1:677869-681310 FORWARD	19.4.1.5.4.1.2	Protein degradation.peptide tagging.Ubiquitin (UBQ)-anchor addition (ubiquitylation).UBQ-ligase E3 activities.Cullin-based ubiquitylation complexes.SKP1-CUL1-FBX (SCF) E3 ligase complexes.CUL1/CUL2 scaffold component	Protein degradation.peptide tagging.Ubiquitin (UBQ)-anchor addition (ubiquitylation).UBQ-ligase E3 activities.Cullin-based ubiquitylation complexes.SKP1-CUL1-FBX (SCF) E3 ligase complexes.CUL1/CUL2 scaffold component (original description: none)	cytosol	0.235812	-1.82439	0.159908	-1.99965	0.0889022	2.22451
AT1G02990	F22D16.1	Araport:AT1G02990,TAIR:AT1G02990,GeneID:839380		hypothetical protein						35.2	not assigned.unknown	FUNCTIONS IN: molecular_function unknown; INVOLVED IN: biological_process unknown; LOCATED IN: cellular_component unknown; BEST Arabidopsis thaliana protein match is: zinc ion binding (TAIR:AT3G62900.1); Has 5176 Blast hits to 3822 proteins in 317 species: Archae - 10; Bacteria - 289; Metazoa - 2234; Fungi - 277; Plants - 207; Viruses - 11; Other Eukaryotes - 2148 (source: NCBI BLink). | chr1:681…	35.2	not assigned.not annotated	no hits & (original description: none)	endoplasmic reticulum	0.154495	-0.197898	0.050938	0.19896	0.224447	-0.165304
AT1G03000	PEX6	Araport:AT1G03000,TAIR:AT1G03000,GeneID:839315	Encodes an apparent ATPase similar to yeast and human protein required for peroxisomal biogenesis. May facilitate recycling of PEX5, the peroxisomal matrix protein receptor, and thereby promote peroxisomal matrix protein import.	peroxin 6		GO:0005524,GO:0005778,GO:0005829,GO:0006625,GO:0006635,GO:0007031,GO:0016558,GO:0016887	ATP binding|peroxisomal membrane|cytosol|protein targeting to peroxisome|fatty acid beta-oxidation|peroxisome organization|protein import into peroxisome matrix|ATPase activity	path:ath04146	Peroxisome	29.5.9	protein.degradation.AAA type	Symbols: PEX6 | PEX6 (PEROXIN 6); ATP binding / ATPase/ nucleoside-triphosphatase/ nucleotide binding | chr1:687890-692560 REVERSE	23.4.1.5.1.2	Protein translocation.peroxisome.importomer translocation system.receptor export system.Pex1-Pex6 subcomplex.Pex6 component	Protein translocation.peroxisome.importomer translocation system.receptor export system.Pex1-Pex6 subcomplex.Pex6 component (original description: none)	peroxisome	0.808932	0.0311664	0.656377	0.0438029	0.720912	-0.0492853
AT1G03010	F10O3.17	Araport:AT1G03010,TAIR:AT1G03010,GeneID:839556		Phototropic-responsive NPH3 family protein		GO:0009860,GO:0016567	pollen tube growth|protein ubiquitination			30.11	signalling.light	phototropic-responsive NPH3 family protein | chr1:693480-696382 FORWARD	35.1	not assigned.annotated	BTB/POZ domain-containing protein At1g03010 OS=Arabidopsis thaliana (sp|q9sa69|y1301_arath : 1122.0)	cytosol	0.89718	0.0688577	0.00120746	1.03012	0.000163718	1.43536
AT1G03020	F10O3.16	Araport:AT1G03020,TAIR:AT1G03020,GeneID:839505		Thioredoxin superfamily protein		GO:0005737,GO:0009055,GO:0015035,GO:0045454,GO:0046872,GO:0051537	cytoplasm|electron transfer activity|protein disulfide oxidoreductase activity|cell redox homeostasis|metal ion binding|2 iron, 2 sulfur cluster binding			21.4	redox.glutaredoxins	glutaredoxin family protein | chr1:698207-698515 REVERSE	18.12.2	Protein modification.S-glutathionylation and deglutathionylation.glutaredoxin	Protein modification.S-glutathionylation and deglutathionylation.glutaredoxin (original description: none)	cytosol	6.13159e-06	-1.00846	0.000270286	-0.672535	4.07938e-23	-2.67548
AT1G03030	F10O3.15	Araport:AT1G03030,TAIR:AT1G03030,GeneID:839473		P-loop containing nucleoside triphosphate hydrolases superfamily protein		GO:0004849,GO:0005524,GO:0005634,GO:0005829,GO:0044206,GO:0044211	uridine kinase activity|ATP binding|nucleus|cytosol|UMP salvage|CTP salvage			23.3.2.2	nucleotide metabolism.salvage.nucleoside kinases.uridine kinase	phosphoribulokinase/uridine kinase family protein | chr1:701478-703864 FORWARD	35.2	not assigned.not annotated	no hits & (original description: none)	plastid	0.594194	0.0767092	0.316593	0.106774	0.00825038	0.367281
AT1G03040	F10O3.14	Araport:AT1G03040,TAIR:AT1G03040,GeneID:839446		basic helix-loop-helix (bHLH) DNA-binding superfamily protein	bHLH	GO:0001228,GO:0003677,GO:0003700,GO:0005634,GO:0046983	DNA-binding transcription activator activity, RNA polymerase II-specific|DNA binding|DNA-binding transcription factor activity|nucleus|protein dimerization activity			27.3.6	RNA.regulation of transcription.bHLH,Basic Helix-Loop-Helix family	basic helix-loop-helix (bHLH) family protein | chr1:703906-706631 REVERSE	15.7.33	RNA biosynthesis.transcriptional activation.bHLH transcription factor	RNA biosynthesis.transcriptional activation.bHLH transcription factor (original description: none)	nucleus	0.300819	-0.136629	0.423718	0.0761064	0.330577	-0.125549
AT1G03050	F10O3.13	Araport:AT1G03050,TAIR:AT1G03050,GeneID:839416		ENTH/ANTH/VHS superfamily protein		GO:0005545,GO:0005794,GO:0005905,GO:0006897,GO:0030136,GO:0030276,GO:0048268	1-phosphatidylinositol binding|Golgi apparatus|clathrin-coated pit|endocytosis|clathrin-coated vesicle|clathrin binding|clathrin coat assembly			35.1.21	not assigned.no ontology.epsin N-terminal homology (ENTH) domain-containing protein	epsin N-terminal homology (ENTH) domain-containing protein / clathrin assembly protein-related | chr1:707726-710041 FORWARD	22.1.6.2	Vesicle trafficking.clathrin coated vesicle (CCV) machinery.CCV accessory factors.ECA1/2 adaptor protein	Vesicle trafficking.clathrin coated vesicle (CCV) machinery.CCV accessory factors.ECA1/2 adaptor protein (original description: none)	plasma membrane	0.541369		0.757939	-1.56293	0.778834	-1.61643
AT1G03055	D27	Araport:AT1G03055,TAIR:AT1G03055,GeneID:838334	Encodes the ortholog of rice D27. It is plastid-localized and is required for the inhibition of secondary bud outgrowth and operates on a nonmobile precursor upstream of MAX1 in the SL biosynthesis pathway.	beta-carotene isomerase D27-like protein		GO:0005506,GO:0009507,GO:0009536,GO:0010223,GO:0016859,GO:1901601	iron ion binding|chloroplast|plastid|secondary shoot formation|cis-trans isomerase activity|strigolactone biosynthetic process	path:ath00906	Carotenoid biosynthesis	35.2	not assigned.unknown	unknown protein | chr1:710018-711803 REVERSE	11.9.1.1	Phytohormones.strigolactone.synthesis.DWARF27 biosynthesis protein	Phytohormones.strigolactone.synthesis.DWARF27 biosynthesis protein (original description: none)	plastid	0.891439	0.022234	0.00966091	-0.382671	1.53581e-09	-1.18159
AT1G03060	SPI	Araport:AT1G03060,TAIR:AT1G03060,GeneID:839323	Encodes a WD/BEACH domain protein involved in cell morphogenesis.	BEACH-DOMAIN HOMOLOG A1		GO:0000932,GO:0005737,GO:0007033,GO:0009737,GO:0009825,GO:0010090,GO:0033962,GO:0071472,GO:0080001,GO:1903335,GO:1904580	P-body|cytoplasm|vacuole organization|response to abscisic acid|multidimensional cell growth|trichome morphogenesis|cytoplasmic mRNA processing body assembly|cellular response to salt stress|mucilage extrusion from seed coat|regulation of vacuolar transport|regulation of intracellular mRNA localization			35.1	not assigned.no ontology	WD-40 repeat family protein / beige-related | chr1:712473-726891 REVERSE	35.1	not assigned.annotated	Protein SPIRRIG OS=Arabidopsis thaliana (sp|f4hzb2|bcha1_arath : 7012.0)	golgi	0.981063	0.00499565	0.651949	0.0374218	0.426433	0.0935318
AT1G03070	AtLFG4	Araport:AT1G03070,TAIR:AT1G03070,GeneID:839581		Bax inhibitor-1 family protein		GO:0016021	integral component of membrane			35.1	not assigned.no ontology	glutamate binding | chr1:729935-731557 FORWARD	35.1	not assigned.annotated	Protein LIFEGUARD 4 OS=Arabidopsis thaliana (sp|q9sa63|lfg4_arath : 409.0)	vacuole	0.00309243	-1.66736	0.841577	-0.0983133	0.0309632	-1.13801
AT1G03080	NET1D	Araport:AT1G03080,TAIR:AT1G03080,GeneID:838350		kinase interacting (KIP1-like) family protein		GO:0005886,GO:0051015	plasma membrane|actin filament binding			29.4	protein.postranslational modification	FUNCTIONS IN: molecular_function unknown; INVOLVED IN: biological_process unknown; LOCATED IN: plasma membrane; EXPRESSED IN: 22 plant structures; EXPRESSED DURING: 13 growth stages; CONTAINS InterPro DOMAIN/s: Prefoldin (InterPro:IPR009053), KIP1-like (InterPro:IPR011684); BEST Arabidopsis thaliana protein match is: kinase interacting family protein (TAIR:AT3G22790.1); Has 169162 Blast hits to 6…	20.2.5.1.1	Cytoskeleton.microfilament network.actin-membrane compartment interaction.NET-type actin-membrane nexus protein families.NET1-type actin-binding protein	Cytoskeleton.microfilament network.actin-membrane compartment interaction.NET-type actin-membrane nexus protein families.NET1-type actin-binding protein (original description: none)	nucleus	0.145041	-0.177773	0.143707	0.12287	0.161589	0.168239
AT1G03090	MCCA	Araport:AT1G03090,TAIR:AT1G03090,GeneID:838362	MCCA is the biotinylated subunit of the dimer MCCase, which is involved in leucine degradation. Both subunits are nuclear coded and the active enzyme is located in the mitochondrion.	methylcrotonyl-CoA carboxylase alpha chain		GO:0004485,GO:0005524,GO:0005739,GO:0005759,GO:0006552,GO:0022626,GO:0050897	methylcrotonoyl-CoA carboxylase activity|ATP binding|mitochondrion|mitochondrial matrix|leucine catabolic process|cytosolic ribosome|cobalt ion binding	path:ath00280	Valine, leucine and isoleucine degradation	13.2.4.4	amino acid metabolism.degradation.branched chain group.leucine	Symbols: MCCA | MCCA; methylcrotonoyl-CoA carboxylase | chr1:739679-744184 FORWARD	4.2.7.5.1.1	Amino acid metabolism.degradation.branched-chain amino acid.leucine.methylcrotonoyl-CoA carboxylase complex.alpha subunit	Amino acid metabolism.degradation.branched-chain amino acid.leucine.methylcrotonoyl-CoA carboxylase complex.alpha subunit (original description: none)	mitochondrion	7.87685e-05	-1.05726	0.00321194	0.368153	3.1716e-07	-1.16907
AT1G03100	F10O3.8	Araport:AT1G03100,TAIR:AT1G03100,GeneID:839573		Pentatricopeptide repeat (PPR) superfamily protein						35.1.5	not assigned.no ontology.pentatricopeptide (PPR) repeat-containing protein	pentatricopeptide (PPR) repeat-containing protein | chr1:743885-746479 REVERSE	35.1	not assigned.annotated	Pentatricopeptide repeat-containing protein At1g03100, mitochondrial OS=Arabidopsis thaliana (sp|q9sa60|ppr6_arath : 1519.0)	mitochondrion	0.00240108	0.79356	0.215357	0.315353	0.000229813	0.940173
AT1G03106	AT1G03106	Araport:AT1G03106,TAIR:AT1G03106,GeneID:2745740		hypothetical protein						35.2	not assigned.unknown	unknown protein | chr1:748102-749034 REVERSE	35.2	not assigned.not annotated	no hits & (original description: none)	mitochondrion	0.33373	-0.937989	0.889936	0.212952	0.684939	-0.376367
AT1G03110	TRM82	Araport:AT1G03110,TAIR:AT1G03110,GeneID:839572	Encodes a gene involved in the modification of nucleosides in tRNA. Mutants have no 7-methylguanosine.	Transducin/WD40 repeat-like superfamily protein		GO:0005634,GO:0005829,GO:0043527,GO:0106004	nucleus|cytosol|tRNA methyltransferase complex|tRNA (guanine-N7)-methylation			35.1	not assigned.no ontology	transducin family protein / WD-40 repeat family protein | chr1:749246-751963 FORWARD	16.7.7.6.2	RNA processing.RNA modification.rRNA/tRNA methylation.TRM8-TRM82 tRNA guanosine-methyltransferase complex.TRM82 component	RNA processing.RNA modification.rRNA/tRNA methylation.TRM8-TRM82 tRNA guanosine-methyltransferase complex.TRM82 component (original description: none)	nucleus	0.0136725	0.510612	0.638368	-0.0715638	0.00476619	0.457792
AT1G03120	RAB28	Araport:AT1G03120,TAIR:AT1G03120,GeneID:839571	Atrab28 plays a role in the ion cell balance during late embryogenesis and germination.	responsive to abscisic acid 28		GO:0005634,GO:0005730,GO:0005829,GO:0006873,GO:0009845,GO:0010226	nucleus|nucleolus|cytosol|cellular ion homeostasis|seed germination|response to lithium ion			33.99	development.unspecified	Symbols: ATRAB28 | ATRAB28 | chr1:752271-753140 FORWARD	35.1	not assigned.annotated	Late embryogenesis abundant protein 3 OS=Arabidopsis thaliana (sp|q9sa57|lea3_arath : 248.0)	nucleus	0.051334	-1.48014	0.608216	-0.345209	0.0312183	-1.69476
AT1G03130	PSAD-2	Araport:AT1G03130,TAIR:AT1G03130,GeneID:838400	Encodes a protein predicted by sequence similarity with spinach PsaD to be photosystem I reaction center subunit II (PsaD2)	photosystem I subunit D-2		GO:0009507,GO:0009534,GO:0009535,GO:0009538,GO:0009579,GO:0009941,GO:0015979,GO:0016020,GO:0019904	chloroplast|chloroplast thylakoid|chloroplast thylakoid membrane|photosystem I reaction center|thylakoid|chloroplast envelope|photosynthesis|membrane|protein domain specific binding	path:ath00195	Photosynthesis	1.1.2.2	PS.lightreaction.photosystem I.PSI polypeptide subunits	Symbols: PSAD-2 | PSAD-2 (photosystem I subunit D-2) | chr1:753307-754198 REVERSE	1.1.4.2.4	Photosynthesis.photophosphorylation.photosystem I.PS-I complex.component PsaD	Photosynthesis.photophosphorylation.photosystem I.PS-I complex.component PsaD (original description: none)	plastid	0.000783799	0.384601	1.22684e-07	-0.469754	0.00419028	-0.316816
AT1G03140	F10O3.3	Araport:AT1G03140,TAIR:AT1G03140,GeneID:839567		splicing factor Prp18 family protein		GO:0000350,GO:0005634,GO:0005681,GO:0005682,GO:0045292,GO:0046540,GO:0071021,GO:0071048	generation of catalytic spliceosome for second transesterification step|nucleus|spliceosomal complex|U5 snRNP|mRNA cis splicing, via spliceosome|U4/U6 x U5 tri-snRNP complex|U2-type post-spliceosomal complex|nuclear retention of unspliced pre-mRNA at the site of transcription	path:ath03040	Spliceosome	27.1.1	RNA.processing.splicing	splicing factor Prp18 family protein | chr1:754371-756303 REVERSE	35.2	not assigned.not annotated	no hits & (original description: none)	nucleus	0.135082	-0.197224	0.355666	0.087384	0.0344354	-0.276283
AT1G03150	F10O3.2	Araport:AT1G03150,TAIR:AT1G03150,GeneID:839562		Acyl-CoA N-acyltransferases (NAT) superfamily protein		GO:0004596,GO:0017196,GO:0031416	peptide alpha-N-acetyltransferase activity|N-terminal peptidyl-methionine acetylation|NatB complex			27.3.70	RNA.regulation of transcription.Silencing Group	GCN5-related N-acetyltransferase (GNAT) family protein | chr1:756414-758612 FORWARD	18.6.2.1	Protein modification.acetylation.NatB-type N-terminal acetylase complex.NAA20 catalytic component	Protein modification.acetylation.NatB-type N-terminal acetylase complex.NAA20 catalytic component (original description: none)	cytosol	0.508874	-0.106371	1	0.00192374	0.909336	-0.0180406
AT1G03160	FZL	Araport:AT1G03160,TAIR:AT1G03160,GeneID:839566	A new plant-specific member of the dynamin superfamily; defines a new protein class within the dynamin superfamily of membrane remodeling GTPases that regulates organization of the thylakoid network in plants. Targeted to chloroplasts and associated with thylakoid and envelope membranes as punctate structures. Knockout mutants have abnormalities in chloroplast and thylakoid morphology, including …	FZO-like protein		GO:0005525,GO:0009507,GO:0009535,GO:0009706,GO:0009707,GO:0010027,GO:0010228,GO:0016021,GO:0016787,GO:0031969,GO:0034051,GO:1902478	GTP binding|chloroplast|chloroplast thylakoid membrane|chloroplast inner membrane|chloroplast outer membrane|thylakoid membrane organization|vegetative to reproductive phase transition of meristem|integral component of membrane|hydrolase activity|chloroplast membrane|negative regulation of plant-type hypersensitive response|negative regulation of defense response to bacterium, incompatible intera…			30.5	signalling.G-proteins	Symbols: FZL | FZL (FZO-LIKE); GTP binding / GTPase/ thiamin-phosphate diphosphorylase | chr1:761282-766153 FORWARD	35.1	not assigned.annotated	Probable transmembrane GTPase FZO-like, chloroplastic OS=Arabidopsis thaliana (sp|q1kpv0|fzl_arath : 1657.0)	plastid	2.02834e-05	0.528241	0.501835	-0.0632799	6.67418e-06	0.550115
AT1G03165	AT1G03165	Araport:AT1G03165,GeneID:28716025		hypothetical protein													0.912054	-0.160011	0.367841	0.557501	0.306503	0.656068
AT1G03170	FAF2	Araport:AT1G03170,TAIR:AT1G03170,GeneID:839563	A member of the FAF family proteins encoded by the FANTASTIC FOUR (FAF) genes: AT4G02810 (FAF1), AT1G03170 (FAF2), AT5G19260 (FAF3) and AT3G06020 (FAF4). FAFs have the potential to regulate shoot meristem size in Arabidopsis thaliana. FAFs can repress WUS, which ultimately leads to an arrest of meristem activity in FAF overexpressing lines.	FANTASTIC four-like protein (DUF3049)		GO:0010075	regulation of meristem growth			35.2	not assigned.unknown	unknown protein | chr1:769632-770684 FORWARD	35.1	not assigned.annotated	Protein FANTASTIC FOUR 2 OS=Arabidopsis thaliana (sp|q8gxu9|faf2_arath : 385.0)	nucleus	0.192513	-1.02752	0.541562	0.369885	0.194306	-1.00217
AT1G03180	F15K9.21	Araport:AT1G03180,TAIR:AT1G03180,GeneID:839560		non-structural protein						35.2	not assigned.unknown	unknown protein | chr1:773411-775344 FORWARD	13.3.6.5.1.10	Cell cycle.mitosis and meiosis.meiotic recombination.meiotic crossover.class I interference-sensitive crossover pathway.accessory protein (BVF1)	Cell cycle.mitosis and meiosis.meiotic recombination.meiotic crossover.class I interference-sensitive crossover pathway.accessory protein (BVF1) (original description: none)	cytosol	0.648996	0.1234	0.759654	0.0820913	0.334386	-0.277871
AT1G03190	UVH6	Araport:AT1G03190,TAIR:AT1G03190,GeneID:839557	UV damage and heat induce a common stress response in plants that leads to tissue death and reduced chloroplast function. The UVH6 product is suggested to be a negative regulator of this response.	RAD3-like DNA-binding helicase protein		GO:0000019,GO:0000717,GO:0003684,GO:0004003,GO:0005524,GO:0005634,GO:0006281,GO:0006366,GO:0006468,GO:0006979,GO:0009408,GO:0009411,GO:0033683,GO:0043141,GO:0045893,GO:0045951,GO:0046872,GO:0051539	regulation of mitotic recombination|nucleotide-excision repair, DNA duplex unwinding|damaged DNA binding|ATP-dependent DNA helicase activity|ATP binding|nucleus|DNA repair|transcription by RNA polymerase II|protein phosphorylation|response to oxidative stress|response to heat|response to UV|nucleotide-excision repair, DNA incision|ATP-dependent 5'-3' DNA helicase activity|positive regulation of t…	path:ath03022,path:ath03420	Basal transcription factors|Nucleotide excision repair	28.2	DNA.repair	Symbols: ATXPD, UVH6 | UVH6 (ULTRAVIOLET HYPERSENSITIVE 6); ATP binding / ATP-dependent DNA helicase/ ATP-dependent helicase/ DNA binding / hydrolase, acting on acid anhydrides, in phosphorus-containing anhydrides / nucleic acid binding | chr1:775527-780027 FORWARD	14.5.3.3.1	DNA damage response.DNA repair mechanisms.nucleotide excision repair (NER).multifunctional TFIIh complex.XPD subunit	DNA damage response.DNA repair mechanisms.nucleotide excision repair (NER).multifunctional TFIIh complex.XPD subunit (original description: none)	nucleus	0.845038	-0.0359003	0.480837	0.0950053	0.534826	0.10208
AT1G03200	F15K9.24	Araport:AT1G03200,TAIR:AT1G03200,GeneID:839553		hypothetical protein						35.2	not assigned.unknown	unknown protein | chr1:780602-781285 FORWARD	35.2	not assigned.not annotated	no hits & (original description: none)	cytosol	0.399214	-0.452325	0.333177	0.411708	0.561731	-0.316485
AT1G03210	F15K9.19	Araport:AT1G03210,TAIR:AT1G03210,GeneID:838493		Phenazine biosynthesis PhzC/PhzF protein		GO:0003824,GO:0005634,GO:0005829,GO:0009058,GO:0016853,GO:0031048	catalytic activity|nucleus|cytosol|biosynthetic process|isomerase activity|chromatin silencing by small RNA			35.1	not assigned.no ontology	phenazine biosynthesis PhzC/PhzF family protein | chr1:782948-784240 FORWARD	35.2	not assigned.not annotated	no hits & (original description: none)	cytosol	6.65299e-07	-0.747698	0.477431	-0.0820424	0.0781744	-0.251802
AT1G03220	F15K9.17	Araport:AT1G03220,TAIR:AT1G03220,GeneID:838517		Eukaryotic aspartyl protease family protein		GO:0004190,GO:0006508,GO:0030163,GO:0042802,GO:0045735	aspartic-type endopeptidase activity|proteolysis|protein catabolic process|identical protein binding|nutrient reservoir activity			29.5.4	protein.degradation.aspartate protease	extracellular dermal glycoprotein, putative / EDGP, putative | chr1:787122-788651 FORWARD	19.5.3.1	Protein degradation.peptidase families.aspartic-type peptidase activities.pepsin-type protease	Protein degradation.peptidase families.aspartic-type peptidase activities.pepsin-type protease (original description: none)	extracellular	1.15882e-10	-0.75444	0.991661	-0.00103125	9.07775e-24	-1.1639
AT1G03230	F15K9.16	Araport:AT1G03230,TAIR:AT1G03230,GeneID:838532		Eukaryotic aspartyl protease family protein		GO:0004190,GO:0006508,GO:0030163,GO:0042802,GO:0045735	aspartic-type endopeptidase activity|proteolysis|protein catabolic process|identical protein binding|nutrient reservoir activity			29.5.4	protein.degradation.aspartate protease	extracellular dermal glycoprotein, putative / EDGP, putative | chr1:790091-791592 FORWARD	19.5.3.1	Protein degradation.peptidase families.aspartic-type peptidase activities.pepsin-type protease	Protein degradation.peptidase families.aspartic-type peptidase activities.pepsin-type protease (original description: none)	extracellular	0.760877	-0.0380756	0.838668	-0.0172283	0.218076	-0.1559
AT1G03240	F15K9.25	Araport:AT1G03240,TAIR:AT1G03240,GeneID:838546		hypothetical protein						35.2	not assigned.unknown	unknown protein | chr1:792222-792986 REVERSE	35.2	not assigned.not annotated	no hits & (original description: none)	cytosol,golgi	0.533002	-1.23743	1	0.000694814	0.899986	0.305161
AT1G03250	F15K9.15	Araport:AT1G03250,TAIR:AT1G03250,GeneID:838557		R3H domain protein						35.2	not assigned.unknown	unknown protein | chr1:793353-795368 REVERSE	35.2	not assigned.not annotated	no hits & (original description: none)	nucleus	0.651308	0.0610867	0.604465	-0.0498038	0.904377	-0.0170383
AT1G03260	F15K9.14	Araport:AT1G03260,TAIR:AT1G03260,GeneID:839546		SNARE associated Golgi protein family		GO:0005783,GO:0016021	endoplasmic reticulum|integral component of membrane			35.2	not assigned.unknown	LOCATED IN: endomembrane system; EXPRESSED IN: 24 plant structures; EXPRESSED DURING: 15 growth stages; CONTAINS InterPro DOMAIN/s: SNARE associated Golgi protein (InterPro:IPR015414); BEST Arabidopsis thaliana protein match is: unknown protein (TAIR:AT5G19070.1); Has 3432 Blast hits to 3432 proteins in 730 species: Archae - 8; Bacteria - 1831; Metazoa - 239; Fungi - 87; Plants - 162; Viruses - 0…	35.2	not assigned.not annotated	no hits & (original description: none)	endoplasmic reticulum	0.378212	0.153176	0.206962	0.177352	0.481209	0.116995
AT1G03270	F15K9.13	Araport:AT1G03270,TAIR:AT1G03270,GeneID:838595		CBS domain protein with a domain protein (DUF21)		GO:0016021	integral component of membrane			35.2	not assigned.unknown	FUNCTIONS IN: molecular_function unknown; INVOLVED IN: biological_process unknown; LOCATED IN: endomembrane system; EXPRESSED IN: 21 plant structures; EXPRESSED DURING: 14 growth stages; CONTAINS InterPro DOMAIN/s: Protein of unknown function DUF21 (InterPro:IPR002550), Cystathionine beta-synthase, core (InterPro:IPR000644); BEST Arabidopsis thaliana protein match is: unknown protein (TAIR:AT4G14…	35.1	not assigned.annotated	Putative DUF21 domain-containing protein At1g03270 OS=Arabidopsis thaliana (sp|q9zvs8|y1327_arath : 880.0)	vacuole	0.434634	-0.220822	0.311427	-0.250446	0.0829045	-0.49969
AT1G03280	F15K9.12	Araport:AT1G03280,TAIR:AT1G03280,GeneID:838581		Transcription factor TFIIE, alpha subunit		GO:0000993,GO:0001097,GO:0001113,GO:0005673,GO:0006366,GO:0043565,GO:0046872,GO:0097550	RNA polymerase II complex binding|TFIIH-class transcription factor complex binding|transcriptional open complex formation at RNA polymerase II promoter|transcription factor TFIIE complex|transcription by RNA polymerase II|sequence-specific DNA binding|metal ion binding|transcriptional preinitiation complex	path:ath03022	Basal transcription factors	27.2	RNA.transcription	transcription initiation factor IIE (TFIIE) alpha subunit family protein / general transcription factor TFIIE family protein | chr1:803035-807066 FORWARD	15.3.2.4.1	RNA biosynthesis.RNA polymerase II-dependent transcription.pre-initiation complex.TFIIe basal transcription factor complex.alpha subunit	RNA biosynthesis.RNA polymerase II-dependent transcription.pre-initiation complex.TFIIe basal transcription factor complex.alpha subunit (original description: none)	nucleus	0.360276	-0.122665	0.0051991	0.264266	0.443454	-0.101989
AT1G03290	F15K9.11	Araport:AT1G03290,TAIR:AT1G03290,GeneID:838603		ELKS/Rab6-interacting/CAST family protein		GO:0005634,GO:0040008	nucleus|regulation of growth			35.2	not assigned.unknown	unknown protein | chr1:807396-810690 FORWARD	35.2	not assigned.not annotated	no hits & (original description: none)	nucleus	2.21565e-13	-1.01538	0.632817	-0.0453685	0.0524032	-0.252716
AT1G03300	ATDUF1	Araport:AT1G03300,TAIR:AT1G03300,GeneID:838627	Member of the plant-specific DUF724 protein family. Arabidopsis has 10 DUF724 proteins. Loss of function mutant has a WT phenotype	agenet domain protein (DOMAIN OF UNKNOWN FUNCTION 724 1)		GO:0005634,GO:0040008	nucleus|regulation of growth			35.1.2	not assigned.no ontology.agenet domain-containing protein	agenet domain-containing protein | chr1:811033-813086 REVERSE	35.1	not assigned.annotated	DUF724 domain-containing protein 1 OS=Arabidopsis thaliana (sp|q9zvt1|duf1_arath : 1181.0)	nucleus	0.937453	0.0213659	0.191918	0.20969	0.826729	-0.0945859
AT1G03310	DBE1	Araport:AT1G03310,TAIR:AT1G03310,GeneID:839531	Encodes a protein with strong similarity to isoamylase (EC:3.2.1.68) however lacks critical residues known to be important for activity. Appears to co localize with ISA1 in the chloroplast isoamylase complex. Mutations in this gene cause the loss of detectable isoamylase activity and the disruption of normal starch structure. It has been postulated that AtISA2 interacts with AtISA1 to form the Is…	debranching enzyme 1		GO:0009507,GO:0010021,GO:0019156,GO:0019252	chloroplast|amylopectin biosynthetic process|isoamylase activity|starch biosynthetic process	path:ath00500	Starch and sucrose metabolism	2.1.2.4	major CHO metabolism.synthesis.starch.debranching	Symbols: ATISA2, ISA2, DBE1, BE2 | isoamylase, putative / starch debranching enzyme, putative | chr1:813486-816749 FORWARD	3.2.1.6	Carbohydrate metabolism.starch metabolism.synthesis.starch debranching enzyme	Carbohydrate metabolism.starch metabolism.synthesis.starch debranching enzyme (original description: none)	plastid	9.08102e-11	1.3491	0.330371	-0.10476	2.19662e-11	1.76937
AT1G03320	F15K9.8	Araport:AT1G03320,TAIR:AT1G03320,GeneID:839528		hypothetical protein						35.2	not assigned.unknown	unknown protein | chr1:817027-817767 FORWARD	35.2	not assigned.not annotated	no hits & (original description: none)	nucleus	0.088043	1.46782	0.543952	0.677502	0.00221231	2.13571
AT1G03325	AT1G03325	Araport:AT1G03325,GeneID:28716026		hypothetical protein													1		0.998582		0.997913
AT1G03330	LSM2	Araport:AT1G03330,TAIR:AT1G03330,GeneID:839526		Small nuclear ribonucleoprotein family protein		GO:0000398,GO:0000932,GO:0003723,GO:0005688,GO:0005829,GO:0046540,GO:0071013,GO:1990726	mRNA splicing, via spliceosome|P-body|RNA binding|U6 snRNP|cytosol|U4/U6 x U5 tri-snRNP complex|catalytic step 2 spliceosome|Lsm1-7-Pat1 complex	path:ath03018,path:ath03040	RNA degradation|Spliceosome	27.1	RNA.processing	small nuclear ribonucleoprotein D, putative / snRNP core SM-like protein, putative / U6 snRNA-associated Sm-like protein, putative | chr1:817983-819563 REVERSE	16.4.3.2	RNA processing.RNA splicing.U6-associated LSm accessory ribonucleoprotein complex.LSm2 component	RNA processing.RNA splicing.U6-associated LSm accessory ribonucleoprotein complex.LSm2 component (original description: none)	nucleus	0.942932	-0.011618	0.356996	0.0944604	0.90608	0.0170305
AT1G03340	F15K9.6	Araport:AT1G03340,TAIR:AT1G03340,GeneID:839525		hypothetical protein						35.2	not assigned.unknown	unknown protein | chr1:819662-821317 FORWARD	35.2	not assigned.not annotated	no hits & (original description: none)	cytosol,nucleus	0.345114	-0.263325	0.812824	0.0669004	0.398162	0.219449
AT1G03350	F15K9.5	Araport:AT1G03350,TAIR:AT1G03350,GeneID:838679		BSD domain-containing protein		GO:0005829	cytosol			35.1.8	not assigned.no ontology.BSD domain-containing protein	BSD domain-containing protein | chr1:822638-824393 REVERSE	15.7.37	RNA biosynthesis.transcriptional activation.BSD transcription factor	RNA biosynthesis.transcriptional activation.BSD transcription factor (original description: none)	nucleus	0.734978	0.044169	0.267483	0.106873	0.322852	0.126109
AT1G03360	RRP4	Araport:AT1G03360,TAIR:AT1G03360,GeneID:839521		ribosomal RNA processing 4		GO:0000176,GO:0000177,GO:0000178,GO:0000460,GO:0000467,GO:0003723,GO:0005654,GO:0005730,GO:0005737,GO:0034427,GO:0034475,GO:0043928,GO:0060149,GO:0071034,GO:0071035,GO:0071038,GO:0071049,GO:0071051	nuclear exosome (RNase complex)|cytoplasmic exosome (RNase complex)|exosome (RNase complex)|maturation of 5.8S rRNA|exonucleolytic trimming to generate mature 3'-end of 5.8S rRNA from tricistronic rRNA transcript (SSU-rRNA, 5.8S rRNA, LSU-rRNA)|RNA binding|nucleoplasm|nucleolus|cytoplasm|nuclear-transcribed mRNA catabolic process, exonucleolytic, 3'-5'|U4 snRNA 3'-end processing|exonucleolytic nu…	path:ath03018	RNA degradation	27.1.19	RNA.processing.ribonucleases	Symbols: ATRRP4 | ATRRP4 (ARABIDOPSIS THALIANA RIBOSOMAL RNA PROCESSING 4); RNA binding / exonuclease | chr1:824537-826358 FORWARD	16.8.1.1.7	RNA processing.RNA decay.exosome complex.EXO9 core complex.RRP4 component	RNA processing.RNA decay.exosome complex.EXO9 core complex.RRP4 component (original description: none)	mitochondrion	0.0026717	0.569254	0.156914	-0.256414	0.0226363	0.435368
AT1G03365	AT1G03365	Araport:AT1G03365,TAIR:AT1G03365,GeneID:10723112		RING/U-box superfamily protein		GO:0016567,GO:0016740,GO:0046872	protein ubiquitination|transferase activity|metal ion binding			29.5.11.4.2	protein.degradation.ubiquitin.E3.RING	RING/U-box superfamily protein; FUNCTIONS IN: zinc ion binding; CONTAINS InterPro DOMAIN/s: Zinc finger, RING-type (InterPro:IPR001841); BEST Arabidopsis thaliana protein match is: RING/U-box superfamily protein (TAIR:AT4G03000.2).	35.1	not assigned.annotated	Putative E3 ubiquitin-protein ligase RF4 OS=Arabidopsis thaliana (sp|q9zvt8|rf4_arath : 1288.0)	nucleus	0.584877	0.0806574	0.466548	0.0845323	0.545636	-0.0871057
AT1G03370	F15K9.2	Araport:AT1G03370,TAIR:AT1G03370,GeneID:839519		C2 calcium/lipid-binding and GRAM domain containing protein		GO:0016021	integral component of membrane			29.5.11.4.2	protein.degradation.ubiquitin.E3.RING	protein binding / zinc ion binding | chr1:826569-835361 FORWARD	35.1	not assigned.annotated	C2 and GRAM domain-containing protein At1g03370 OS=Arabidopsis thaliana (sp|q9zvt9|c2gr1_arath : 1973.0)	cytosol	5.53413e-07	-0.632848	0.516278	-0.0544109	0.00151577	-0.391912
AT1G03380	ATG18G	Araport:AT1G03380,TAIR:AT1G03380,GeneID:838702		autophagy 18 G-like protein		GO:0005737,GO:0005774,GO:0006914,GO:0015031,GO:0034045,GO:0042594	cytoplasm|vacuolar membrane|autophagy|protein transport|phagophore assembly site membrane|response to starvation			29.5.2	protein.degradation.autophagy	Symbols: ATATG18G | AtATG18g | chr1:835785-840940 FORWARD	22.5.2.3	Vesicle trafficking.autophagosome formation.ATG9-2-18 membrane shuttling complex.ATG18 component	Vesicle trafficking.autophagosome formation.ATG9-2-18 membrane shuttling complex.ATG18 component (original description: none)	mitochondrion	0.110941	-0.199726	5.50604e-09	0.497911	0.727298	-0.042273
AT1G03390	F21B7.2	Araport:AT1G03390,TAIR:AT1G03390,GeneID:838725		HXXXD-type acyl-transferase family protein		GO:0010345,GO:0050734,GO:0052325,GO:0102406	suberin biosynthetic process|hydroxycinnamoyltransferase activity|cell wall pectin biosynthetic process|omega-hydroxypalmitate O-sinapoyl transferase activity			29.4	protein.postranslational modification	transferase family protein | chr1:841033-842418 REVERSE	50.2.3	Enzyme classification.EC_2 transferases.EC_2.3 acyltransferase	Omega-hydroxypalmitate O-feruloyl transferase OS=Arabidopsis thaliana (sp|q94cd1|hht1_arath : 240.0) & Enzyme classification.EC_2 transferases.EC_2.3 acyltransferase(50.2.3 : 39.0) (original description: none)	plasma membrane	1		1	1.03257	1	1.00807
AT1G03395	AT1G03395	Araport:AT1G03395,GeneID:28716027		hypothetical protein													1	-0.804352	0.694843		1	0.0141013
AT1G03400	F21B7.39	Araport:AT1G03400,TAIR:AT1G03400,GeneID:838751	A single copy gene that encodes a protein with sequence similarity to tomato E8 (ACC oxidase, the last step in ethylene biosynthesis) involved in ethylene synthesis and fruit ripening in tomato. This gene is not induced by ethylene in siliques. The transcript is found in siliques, etiolated seedlings, leaves, stems and flowers.	2-oxoglutarate (2OG) and Fe(II)-dependent oxygenase superfamily protein		GO:0009815,GO:0010439,GO:0019761,GO:0046872,GO:0051213	1-aminocyclopropane-1-carboxylate oxidase activity|regulation of glucosinolate biosynthetic process|glucosinolate biosynthetic process|metal ion binding|dioxygenase activity			17.5.1	hormone metabolism.ethylene.synthesis-degradation	2-oxoglutarate-dependent dioxygenase, putative | chr1:842747-844190 REVERSE	50.1.13	Enzyme classification.EC_1 oxidoreductases.EC_1.14 oxidoreductase acting on paired donor with incorporation or reduction of molecular oxygen	1-aminocyclopropane-1-carboxylate oxidase homolog 4 OS=Arabidopsis thaliana (sp|q94a78|acch4_arath : 717.0) & Enzyme classification.EC_1 oxidoreductases.EC_1.14 oxidoreductase acting on paired donor with incorporation or reduction of molecular oxygen(50.1.13 : 120.0) (original description: none)	cytosol	0.0121216	-0.545965	0.591133	-0.0818296	2.99011e-05	-0.564839
AT1G03410	2A6	Araport:AT1G03410,TAIR:AT1G03410,GeneID:838763		2-oxoglutarate (2OG) and Fe(II)-dependent oxygenase superfamily protein		GO:0010439,GO:0019761,GO:0046872,GO:0051213	regulation of glucosinolate biosynthetic process|glucosinolate biosynthetic process|metal ion binding|dioxygenase activity			17.5.1	hormone metabolism.ethylene.synthesis-degradation	Symbols: 2A6 | 2A6; oxidoreductase | chr1:844436-847683 REVERSE	50.1.13	Enzyme classification.EC_1 oxidoreductases.EC_1.14 oxidoreductase acting on paired donor with incorporation or reduction of molecular oxygen	1-aminocyclopropane-1-carboxylate oxidase homolog 5 OS=Arabidopsis thaliana (sp|q43383|acch5_arath : 839.0) & Enzyme classification.EC_1 oxidoreductases.EC_1.14 oxidoreductase acting on paired donor with incorporation or reduction of molecular oxygen(50.1.13 : 145.7) (original description: none)	golgi	0.155958	-0.414249	0.884648	0.03365	0.000215208	-0.925925
AT1G03430	AHP5	Araport:AT1G03430,TAIR:AT1G03430,GeneID:839506	Encodes AHP5, one of the six Arabidopsis thaliana histidine phosphotransfer proteins (AHPs). AHPs function as redundant positive regulators of cytokinin signaling. Members of the AHP gene family include: AT3G21510 (AHP1), AT3G29350 (AHP2), AT5G39340 (AHP3), AT3G16360 (AHP4), AT1G03430 (AHP5) and AT1G80100 (AHP6).	histidine-containing phosphotransfer factor 5		GO:0000160,GO:0005634,GO:0005737,GO:0005829,GO:0009557,GO:0009560,GO:0009736,GO:0009927,GO:0043424	phosphorelay signal transduction system|nucleus|cytoplasm|cytosol|antipodal cell differentiation|embryo sac egg cell differentiation|cytokinin-activated signaling pathway|histidine phosphotransfer kinase activity|protein histidine kinase binding	path:ath04075	Plant hormone signal transduction	30.2.99	signalling.receptor kinases.misc	Symbols: AHP5 | AHP5 (HISTIDINE-CONTAINING PHOSPHOTRANSFER FACTOR 5); histidine phosphotransfer kinase | chr1:847873-849500 FORWARD	11.4.2.2	Phytohormones.cytokinin.perception and signal transduction.AHP-type signal transducer	Phytohormones.cytokinin.perception and signal transduction.AHP-type signal transducer (original description: none)	cytosol	0.158084	-0.219435	0.550064	0.0734199	0.784672	0.0458665
AT1G03440	F21B7.6	Araport:AT1G03440,TAIR:AT1G03440,GeneID:839504		Leucine-rich repeat (LRR) family protein						35.1	not assigned.no ontology	leucine-rich repeat family protein | chr1:852366-854032 FORWARD	35.1	not assigned.annotated	LRR receptor-like serine/threonine-protein kinase ERL1 OS=Arabidopsis thaliana (sp|c0lgw6|erl1_arath : 129.0)	extracellular	0.73484	0.0458632	6.39959e-06	-0.484535	1.0881e-06	-0.693479
AT1G03445	BSU1	Araport:AT1G03445,TAIR:AT1G03445,GeneID:838804	encodes a serine#Aeithreonine protein phosphatase with an N-terminal Kelch-repeat domain, which is nuclear localized and expressed preferentially in elongating cells. Genetic evidence suggest that this gene plays a redundant role (along with other members of the same gene family) in modulating growth in response to brassinosteroid.	Serine/threonine protein phosphatase family protein		GO:0004722,GO:0005634,GO:0005886,GO:0009742,GO:0032880,GO:0046872,GO:1900459	protein serine/threonine phosphatase activity|nucleus|plasma membrane|brassinosteroid mediated signaling pathway|regulation of protein localization|metal ion binding|positive regulation of brassinosteroid mediated signaling pathway	path:ath04075	Plant hormone signal transduction	29.4	protein.postranslational modification	Symbols: BSU1 | BSU1 (BRI1 SUPPRESSOR 1); protein serine/threonine phosphatase | chr1:854410-859701 REVERSE	11.3.2.2	Phytohormones.brassinosteroid.perception and signal transduction.protein phosphatase (BSU)	Phytohormones.brassinosteroid.perception and signal transduction.protein phosphatase (BSU) (original description: none)	nucleus	0.0384175	1.83183	0.0166507	1.63841	0.5272	0.635705
AT1G03457	AtBRN2	Araport:AT1G03457,TAIR:AT1G03457,GeneID:839497		RNA-binding (RRM/RBD/RNP motifs) family protein		GO:0003723,GO:0003729,GO:0005634,GO:0005737,GO:0006402,GO:0009908,GO:0048573,GO:1990904,GO:2000028	RNA binding|mRNA binding|nucleus|cytoplasm|mRNA catabolic process|flower development|photoperiodism, flowering|ribonucleoprotein complex|regulation of photoperiodism, flowering			27.4	RNA.RNA binding	RNA-binding protein, putative | chr1:860788-864075 REVERSE	35.1	not assigned.annotated	RNA-binding protein BRN2 OS=Arabidopsis thaliana (sp|q8gz26|brn2l_arath : 837.0)	cytosol	0.0077863	-0.59529	0.0286328	0.361023	0.00013078	-1.04364
AT1G03470	NET3A	Araport:AT1G03470,TAIR:AT1G03470,GeneID:839494	Encodes a member of the NET superfamily of proteins that potentially couples different membranes to the actin cytoskeleton in plant cells. It colocalizes with filamentous actin and is localized to the nuclear membrane and the vacuolar membrane.	Kinase interacting (KIP1-like) family protein		GO:0005774,GO:0005856,GO:0031965,GO:0051015	vacuolar membrane|cytoskeleton|nuclear membrane|actin filament binding			29.4	protein.postranslational modification	kinase interacting family protein | chr1:865915-867733 REVERSE	20.2.5.1.3	Cytoskeleton.microfilament network.actin-membrane compartment interaction.NET-type actin-membrane nexus protein families.NET3-type actin-binding protein	Cytoskeleton.microfilament network.actin-membrane compartment interaction.NET-type actin-membrane nexus protein families.NET3-type actin-binding protein (original description: none)	nucleus	0.627311	0.0838875	0.0367297	0.299994	0.409485	-0.234554
AT1G03475	LIN2	Araport:AT1G03475,TAIR:AT1G03475,GeneID:839489	Encodes coproporphyrinogen III oxidase, a key enzyme in the biosynthetic pathway of chlorophyll and heme, a tetrapyrrole pathway. Mutants express cytological and molecular markers associated with the defense responses, usually activated by pathogen infection.	Coproporphyrinogen III oxidase		GO:0004109,GO:0005737,GO:0005829,GO:0009507,GO:0009570,GO:0009735,GO:0015995,GO:0019353,GO:0042803,GO:0048046	coproporphyrinogen oxidase activity|cytoplasm|cytosol|chloroplast|chloroplast stroma|response to cytokinin|chlorophyll biosynthetic process|protoporphyrinogen IX biosynthetic process from glutamate|protein homodimerization activity|apoplast	path:ath00860	Porphyrin and chlorophyll metabolism	19.8	tetrapyrrole synthesis.coproporphyrinogen III oxidase	Symbols: LIN2, HEMF1, ATCPO-I | LIN2 (LESION INITIATION 2); coproporphyrinogen oxidase | chr1:869051-871211 REVERSE	7.12.4.2.1	Coenzyme metabolism.tetrapyrrol biosynthesis.protoporphyrin IX formation.coproporphyrinogen III oxidase activities.HemF oxygen-dependent coproporphyrinogen III oxidase	Coenzyme metabolism.tetrapyrrol biosynthesis.protoporphyrin IX formation.coproporphyrinogen III oxidase activities.HemF oxygen-dependent coproporphyrinogen III oxidase (original description: none)	plastid	3.7246e-08	0.754544	0.429954	-0.0676352	3.56718e-05	0.471449
AT1G03495	F21B7.12	Araport:AT1G03495,TAIR:AT1G03495,GeneID:3766646		HXXXD-type acyl-transferase family protein		GO:0016747	transferase activity, transferring acyl groups other than amino-acyl groups			16.8.1.21	secondary metabolism.flavonoids.anthocyanins.anthocyanin 5-aromatic acyltransferase	transferase/ transferase, transferring acyl groups other than amino-acyl groups | chr1:873184-874935 FORWARD	9.2.2.6.5.1	Secondary metabolism.phenolics.flavonoid synthesis and modification.anthocyanins.modification.anthocyanin 5-aromatic acyltransferase	Secondary metabolism.phenolics.flavonoid synthesis and modification.anthocyanins.modification.anthocyanin 5-aromatic acyltransferase (original description: none)	plasma membrane	1.14784e-09	2.09403	1	-0.0224311	0.000541785	3.53139
AT1G03510	F21B7.13	Araport:AT1G03510,TAIR:AT1G03510,GeneID:839478		Tetratricopeptide repeat (TPR)-like superfamily protein						35.1.5	not assigned.no ontology.pentatricopeptide (PPR) repeat-containing protein	pentatricopeptide (PPR) repeat-containing protein | chr1:876258-877547 REVERSE	35.1	not assigned.annotated	Putative pentatricopeptide repeat-containing protein At1g03510 OS=Arabidopsis thaliana (sp|q9lr72|ppr7_arath : 842.0)	plastid	0.0245058	0.692141	1	-0.0153116	0.0935415	0.535285
AT1G03520	F21B7.14	Araport:AT1G03520,TAIR:AT1G03520,GeneID:839471		Core-2/I-branching beta-1,6-N-acetylglucosaminyltransferase family protein		GO:0000139,GO:0005794,GO:0008375,GO:0009826,GO:0015020,GO:0016021	Golgi membrane|Golgi apparatus|acetylglucosaminyltransferase activity|unidimensional cell growth|glucuronosyltransferase activity|integral component of membrane			26.2	misc.UDP glucosyl and glucoronyl transferases	glycosyltransferase family 14 protein / core-2/I-branching enzyme family protein | chr1:877862-880158 REVERSE	35.1	not assigned.annotated	Beta-glucuronosyltransferase GlcAT14A OS=Arabidopsis thaliana (sp|q9fld7|gt14a_arath : 467.0)	mitochondrion	0.0687832	-0.346361	0.647418	0.053702	0.000460531	-0.529311
AT1G03530	NAF1	Araport:AT1G03530,TAIR:AT1G03530,GeneID:839468		nuclear assembly factor 1		GO:0000493,GO:0001522,GO:0005634,GO:0005635,GO:0005654,GO:0006364,GO:0030515	box H/ACA snoRNP assembly|pseudouridine synthesis|nucleus|nuclear envelope|nucleoplasm|rRNA processing|snoRNA binding			27.1	RNA.processing	Symbols: ATNAF1, NAF1 | NAF1 (NUCLEAR ASSEMBLY FACTOR 1) | chr1:880496-883391 REVERSE	16.7.2.1.4	RNA processing.RNA modification.pseudouridylation.H/ACA small nucleolar ribonucleoprotein (snoRNP) RNA pseudouridylation complex.Nhp2/Naf1 non-core component	RNA processing.RNA modification.pseudouridylation.H/ACA small nucleolar ribonucleoprotein (snoRNP) RNA pseudouridylation complex.Nhp2/Naf1 non-core component (original description: none)	nucleus	0.000268298	0.58045	0.565996	-0.0890582	0.000420925	0.539409
AT1G03540	F21B7.16	Araport:AT1G03540,TAIR:AT1G03540,GeneID:839466		Pentatricopeptide repeat (PPR-like) superfamily protein						35.1.5	not assigned.no ontology.pentatricopeptide (PPR) repeat-containing protein	pentatricopeptide (PPR) repeat-containing protein | chr1:883782-885611 FORWARD	35.1	not assigned.annotated	Pentatricopeptide repeat-containing protein At1g03540 OS=Arabidopsis thaliana (sp|q9lr69|ppr8_arath : 1261.0)	mitochondrion	0.12445	0.546695	0.749264	0.100611	0.337147	0.340317
AT1G03550	SCAMP4	Araport:AT1G03550,TAIR:AT1G03550,GeneID:839464		Secretory carrier membrane protein (SCAMP) family protein		GO:0000139,GO:0005794,GO:0005886,GO:0015031,GO:0016021,GO:0030658,GO:0032588,GO:0055038	Golgi membrane|Golgi apparatus|plasma membrane|protein transport|integral component of membrane|transport vesicle membrane|trans-Golgi network membrane|recycling endosome membrane			34.99	transport.misc	secretory carrier membrane protein (SCAMP) family protein | chr1:885623-887956 REVERSE	35.1	not assigned.annotated	Secretory carrier-associated membrane protein 2 OS=Arabidopsis thaliana (sp|q9lr68|scam2_arath : 540.0)	plasma membrane	1.14218e-07	-0.945302	0.104096	0.209189	1.34599e-06	-0.844386
AT1G03560	F21B7.18	Araport:AT1G03560,TAIR:AT1G03560,GeneID:839458		Pentatricopeptide repeat (PPR-like) superfamily protein						35.1.5	not assigned.no ontology.pentatricopeptide (PPR) repeat-containing protein	pentatricopeptide (PPR) repeat-containing protein | chr1:890156-892410 REVERSE	35.1	not assigned.annotated	Pentatricopeptide repeat-containing protein At1g03560, mitochondrial OS=Arabidopsis thaliana (sp|q9lr67|ppr9_arath : 1352.0)	mitochondrion	0.457807	-0.126018	0.0468704	0.25702	0.543918	-0.107197
AT1G03590	F21B7.20	Araport:AT1G03590,TAIR:AT1G03590,GeneID:839447		Protein phosphatase 2C family protein		GO:0004722,GO:0005886,GO:0046872	protein serine/threonine phosphatase activity|plasma membrane|metal ion binding			29.4	protein.postranslational modification	catalytic/ protein serine/threonine phosphatase | chr1:894254-896440 REVERSE	18.10.1.2.5	Protein modification.dephosphorylation.serine/threonine protein phosphatase superfamily.PPM/PP2C Mn/Mg-dependent phosphatase families.clade E phosphatase	Protein modification.dephosphorylation.serine/threonine protein phosphatase superfamily.PPM/PP2C Mn/Mg-dependent phosphatase families.clade E phosphatase (original description: none)	plasma membrane	0.60795	-0.0663669	0.865504	-0.0158774	0.00751278	-0.350451
AT1G03600	PSB27	Araport:AT1G03600,TAIR:AT1G03600,GeneID:839449		photosystem II family protein		GO:0009507,GO:0009534,GO:0009535,GO:0009543,GO:0009579,GO:0010206,GO:0010207,GO:0071484	chloroplast|chloroplast thylakoid|chloroplast thylakoid membrane|chloroplast thylakoid lumen|thylakoid|photosystem II repair|photosystem II assembly|cellular response to light intensity	path:ath00195	Photosynthesis	1.1.1.2	PS.lightreaction.photosystem II.PSII polypeptide subunits	photosystem II family protein | chr1:898876-899655 FORWARD	1.1.1.3.9	Photosynthesis.photophosphorylation.photosystem II.assembly and maintenance.Psb27 protein	Photosynthesis.photophosphorylation.photosystem II.assembly and maintenance.Psb27 protein (original description: none)	plastid	1.10326e-09	0.700473	4.10245e-05	-0.311258	0.366132	-0.13098
AT1G03610	F21B7.22	Araport:AT1G03610,TAIR:AT1G03610,GeneID:838961		plant/protein (DUF789)						35.2	not assigned.unknown	unknown protein | chr1:900887-903003 FORWARD	35.2	not assigned.not annotated	no hits & (original description: none)	cytosol	0.067199	-0.333142	0.71027	-0.0294282	3.30438e-05	-0.556196
AT1G03620	F21B7.23	Araport:AT1G03620,TAIR:AT1G03620,GeneID:839448		ELMO/CED-12 family protein						35.1	not assigned.no ontology	phagocytosis and cell motility protein ELMO1-related | chr1:904319-906013 REVERSE	35.2	not assigned.not annotated	no hits & (original description: none)	cytosol	0.0773809	-0.602525	0.0139966	0.623876	0.372833	-0.297784
AT1G03630	POR C	Araport:AT1G03630,TAIR:AT1G03630,GeneID:839009	Encodes for a protein with protochlorophyllide oxidoreductase activity. The enzyme is NADPH- and light-dependent.	protochlorophyllide oxidoreductase C		GO:0003959,GO:0009507,GO:0009534,GO:0009535,GO:0009941,GO:0015979,GO:0015995,GO:0016630,GO:0031969	NADPH dehydrogenase activity|chloroplast|chloroplast thylakoid|chloroplast thylakoid membrane|chloroplast envelope|photosynthesis|chlorophyll biosynthetic process|protochlorophyllide reductase activity|chloroplast membrane	path:ath00860	Porphyrin and chlorophyll metabolism	19.14	tetrapyrrole synthesis.protochlorophyllide reductase	Symbols: POR C, PORC | POR C (PROTOCHLOROPHYLLIDE OXIDOREDUCTASE); NADPH dehydrogenase/ oxidoreductase/ protochlorophyllide reductase | chr1:907642-909376 FORWARD	7.12.6.5.1	Coenzyme metabolism.tetrapyrrol biosynthesis.chlorophyll metabolism.protochlorophyllide oxidoreductase (POR) activities.light-dependent POR	Coenzyme metabolism.tetrapyrrol biosynthesis.chlorophyll metabolism.protochlorophyllide oxidoreductase (POR) activities.light-dependent POR (original description: none)	plastid	3.09771e-18	1.02959	0.00538909	-0.226044	2.31849e-08	0.646465
AT1G03650	F21B7.25	Araport:AT1G03650,TAIR:AT1G03650,GeneID:839021		Acyl-CoA N-acyltransferases (NAT) superfamily protein						27.3.54	RNA.regulation of transcription.Histone acetyltransferases	GCN5-related N-acetyltransferase (GNAT) family protein | chr1:910023-911193 REVERSE	35.2	not assigned.not annotated	no hits & (original description: none)	cytosol	0.476043	0.19798	0.462249	0.180445	0.396402	0.22984
AT1G03660	F21B7.26	Araport:AT1G03660,TAIR:AT1G03660,GeneID:28716028		Ankyrin-repeat containing protein						35.2	not assigned.unknown	FUNCTIONS IN: molecular_function unknown; INVOLVED IN: biological_process unknown; LOCATED IN: cellular_component unknown; EXPRESSED IN: 15 plant structures; EXPRESSED DURING: 4 anthesis, F mature embryo stage, C globular stage, petal differentiation and expansion stage, E expanded cotyledon stage; BEST Arabidopsis thaliana protein match is: ankyrin repeat family protein (TAIR:AT1G03670.1); Has 5…	35.2	not assigned.not annotated	no hits & (original description: none)	plasma membrane	0.0775844	-0.662939	4.16138e-07	1.2351	0.930371	-0.0404237
AT1G03670	F21B7.27	Araport:AT1G03670,TAIR:AT1G03670,GeneID:839438	Ankyrin repeat containing protein	ankyrin repeat family protein		GO:0005887,GO:0008219,GO:0009416,GO:0009615,GO:0009617,GO:0009751,GO:0009816,GO:0016020,GO:0016567,GO:0030176,GO:0050826,GO:0071446,GO:1900150,GO:1900426,GO:1902290,GO:2000031	integral component of plasma membrane|cell death|response to light stimulus|response to virus|response to bacterium|response to salicylic acid|defense response to bacterium, incompatible interaction|membrane|protein ubiquitination|integral component of endoplasmic reticulum membrane|response to freezing|cellular response to salicylic acid stimulus|regulation of defense response to fungus|positive…			31.1	cell.organisation	ankyrin repeat family protein | chr1:914222-916222 REVERSE	35.1	not assigned.annotated	Protein ACCELERATED CELL DEATH 6 OS=Arabidopsis thaliana (sp|q8lps2|acd6_arath : 263.0)	plasma membrane					0.731223	Inf
AT1G03680	THM1	Araport:AT1G03680,TAIR:AT1G03680,GeneID:839436	encodes a chloroplast thioredoxin similar to prokaryotic thioredoxins.	thioredoxin M-type 1		GO:0004857,GO:0005737,GO:0006109,GO:0006662,GO:0008047,GO:0009409,GO:0009507,GO:0009570,GO:0009579,GO:0009941,GO:0010319,GO:0015035,GO:0016671,GO:0043085,GO:0043086,GO:0045454,GO:0047134,GO:0048046	enzyme inhibitor activity|cytoplasm|regulation of carbohydrate metabolic process|glycerol ether metabolic process|enzyme activator activity|response to cold|chloroplast|chloroplast stroma|thylakoid|chloroplast envelope|stromule|protein disulfide oxidoreductase activity|oxidoreductase activity, acting on a sulfur group of donors, disulfide as acceptor|positive regulation of catalytic activity|nega…			21.1	redox.thioredoxin	Symbols: ATHM1, TRX-M1, ATM1 | ATHM1; enzyme activator | chr1:916819-918064 REVERSE	10.5.5	Redox homeostasis.chloroplast redox homeostasis.M-type thioredoxin	Redox homeostasis.chloroplast redox homeostasis.M-type thioredoxin (original description: none)	plastid	0.0035843	0.331751	0.0442419	-0.156824	0.318837	-0.127062
AT1G03687	F21B7.29	Araport:AT1G03687,TAIR:AT1G03687,GeneID:839052		DTW domain-containing protein						35.1	not assigned.no ontology	FUNCTIONS IN: molecular_function unknown; INVOLVED IN: biological_process unknown; EXPRESSED IN: 20 plant structures; EXPRESSED DURING: 11 growth stages; CONTAINS InterPro DOMAIN/s: DTW (InterPro:IPR005636); Has 347 Blast hits to 347 proteins in 176 species: Archae - 0; Bacteria - 320; Metazoa - 0; Fungi - 0; Plants - 10; Viruses - 0; Other Eukaryotes - 17 (source: NCBI BLink). | chr1:918299-9205…	35.2	not assigned.not annotated	no hits & (original description: none)	plastid	0.00960177	0.421935	0.6794	-0.0614749	0.0134778	0.399006
AT1G03700	CASP-like protein 1C2	Araport:AT1G03700,TAIR:AT1G03700,GeneID:839428		Uncharacterized protein family (UPF0497)		GO:0005886,GO:0016021,GO:0051539	plasma membrane|integral component of membrane|4 iron, 4 sulfur cluster binding			35.1	not assigned.no ontology	FUNCTIONS IN: molecular_function unknown; INVOLVED IN: biological_process unknown; LOCATED IN: endomembrane system; EXPRESSED IN: hypocotyl, flower; EXPRESSED DURING: petal differentiation and expansion stage; CONTAINS InterPro DOMAIN/s: Uncharacterised protein family UPF0497, trans-membrane plant (InterPro:IPR006702), Uncharacterised protein family UPF0497, trans-membrane plant subgroup (InterPr…	35.1	not assigned.annotated	CASP-like protein 1C2 OS=Arabidopsis lyrata subsp. lyrata (sp|d7kch2|csple_arall : 222.0)	plasma membrane	0.000444819	-1.52975	0.0996001	-0.568264	2.61456e-09	-3.25571
AT1G03710	F21B7.31	Araport:AT1G03710,TAIR:AT1G03710,GeneID:839427		Cystatin/monellin superfamily protein						35.2	not assigned.unknown	FUNCTIONS IN: molecular_function unknown; INVOLVED IN: biological_process unknown; LOCATED IN: cellular_component unknown; EXPRESSED IN: 10 plant structures; EXPRESSED DURING: 8 growth stages; CONTAINS InterPro DOMAIN/s: Cystatin-related, plant (InterPro:IPR006525); BEST Arabidopsis thaliana protein match is: unknown protein (TAIR:AT5G17110.1); Has 51 Blast hits to 49 proteins in 5 species: Archa…	35.2	not assigned.not annotated	no hits & (original description: none)	nucleus	0.395595	-2.40831	1	0.253035	1	0.0489023
AT1G03730	F21B7.33	Araport:AT1G03730,TAIR:AT1G03730,GeneID:839106		pyrroline-5-carboxylate reductase						35.2	not assigned.unknown	unknown protein | chr1:930828-931895 REVERSE	35.2	not assigned.not annotated	no hits & (original description: none)	plasma membrane	0.438212	0.148089	0.748132	-0.0523153	0.736577	-0.0666812
AT1G03740	F21B7.34	Araport:AT1G03740,TAIR:AT1G03740,GeneID:839423		Protein kinase superfamily protein		GO:0004693,GO:0005524,GO:0005634,GO:0005886,GO:0006468	cyclin-dependent protein serine/threonine kinase activity|ATP binding|nucleus|plasma membrane|protein phosphorylation			29.4	protein.postranslational modification	ATP binding / kinase/ protein kinase/ protein serine/threonine kinase | chr1:933512-937043 FORWARD	18.8.3.1.8	Protein modification.phosphorylation.CMGC kinase superfamily.cyclin-dependent kinase families.CDK9 kinase	Protein modification.phosphorylation.CMGC kinase superfamily.cyclin-dependent kinase families.CDK9 kinase (original description: none)	nucleus	4.11419e-06	-0.591831	0.834822	-0.0165798	0.0448668	-0.241126
AT1G03750	SWI2	Araport:AT1G03750,TAIR:AT1G03750,GeneID:839417		switch 2		GO:0003677,GO:0004386,GO:0005524,GO:0006281,GO:0016020	DNA binding|helicase activity|ATP binding|DNA repair|membrane			28.1	DNA.synthesis/chromatin structure	Symbols: CHR9 | SWI2 (SWITCH 2); ATP binding / DNA binding / helicase/ nucleic acid binding | chr1:937920-941162 FORWARD	12.4.1.4.3	Chromatin organisation.chromatin remodeling complexes.ATPase core components.SSO1653-like group.ERCC6 chromatin remodeling factor	Chromatin organisation.chromatin remodeling complexes.ATPase core components.SSO1653-like group.ERCC6 chromatin remodeling factor (original description: none)	plastid	0.392925	-0.155746	0.0377259	0.295804	0.801643	0.0438472
AT1G03760	F21M11.33	Araport:AT1G03760,TAIR:AT1G03760,GeneID:839119		Prefoldin chaperone subunit family protein						35.1	not assigned.no ontology	prefoldin subunit family protein | chr1:941062-943377 REVERSE	35.2	not assigned.not annotated	no hits & (original description: none)	nucleus	0.0395476	0.361252	0.982514	0.00540124	1.12287e-05	0.743769
AT1G03770	RING1B	Araport:AT1G03770,TAIR:AT1G03770,GeneID:839413	Encodes a nuclear localized protein with similarity to animal polycomb repressive core complex1 (PRC1) core component RING.Appears to function redundantly with ATRING1a, a close paralog. Both interact physically with CLF and LHP1 and appear to function together to repress class I KNOX gene expression.	RING 1B		GO:0001709,GO:0006325,GO:0010076,GO:0010077,GO:0010492,GO:0016567,GO:0016740,GO:0035102,GO:0045892,GO:0046872	cell fate determination|chromatin organization|maintenance of floral meristem identity|maintenance of inflorescence meristem identity|maintenance of shoot apical meristem identity|protein ubiquitination|transferase activity|PRC1 complex|negative regulation of transcription, DNA-templated|metal ion binding			29.5.11.4.2	protein.degradation.ubiquitin.E3.RING	Symbols: ATRING1B, RING1B | RING1B (RING 1B); protein binding / zinc ion binding | chr1:944595-947482 FORWARD	12.3.5.1.1.2	Chromatin organisation.histone modifications.histone ubiquitination.PRC1 histone mono-ubiquitination complex.modification writer protein components.RING1-type modification writer component	Chromatin organisation.histone modifications.histone ubiquitination.PRC1 histone mono-ubiquitination complex.modification writer protein components.RING1-type modification writer component (original description: none)	nucleus	0.847225	0.0446377	0.123991	0.260152	0.0223084	0.44557
AT1G03780	TPX2	Araport:AT1G03780,TAIR:AT1G03780,GeneID:839140	Homolog of vertebrate TPX2. Protein has three domains involved in nuclear targeting, one in nuclear export and two in microtubule binding. Involved in mitotic spindle assembly during late prophase and early prometaphase.	targeting protein for XKLP2		GO:0000278,GO:0005634,GO:0005654,GO:0005819,GO:0005874,GO:0008017,GO:0009524,GO:0009941,GO:0032147,GO:0051225,GO:0051301,GO:0060236,GO:0090307	mitotic cell cycle|nucleus|nucleoplasm|spindle|microtubule|microtubule binding|phragmoplast|chloroplast envelope|activation of protein kinase activity|spindle assembly|cell division|regulation of mitotic spindle organization|mitotic spindle assembly			31.3	cell.cycle	Symbols: TPX2 | targeting protein-related | chr1:947644-951810 REVERSE	13.3.2	Cell cycle.mitosis and meiosis.TPX2 prospindle assembly factor	Cell cycle.mitosis and meiosis.TPX2 prospindle assembly factor (original description: none)	cytosol,nucleus	0.16697	-0.275661	0.328124	-0.178401	0.621678	0.0997414
AT1G03790	SOM	Araport:AT1G03790,TAIR:AT1G03790,GeneID:839408	Encodes SOMNUS (SOM), a nucleus-localized CCCH-type zinc finger protein. SOM negatively regulates light-dependent seed germination downstream of PIL5 (AT2G20180).	Zinc finger C-x8-C-x5-C-x3-H type family protein	C3H	GO:0003677,GO:0003700,GO:0003727,GO:0005634,GO:0006355,GO:0010187,GO:0046872	DNA binding|DNA-binding transcription factor activity|single-stranded RNA binding|nucleus|regulation of transcription, DNA-templated|negative regulation of seed germination|metal ion binding			27.3.12	RNA.regulation of transcription.C3H zinc finger family	Symbols: SOM | SOM (SOMNUS); nucleic acid binding / transcription factor | chr1:954525-956097 FORWARD	15.7.16	RNA biosynthesis.transcriptional activation.C3H zinc finger transcription factor	RNA biosynthesis.transcriptional activation.C3H zinc finger transcription factor (original description: none)	nucleus	0.0470216	-0.524236	0.124483	0.318195	0.0665092	-0.479698
AT1G03800	ERF10	Araport:AT1G03800,TAIR:AT1G03800,GeneID:839173	encodes a member of the ERF (ethylene response factor) subfamily B-1 of ERF/AP2 transcription factor family (ATERF-10). The protein contains one AP2 domain. There are 15 members in this subfamily including ATERF-3, ATERF-4, ATERF-7, and leafy petiole.	ERF domain protein 10	ERF	GO:0003677,GO:0003700,GO:0005634,GO:0009873	DNA binding|DNA-binding transcription factor activity|nucleus|ethylene-activated signaling pathway			27.3.3	RNA.regulation of transcription.AP2/EREBP, APETALA2/Ethylene-responsive element binding protein family	Symbols: ERF10, ATERF10 | ERF10 (ERF DOMAIN PROTEIN 10); DNA binding / transcription factor/ transcription repressor | chr1:957261-957998 REVERSE	15.7.7.1	RNA biosynthesis.transcriptional activation.AP2/ERF superfamily.ERF-type transcription factor	RNA biosynthesis.transcriptional activation.AP2/ERF superfamily.ERF-type transcription factor (original description: none)	nucleus	0.00608361	1.16139	1	0.0259957	0.0374705	0.934814
AT1G03820	F21M11.27	Araport:AT1G03820,TAIR:AT1G03820,GeneID:839400		E6-like protein						35.1	not assigned.no ontology	unknown protein | chr1:959869-960728 REVERSE	35.2	not assigned.not annotated	no hits & (original description: none)	extracellular	0.0894763	-0.475712	0.026529	0.477814	0.710631	-0.104404
AT1G03830	F21M11.26	Araport:AT1G03830,TAIR:AT1G03830,GeneID:839398		guanylate-binding family protein						35.1	not assigned.no ontology	guanylate-binding family protein | chr1:962033-966622 REVERSE	35.2	not assigned.not annotated	no hits & (original description: none)	nucleus	0.000225281	0.607633	0.982328	-0.00654624	1.15132e-07	0.848823
AT1G03840	MGP	Araport:AT1G03840,TAIR:AT1G03840,GeneID:839396	MGP is a nuclear-localized putative transcription factor with three zinc finger domains. MGP can interact with three proteins implicated in root patterning: SCR, SHR, and JKD in Y2H assays, and these interactions depend on the first zinc finger in MGP. MGP appears to be a direct transcriptional target of SHR and SCR, based on promoter binding assays, though it is not expressed in the QC, based on…	C2H2 and C2HC zinc fingers superfamily protein	C2H2	GO:0003700,GO:0005634,GO:0006355,GO:0008356,GO:0009740,GO:0009939,GO:0010075,GO:0034504,GO:0043565,GO:0044212,GO:0045893,GO:0046872	DNA-binding transcription factor activity|nucleus|regulation of transcription, DNA-templated|asymmetric cell division|gibberellic acid mediated signaling pathway|positive regulation of gibberellic acid mediated signaling pathway|regulation of meristem growth|protein localization to nucleus|sequence-specific DNA binding|transcription regulatory region DNA binding|positive regulation of transcripti…			27.3.11	RNA.regulation of transcription.C2H2 zinc finger family	Symbols: MGP | MGP (Magpie); nucleic acid binding / protein binding / transcription factor/ zinc ion binding | chr1:967503-970130 REVERSE	15.7.15	RNA biosynthesis.transcriptional activation.C2H2 zinc finger transcription factor	RNA biosynthesis.transcriptional activation.C2H2 zinc finger transcription factor (original description: none)	nucleus	0.0897977	-0.550023	0.880031	-0.0477045	0.00239583	-1.05763
AT1G03850	GRXS13	Araport:AT1G03850,TAIR:AT1G03850,GeneID:839392	Encodes glutaredoxin ATGRXS13, required to facilitate Botrytis cinerea infection of Arabidopsis thaliana plants. Sylvain La Camera et al (2011, PMID:21756272) reported a third splice variant in addition to the two annotated in TAIR10.	Glutaredoxin family protein		GO:0000122,GO:0005634,GO:0005737,GO:0009055,GO:0009735,GO:0015035,GO:0045454,GO:0046872,GO:0050832,GO:0051537,GO:0080183	negative regulation of transcription by RNA polymerase II|nucleus|cytoplasm|electron transfer activity|response to cytokinin|protein disulfide oxidoreductase activity|cell redox homeostasis|metal ion binding|defense response to fungus|2 iron, 2 sulfur cluster binding|response to photooxidative stress			21.4	redox.glutaredoxins	glutaredoxin family protein | chr1:976097-977761 REVERSE	18.12.2	Protein modification.S-glutathionylation and deglutathionylation.glutaredoxin	Protein modification.S-glutathionylation and deglutathionylation.glutaredoxin (original description: none)	plastid	1.24912e-06	-0.973353	0.000199086	-0.442427	0.103951	-0.263145
AT1G03860	PHB2	Araport:AT1G03860,TAIR:AT1G03860,GeneID:839228		prohibitin 2		GO:0005618,GO:0005739,GO:0005747,GO:0005773,GO:0005774,GO:0009507,GO:0009536,GO:0016021	cell wall|mitochondrion|mitochondrial respiratory chain complex I|vacuole|vacuolar membrane|chloroplast|plastid|integral component of membrane			31.3	cell.cycle	Symbols: ATPHB2 | ATPHB2 (PROHIBITIN 2) | chr1:979308-981885 REVERSE	35.1	not assigned.annotated	Prohibitin-2, mitochondrial OS=Arabidopsis thaliana (sp|q9znt7|phb2_arath : 513.0)	mitochondrion	2.79641e-11	0.847509	0.827804	0.0204603	1.29604e-19	1.1022
AT1G03870	FLA9	Araport:AT1G03870,TAIR:AT1G03870,GeneID:839384	fasciclin-like arabinogalactan-protein 9 (Fla9)	FASCICLIN-like arabinoogalactan 9		GO:0005886,GO:0009834,GO:0031225,GO:0046658	plasma membrane|plant-type secondary cell wall biogenesis|anchored component of membrane|anchored component of plasma membrane			10.5.1.1	cell wall.cell wall proteins.AGPs.AGP	Symbols: FLA9 | FLA9 (FASCICLIN-LIKE ARABINOOGALACTAN 9) | chr1:982506-983540 REVERSE	21.4.1.1.2.2	Cell wall.cell wall proteins.hydroxyproline-rich glycoproteins.arabinogalactan proteins (AGPs).glycoproteins.fasciclin-type arabinogalactan protein	Cell wall.cell wall proteins.hydroxyproline-rich glycoproteins.arabinogalactan proteins (AGPs).glycoproteins.fasciclin-type arabinogalactan protein (original description: none)	plasma membrane	0.507933	0.0851108	3.19595e-06	0.353463	0.27633	-0.252113
AT1G03880	CRU2	Araport:AT1G03880,TAIR:AT1G03880,GeneID:839383	Protein is tyrosine-phosphorylated and its phosphorylation state is modulated in response to ABA in Arabidopsis thaliana seeds.	cruciferin 2		GO:0000326,GO:0009737,GO:0010431,GO:0045735,GO:0071215	protein storage vacuole|response to abscisic acid|seed maturation|nutrient reservoir activity|cellular response to abscisic acid stimulus			33.1	development.storage proteins	Symbols: CRU2, CRB | CRU2 (CRUCIFERIN 2); nutrient reservoir | chr1:985751-988146 FORWARD	35.1	not assigned.annotated	12S seed storage protein CRB OS=Arabidopsis thaliana (sp|p15456|cru2_arath : 825.0)	endoplasmic reticulum	0.0072462	Inf			3.71833e-06	Inf
AT1G03890	F21M11.18	Araport:AT1G03890,TAIR:AT1G03890,GeneID:839379		RmlC-like cupins superfamily protein		GO:0000326,GO:0010431,GO:0045735	protein storage vacuole|seed maturation|nutrient reservoir activity			33.1	development.storage proteins	cupin family protein | chr1:989198-991020 FORWARD	35.1	not assigned.annotated	12S seed storage protein CRD OS=Arabidopsis thaliana (sp|q9zwa9|cru4_arath : 773.0)	extracellular	0.446989	Inf			0.520181	Inf
AT1G03900	ABCI18	Araport:AT1G03900,TAIR:AT1G03900,GeneID:839378	member of NAP family, an heterogeneous subfamily of the ATP-binding Cassette (ABC) superfamily of membrane transporters. The NAPs proteins are characterized by having only one nucleotide-binding folds (NBFs) domain.	non-intrinsic ABC protein 4		GO:0006897,GO:0030125,GO:0042626	endocytosis|clathrin vesicle coat|ATPase activity, coupled to transmembrane movement of substances			35.2	not assigned.unknown	Symbols: ATNAP4 | ATNAP4 (Arabidopsis thaliana non-intrinsic ABC protein 4); ATPase, coupled to transmembrane movement of substances / transporter | chr1:991139-993118 FORWARD	35.1	not assigned.annotated	Uncharacterized protein At1g03900 OS=Arabidopsis thaliana (sp|q681q7|y1390_arath : 405.0)	nucleus	0.746516	0.0403961	0.00642338	0.231674	0.0047709	0.339493
AT1G03905	ABCI19	Araport:AT1G03905,TAIR:AT1G03905,GeneID:839376		P-loop containing nucleoside triphosphate hydrolases superfamily protein		GO:0005524,GO:0005737,GO:0016887	ATP binding|cytoplasm|ATPase activity	path:ath03018	RNA degradation	34.16	transport.ABC transporters and multidrug resistance systems	ABC transporter family protein | chr1:993400-995784 FORWARD	35.1	not assigned.annotated	ABC transporter I family member 19 OS=Arabidopsis thaliana (sp|q3edj0|ab19i_arath : 529.0)	cytosol	0.729951	-0.0675662	0.858085	0.0410506	0.511975	0.12536
AT1G03910	CACTIN	Araport:AT1G03910,TAIR:AT1G03910,GeneID:839371	Encodes the Arabidopsis homolog of a conserved eukaryotic protein without known functional domains. The protein that localizes to nuclear speckles and colocalizes with known splicing proteins.	cactus-binding carboxy-terminal, cactin		GO:0005634,GO:0005681,GO:0006397,GO:0008380,GO:0009793,GO:0016607	nucleus|spliceosomal complex|mRNA processing|RNA splicing|embryo development ending in seed dormancy|nuclear speck			35.1	not assigned.no ontology	EXPRESSED IN: 25 plant structures; EXPRESSED DURING: 13 growth stages; CONTAINS InterPro DOMAIN/s: Cactin, central region (InterPro:IPR018816); BEST Arabidopsis thaliana protein match is: unknown protein (TAIR:AT2G36815.2); Has 11516 Blast hits to 6722 proteins in 356 species: Archae - 23; Bacteria - 259; Metazoa - 6122; Fungi - 1009; Plants - 493; Viruses - 33; Other Eukaryotes - 3577 (source: N…	35.1	not assigned.annotated	Cactin OS=Arabidopsis thaliana (sp|f4i2j8|catin_arath : 1021.0)	nucleus	0.652411	0.055447	0.717627	0.0312227	0.642272	-0.0587482
AT1G03920	F21M11.15	Araport:AT1G03920,TAIR:AT1G03920,GeneID:839369		Protein kinase family protein		GO:0004674,GO:0005524	protein serine/threonine kinase activity|ATP binding			29.4	protein.postranslational modification	protein kinase, putative | chr1:1001321-1004383 FORWARD	18.8.6.4	Protein modification.phosphorylation.AGC kinase superfamily.AGC-VII/NDR kinase	Protein modification.phosphorylation.AGC kinase superfamily.AGC-VII/NDR kinase (original description: none)	cytosol	1.62167e-06	-1.27919	0.0360635	-0.437769	2.52878e-05	-1.0937
AT1G03930	ADK1	Araport:AT1G03930,TAIR:AT1G03930,GeneID:839368	Phosphorylates serine, threonine, and tyrosine	dual specificity kinase 1		GO:0004674,GO:0004712,GO:0005524,GO:0005634,GO:0005737,GO:0006897,GO:0007165,GO:0018105,GO:0018107	protein serine/threonine kinase activity|protein serine/threonine/tyrosine kinase activity|ATP binding|nucleus|cytoplasm|endocytosis|signal transduction|peptidyl-serine phosphorylation|peptidyl-threonine phosphorylation			29.4	protein.postranslational modification	Symbols: ADK1, CKL9ALPHA, CKL9BETA | ADK1 (dual specificity kinase 1); kinase/ protein serine/threonine/tyrosine kinase | chr1:1004769-1008370 FORWARD	18.8.4.1	Protein modification.phosphorylation.CK kinase superfamily.CKL protein kinase	Protein modification.phosphorylation.CK kinase superfamily.CKL protein kinase (original description: none)	cytosol	0.0432102	0.256666	0.0993596	0.149714	0.0969886	0.208132
AT1G03940	F21M11.13	Araport:AT1G03940,TAIR:AT1G03940,GeneID:839366		HXXXD-type acyl-transferase family protein		GO:0016747	transferase activity, transferring acyl groups other than amino-acyl groups			16.8.1.21	secondary metabolism.flavonoids.anthocyanins.anthocyanin 5-aromatic acyltransferase	transferase family protein | chr1:1009542-1011056 REVERSE	9.2.2.6.5.1	Secondary metabolism.phenolics.flavonoid synthesis and modification.anthocyanins.modification.anthocyanin 5-aromatic acyltransferase	Secondary metabolism.phenolics.flavonoid synthesis and modification.anthocyanins.modification.anthocyanin 5-aromatic acyltransferase (original description: none)	plasma membrane	0.00128551	0.882674	0.0482083	-0.619582	0.0118768	2.46059
AT1G03950	VPS2.3	Araport:AT1G03950,TAIR:AT1G03950,GeneID:839362		vacuolar protein sorting-associated protein 2.3		GO:0000815,GO:0000920,GO:0005771,GO:0015031,GO:0032509,GO:0045324	ESCRT III complex|septum digestion after cytokinesis|multivesicular body|protein transport|endosome transport via multivesicular body sorting pathway|late endosome to vacuole transport	path:ath04144	Endocytosis	27.3.71	RNA.regulation of transcription.SNF7	Symbols: VPS2.3 | VPS2.3 (VACUOLAR PROTEIN SORTING-ASSOCIATED PROTEIN 2.3) | chr1:1011172-1013365 REVERSE	22.6.4.3.3	Vesicle trafficking.endomembrane trafficking.ESCRT (Endosomal Sorting Complex Required for Transport) complexes.ESCRT-III complex.VPS2/CHMP2 component	Vesicle trafficking.endomembrane trafficking.ESCRT (Endosomal Sorting Complex Required for Transport) complexes.ESCRT-III complex.VPS2/CHMP2 component (original description: none)	nucleus	0.202127	-0.199571	0.0240005	0.263115	0.558027	0.0890001
AT1G03960	F21M11.11	Araport:AT1G03960,TAIR:AT1G03960,GeneID:839361		Calcium-binding EF hand family protein		GO:0000159,GO:0005509,GO:0006470,GO:0019888	protein phosphatase type 2A complex|calcium ion binding|protein dephosphorylation|protein phosphatase regulator activity	path:ath03015	mRNA surveillance pathway	29.4	protein.postranslational modification	calcium-binding EF hand family protein | chr1:1013715-1017929 FORWARD	18.10.1.1.2.4	Protein modification.dephosphorylation.serine/threonine protein phosphatase superfamily.PPP Fe-Zn-dependent phosphatase families.PP2A phosphatase complexes.B2-type regulatory component	Protein modification.dephosphorylation.serine/threonine protein phosphatase superfamily.PPP Fe-Zn-dependent phosphatase families.PP2A phosphatase complexes.B2-type regulatory component (original description: none)	cytosol	0.795267	-0.0427883	0.602356	0.0686716	0.133365	0.23551
AT1G03970	GBF4	Araport:AT1G03970,TAIR:AT1G03970,GeneID:839356	encodes a basic leucine zipper G-box binding factor that can bind to G-box motifs only as heterodimers with GBF2 or GBF3. A single amino acid change can confer G-box binding as homodimers.	G-box binding factor 4	bZIP	GO:0003677,GO:0003700,GO:0005634,GO:0043565	DNA binding|DNA-binding transcription factor activity|nucleus|sequence-specific DNA binding	path:ath04075	Plant hormone signal transduction	27.3.35	RNA.regulation of transcription.bZIP transcription factor family	Symbols: GBF4 | GBF4; DNA binding / sequence-specific DNA binding / transcription factor | chr1:1018100-1019247 FORWARD	15.7.4.1	RNA biosynthesis.transcriptional activation.bZIP superfamily.bZIP transcription factor	RNA biosynthesis.transcriptional activation.bZIP superfamily.bZIP transcription factor (original description: none)	nucleus	0.344798	-0.18789	0.607286	0.0717582	0.891136	-0.0339282
AT1G03980	PCS2	Araport:AT1G03980,TAIR:AT1G03980,GeneID:839354	Encodes a protein with phytochelatin synthase activity which binds Cd2+ and Cd-glutathione complexes with high affinity. The protein has been postulated to be involved in Cd2+ tolerance. AtPCS2 expression appears to be less than that of AtPCS1, explaining the inability of endogenous AtPCS2 to substitute for AtPCS1 in the cad1-3 mutant (AtPCS1 null).	phytochelatin synthase 2		GO:0010273,GO:0016756,GO:0046872,GO:0046938,GO:0098849	detoxification of copper ion|glutathione gamma-glutamylcysteinyltransferase activity|metal ion binding|phytochelatin biosynthetic process|cellular detoxification of cadmium ion			15.2	metal handling.binding, chelation and storage	Symbols: ATPCS2 | ATPCS2 (phytochelatin synthase 2); glutathione gamma-glutamylcysteinyltransferase | chr1:1018570-1022108 REVERSE	35.1	not assigned.annotated	Glutathione gamma-glutamylcysteinyltransferase 2 OS=Arabidopsis thaliana (sp|q9zwb7|pcs2_arath : 879.0)	nucleus	0.000289659	1.53022	1	0.0191035	0.309497	0.582407
AT1G03990	F21M11.7	Araport:AT1G03990,TAIR:AT1G03990,GeneID:839342		Long-chain fatty alcohol dehydrogenase family protein		GO:0016021,GO:0046577,GO:0050660	integral component of membrane|long-chain-alcohol oxidase activity|flavin adenine dinucleotide binding			35.1	not assigned.no ontology	alcohol oxidase-related | chr1:1024847-1027616 FORWARD	35.1	not assigned.annotated	Long-chain-alcohol oxidase FAO1 OS=Arabidopsis thaliana (sp|q9zwb9|fao1_arath : 1443.0)	mitochondrion	0.0265339	1.94918	0.754938	-0.362502	0.0822246	1.10912
AT1G04000	F21M11.6	Araport:AT1G04000,TAIR:AT1G04000,GeneID:839339		hypothetical protein						35.2	not assigned.unknown	unknown protein | chr1:1028106-1029119 REVERSE	35.2	not assigned.not annotated	no hits & (original description: none)	nucleus	0.537154	-0.10722	0.845894	0.031442	0.087013	-0.294925
AT1G04010	PSAT1	Araport:AT1G04010,TAIR:AT1G04010,GeneID:839335		phospholipid sterol acyl transferase 1		GO:0004607,GO:0005783,GO:0010150,GO:0016021,GO:0016127,GO:0031090,GO:0034434,GO:0043231,GO:0080095,GO:0080096	phosphatidylcholine-sterol O-acyltransferase activity|endoplasmic reticulum|leaf senescence|integral component of membrane|sterol catabolic process|organelle membrane|sterol esterification|intracellular membrane-bounded organelle|phosphatidylethanolamine-sterol O-acyltransferase activity|phosphatidate-sterol O-acyltransferase activity			11.8.10	lipid metabolism.'exotics' (steroids, squalene etc).phosphatidylcholinesterol O-acyltransferase	phosphatidate-sterol O-acyltransferase/ phosphatidylcholine-sterol O-acyltransferase/ phosphatidylethanolamine-sterol O-acyltransferase | chr1:1031200-1036237 REVERSE	5.5.2.3.1	Lipid metabolism.phytosterols.phytosterol conjugation.phytosterol esterification.phospholipid:sterol acyltransferase	Lipid metabolism.phytosterols.phytosterol conjugation.phytosterol esterification.phospholipid:sterol acyltransferase (original description: none)	extracellular	0.78478	0.0492617	0.545789	0.0882005	0.718759	-0.0609279
AT1G04020	BARD1	Araport:AT1G04020,TAIR:AT1G04020,GeneID:839329	Encodes a protein containing two tandem BRCA1 C-Terminal (BRCT) domains, which function in phosphorylation-dependent protein#Aeiprotein interactions.Loss of function mutations cause defects in meristem organization due to failure to repress WUS. BARD1 binds to WUS promoter and over expression of BARD reduces the extent of WUS expression.	breast cancer associated RING 1		GO:0000724,GO:0003677,GO:0004842,GO:0005634,GO:0005886,GO:0006281,GO:0009934,GO:0010078,GO:0010492,GO:0031436,GO:0035066,GO:0035067,GO:0045717,GO:0045892,GO:0045944,GO:0046872,GO:0048366,GO:0065004,GO:0070531,GO:0071158,GO:0080182	double-strand break repair via homologous recombination|DNA binding|ubiquitin-protein transferase activity|nucleus|plasma membrane|DNA repair|regulation of meristem structural organization|maintenance of root meristem identity|maintenance of shoot apical meristem identity|BRCA1-BARD1 complex|positive regulation of histone acetylation|negative regulation of histone acetylation|negative regulation …	path:ath03440	Homologous recombination	27.3.67	RNA.regulation of transcription.putative transcription regulator	Symbols: ATBARD1, BARD1 | BARD1 (BREAST CANCER ASSOCIATED RING 1); DNA binding / transcription coactivator | chr1:1036537-1040224 FORWARD	14.2.1	DNA damage response.BRCA1鈥揃ARD1 DNA-damage response heterodimer.BRCA1|BARD1 component	DNA damage response.BRCA1鈥揃ARD1 DNA-damage response heterodimer.BRCA1|BARD1 component (original description: none)	nucleus	2.81181e-07	0.90815	0.105816	-0.343459	5.01002e-08	0.958917
AT1G04030	F21M11.3	Araport:AT1G04030,TAIR:AT1G04030,GeneID:839326		eisosome protein		GO:0003993	acid phosphatase activity			35.2	not assigned.unknown	unknown protein | chr1:1040518-1042892 FORWARD	35.2	not assigned.not annotated	no hits & (original description: none)	nucleus	0.250363	-0.251653	0.36904	0.167703	0.644955	-0.103516
AT1G04040	F21M11.2	Araport:AT1G04040,TAIR:AT1G04040,GeneID:839325		HAD superfamily, subfamily IIIB acid phosphatase		GO:0003993	acid phosphatase activity			26.13	misc.acid and other phosphatases	acid phosphatase class B family protein | chr1:1042362-1043864 REVERSE	35.1	not assigned.annotated	Acid phosphatase 1 OS=Solanum lycopersicum (sp|p27061|ppa1_sollc : 184.0)	vacuole	1.02457e-29	1.33487	3.76945e-07	0.563245	3.28434e-26	1.2195
AT1G04050	SUVR1	Araport:AT1G04050,TAIR:AT1G04050,GeneID:839320	Encodes SUVR1, one of the four closely related Arabidopsis SUVR proteins that belong to the SU(VAR)3-9 subgroup of SET-domain proteins. Proteins containing the evolutionarily conserved SET domain are involved in regulation of eukaryotic gene expression and chromatin structure through their histone lysine methyltransferase (HMTase) activity. SUVR1, SUVR2 and SUVR4 proteins contain a novel domain a…	histone-lysine N-methyltransferase SUVR2-like protein		GO:0005694,GO:0005730,GO:0008270,GO:0018024,GO:0031047,GO:0042802	chromosome|nucleolus|zinc ion binding|histone-lysine N-methyltransferase activity|gene silencing by RNA|identical protein binding			27.3.69	RNA.regulation of transcription.SET-domain transcriptional regulator family	Symbols: SUVR1, SDG13 | SUVR1 (ARABIDOPSIS HOMOLOG OF SU(VAR)3-9 1); histone-lysine N-methyltransferase/ zinc ion binding | chr1:1045598-1049297 REVERSE	12.3.3.7	Chromatin organisation.histone modifications.histone lysine methylation/demethylation.class V/Su(var) histone methyltransferase component	Chromatin organisation.histone modifications.histone lysine methylation/demethylation.class V/Su(var) histone methyltransferase component (original description: none)	nucleus	0.291056	0.235329	0.618166	0.100413	0.593888	0.125825
AT1G04070	TOM22-I	Araport:AT1G04070,TAIR:AT1G04070,GeneID:839317	Subunit of the TOM complex, a translocase in the outer mitochondrial membrane that selectively allows proteins with a mitochondrial targeting sequence to enter the mitochondrion.	translocase of outer membrane 22-I		GO:0005742,GO:0006626,GO:0015450,GO:0016021	mitochondrial outer membrane translocase complex|protein targeting to mitochondrion|P-P-bond-hydrolysis-driven protein transmembrane transporter activity|integral component of membrane			29.3.2	protein.targeting.mitochondria	Symbols: TOM22-I, ATTOM22-I | TOM22-I (TRANSLOCASE OF OUTER MEMBRANE 22-I); P-P-bond-hydrolysis-driven protein transmembrane transporter | chr1:1050553-1051186 REVERSE	23.2.1.4	Protein translocation.mitochondrion.outer mitochondrion membrane TOM translocation system.Tom22 component	Protein translocation.mitochondrion.outer mitochondrion membrane TOM translocation system.Tom22 component (original description: none)	mitochondrion	0.383981	0.199476	0.218588	0.237596	0.109417	0.357399
AT1G04080	PRP39	Araport:AT1G04080,TAIR:AT1G04080,GeneID:839314		Tetratricopeptide repeat (TPR)-like superfamily protein		GO:0000243,GO:0000395,GO:0005685,GO:0071004	commitment complex|mRNA 5'-splice site recognition|U1 snRNP|U2-type prespliceosome			35.1.41	not assigned.no ontology.hydroxyproline rich proteins	Symbols: PRP39 | PRP39; binding | chr1:1051343-1056751 FORWARD	35.2	not assigned.not annotated	no hits & (original description: none)	nucleus	0.816174	-0.0268253	0.327762	-0.078478	0.930594	-0.0105852
AT1G04090	F20D22.17	Araport:AT1G04090,TAIR:AT1G04090,GeneID:839298		vacuolar sorting-associated protein (DUF946)						35.2	not assigned.unknown	unknown protein | chr1:1057151-1059419 FORWARD	35.2	not assigned.not annotated	no hits & (original description: none)	cytosol	0.988061	-0.0272124	0.615857	0.185095	0.373661	0.332057
AT1G04100	IAA10	Araport:AT1G04100,TAIR:AT1G04100,GeneID:839290	Auxin induced gene, IAA10 (IAA10).	indoleacetic acid-induced protein 10		GO:0003700,GO:0005634,GO:0009733,GO:0009734,GO:0010200	DNA-binding transcription factor activity|nucleus|response to auxin|auxin-activated signaling pathway|response to chitin	path:ath04075	Plant hormone signal transduction	27.3.40	RNA.regulation of transcription.Aux/IAA family	Symbols: IAA10 | IAA10; transcription factor | chr1:1059506-1061191 FORWARD	35.1	not assigned.annotated	Auxin-responsive protein IAA10 OS=Arabidopsis thaliana (sp|q38828|iaa10_arath : 442.0)	nucleus	0.106697	-0.337961	0.142928	0.239144	0.107325	-0.340082
AT1G04105	AT1G04105	Araport:AT1G04105,GeneID:28716053		hypothetical protein		GO:0003700,GO:0005634,GO:0009733,GO:0009734,GO:0010200	DNA-binding transcription factor activity|nucleus|response to auxin|auxin-activated signaling pathway|response to chitin												1	Inf	0.368208	Inf
AT1G04110	SDD1	Araport:AT1G04110,TAIR:AT1G04110,GeneID:839287	Initially identified as a mutation affecting stomatal development and distribution. Encodes a protein similar to serine proteases.	Subtilase family protein		GO:0004252,GO:0009897,GO:0010103,GO:0042127,GO:0048046	serine-type endopeptidase activity|external side of plasma membrane|stomatal complex morphogenesis|regulation of cell proliferation|apoplast			29.5.1	protein.degradation.subtilases	Symbols: SDD1 | SDD1 (STOMATAL DENSITY AND DISTRIBUTION); serine-type endopeptidase | chr1:1061457-1063784 REVERSE	19.5.2.1.1	Protein degradation.peptidase families.serine-type peptidase activities.subtilisin-type protease families.SBT1 protease	Protein degradation.peptidase families.serine-type peptidase activities.subtilisin-type protease families.SBT1 protease (original description: none)	extracellular	0.0878307	0.360032	0.316236	-0.178445	0.00200033	-0.660535
AT1G04120	ABCC5	Araport:AT1G04120,TAIR:AT1G04120,GeneID:839277	encodes a high-affinity inositol hexakisphosphate transporter that plays a role in guard cell signaling and phytate storage. It is a member of MRP subfamily / ABC transporter subfamily C.	multidrug resistance-associated protein 5		GO:0000325,GO:0005524,GO:0005773,GO:0005774,GO:0008281,GO:0008559,GO:0009651,GO:0016020,GO:0016021,GO:0030007,GO:0042626,GO:0055085,GO:1901527	plant-type vacuole|ATP binding|vacuole|vacuolar membrane|sulfonylurea receptor activity|xenobiotic transmembrane transporting ATPase activity|response to salt stress|membrane|integral component of membrane|cellular potassium ion homeostasis|ATPase activity, coupled to transmembrane movement of substances|transmembrane transport|abscisic acid-activated signaling pathway involved in stomatal moveme…			34.16	transport.ABC transporters and multidrug resistance systems	Symbols: ATMRP5, MRP5 | ATMRP5; ATPase, coupled to transmembrane movement of substances / sulfonylurea receptor | chr1:1064454-1070927 REVERSE	24.1.3.1.2	Solute transport.primary active transport.ABC superfamily.ABC1 family.subfamily ABCC transporter	Solute transport.primary active transport.ABC superfamily.ABC1 family.subfamily ABCC transporter (original description: none)	vacuole	0.388624	-0.105802	0.905695	-0.00994616	0.2257	0.147716
AT1G04130	TPR2	Araport:AT1G04130,TAIR:AT1G04130,GeneID:839276	Encodes one of the 36 carboxylate clamp (CC)-tetratricopeptide repeat (TPR) proteins (Prasad 2010, Pubmed ID: 20856808). Interacts with Hsp90/Hsp70 as co-chaperone.	Tetratricopeptide repeat (TPR)-like superfamily protein		GO:0005737,GO:0006457,GO:0030544,GO:0042026,GO:0043022,GO:0051879	cytoplasm|protein folding|Hsp70 protein binding|protein refolding|ribosome binding|Hsp90 protein binding			29.4	protein.postranslational modification	tetratricopeptide repeat (TPR)-containing protein | chr1:1073427-1075568 FORWARD	35.2	not assigned.not annotated	no hits & (original description: none)	nucleus	0.797439	0.0476948	0.0764308	-0.309696	0.414903	0.147867
AT1G04140	F20D22.9	Araport:AT1G04140,TAIR:AT1G04140,GeneID:839272		Transducin family protein / WD-40 repeat family protein						33.99	development.unspecified	transducin family protein / WD-40 repeat family protein | chr1:1075545-1080630 REVERSE	35.2	not assigned.not annotated	no hits & (original description: none)	plastid	0.469663	-0.0873965	0.167297	0.111711	0.675172	0.0494108
AT1G04150	F20D22.8	Araport:AT1G04150,TAIR:AT1G04150,GeneID:839249		C2 calcium/lipid-binding plant phosphoribosyltransferase family protein		GO:0005886,GO:0016021	plasma membrane|integral component of membrane			35.1.19	not assigned.no ontology.C2 domain-containing protein	C2 domain-containing protein | chr1:1081208-1084246 REVERSE	35.1	not assigned.annotated	FT-interacting protein 1 OS=Arabidopsis thaliana (sp|q9fl59|ftip1_arath : 843.0)	cytosol	0.769138	-0.845867	0.853638	-0.587503	0.687471	-1.03532
AT1G04160	XIB	Araport:AT1G04160,TAIR:AT1G04160,GeneID:839246	Encodes a member of the type XI myosin protein family involved in root hair elongation.	myosin XI B		GO:0003774,GO:0005516,GO:0005524,GO:0005737,GO:0007015,GO:0016459,GO:0030048,GO:0051015	motor activity|calmodulin binding|ATP binding|cytoplasm|actin filament organization|myosin complex|actin filament-based movement|actin filament binding			31.1	cell.organisation	Symbols: XIB, ATXIB, XI-8, XI-B | XIB (MYOSIN XI B); motor | chr1:1086495-1096146 FORWARD	20.2.4.1	Cytoskeleton.microfilament network.myosin microfilament-based motor protein activities.class XI myosin	Cytoskeleton.microfilament network.myosin microfilament-based motor protein activities.class XI myosin (original description: none)	cytosol	0.927208	0.0117139	0.24159	0.145716	0.173491	-0.205687
AT1G04170	EIF2 GAMMA	Araport:AT1G04170,TAIR:AT1G04170,GeneID:839238	protein synthesis initiation factor eIF2 gamma	eukaryotic translation initiation factor 2 gamma subunit		GO:0001731,GO:0003743,GO:0003924,GO:0005525,GO:0005737,GO:0005829,GO:0005850	formation of translation preinitiation complex|translation initiation factor activity|GTPase activity|GTP binding|cytoplasm|cytosol|eukaryotic translation initiation factor 2 complex	path:ath03013	RNA transport	29.2.3	protein.synthesis.initiation	Symbols: EIF2 GAMMA | EIF2 GAMMA; translation factor, nucleic acid binding / translation initiation factor | chr1:1096946-1099898 FORWARD	17.3.1.3.4	Protein biosynthesis.translation initiation.pre-initiation complex (PIC).eIF2 Met-tRNA binding factor complex.eIF2-gamma component	Protein biosynthesis.translation initiation.pre-initiation complex (PIC).eIF2 Met-tRNA binding factor complex.eIF2-gamma component (original description: none)	cytosol	8.2186e-05	0.526374	0.248382	-0.101321	0.00147135	0.377179
AT1G04180	YUC9	Araport:AT1G04180,TAIR:AT1G04180,GeneID:837024		YUCCA 9		GO:0004499,GO:0009851,GO:0050660,GO:0050661,GO:0103075	N,N-dimethylaniline monooxygenase activity|auxin biosynthetic process|flavin adenine dinucleotide binding|NADP binding|indole-3-pyruvate monooxygenase activity	path:ath00380	Tryptophan metabolism	26.7	misc.oxidases - copper, flavone etc	flavin-containing monooxygenase family protein / FMO family protein | chr1:1104623-1105988 FORWARD	11.2.1.1.2	Phytohormones.auxin.synthesis.indole-3-pyruvic acid (IPyA) pathway.YUCCA-type flavin monooxygenase	Phytohormones.auxin.synthesis.indole-3-pyruvic acid (IPyA) pathway.YUCCA-type flavin monooxygenase (original description: none)	cytosol	0.981171	-0.0484496	0.909621	0.113866	0.794722	0.21386
AT1G04190	TPR3	Araport:AT1G04190,TAIR:AT1G04190,GeneID:839442	Encodes one of the 36 carboxylate clamp (CC)-tetratricopeptide repeat (TPR) proteins (Prasad 2010, Pubmed ID: 20856808) with potential to interact with Hsp90/Hsp70 as co-chaperones.	Tetratricopeptide repeat (TPR)-like superfamily protein		GO:0004040,GO:0005739,GO:0005741,GO:0006626,GO:0016021	amidase activity|mitochondrion|mitochondrial outer membrane|protein targeting to mitochondrion|integral component of membrane			35.1.27	not assigned.no ontology.tetratricopeptide repeat (TPR)	tetratricopeptide repeat (TPR)-containing protein | chr1:1106428-1108715 REVERSE	35.1	not assigned.annotated	Serine/threonine-protein phosphatase 5 OS=Solanum lycopersicum (sp|q84k11|ppp5_sollc : 85.9)	cytosol	0.177085	0.19355	0.420996	-0.0904288	0.0361681	0.290616
AT1G04200	F20D22.3	Araport:AT1G04200,TAIR:AT1G04200,GeneID:839439		dyggve-melchior-clausen syndrome protein						35.2	not assigned.unknown	unknown protein | chr1:1109482-1114107 FORWARD	35.2	not assigned.not annotated	no hits & (original description: none)	cytosol,nucleus	0.126589	-0.194406	0.599168	-0.0478243	0.852075	0.0231853
AT1G04210	F20D22.2	Araport:AT1G04210,TAIR:AT1G04210,GeneID:839441	Encodes a putative Raf-related kinase.	Leucine-rich repeat protein kinase family protein		GO:0004674,GO:0005524,GO:0005730,GO:0005737,GO:0005815,GO:0005829,GO:0005886,GO:0007049,GO:0023014,GO:0031098,GO:0032147,GO:0045995,GO:0046777,GO:0051301,GO:0051302,GO:0051510,GO:0061387	protein serine/threonine kinase activity|ATP binding|nucleolus|cytoplasm|microtubule organizing center|cytosol|plasma membrane|cell cycle|signal transduction by protein phosphorylation|stress-activated protein kinase signaling cascade|activation of protein kinase activity|regulation of embryonic development|protein autophosphorylation|cell division|regulation of cell division|regulation of unidim…			29.4	protein.postranslational modification	leucine-rich repeat family protein / protein kinase family protein | chr1:1114405-1119739 FORWARD	50.2.7	Enzyme classification.EC_2 transferases.EC_2.7 transferase transferring phosphorus-containing group	Mitogen-activated protein kinase kinase kinase 1 OS=Arabidopsis thaliana (sp|q39008|m3k1_arath : 83.2) & Enzyme classification.EC_2 transferases.EC_2.7 transferase transferring phosphorus-containing group(50.2.7 : 66.2) (original description: none)	nucleus	0.0562371	-0.232606	0.000335076	-0.300113	0.000228998	-0.446721
AT1G04220	KCS2	Araport:AT1G04220,TAIR:AT1G04220,GeneID:839578	Encodes KCS2, a member of the 3-ketoacyl-CoA synthase family involved in the biosynthesis of VLCFA (very long chain fatty acids).	3-ketoacyl-CoA synthase 2		GO:0006633,GO:0006970,GO:0009611,GO:0009922,GO:0010345,GO:0016021,GO:0102336,GO:0102337,GO:0102338,GO:0102756	fatty acid biosynthetic process|response to osmotic stress|response to wounding|fatty acid elongase activity|suberin biosynthetic process|integral component of membrane|3-oxo-arachidoyl-CoA synthase activity|3-oxo-cerotoyl-CoA synthase activity|3-oxo-lignoceronyl-CoA synthase activity|very-long-chain 3-ketoacyl-CoA synthase activity	path:ath00062	Fatty acid elongation	11.1.10	lipid metabolism.FA synthesis and FA elongation.beta ketoacyl CoA synthase	Symbols: KCS2 | KCS2 (3-KETOACYL-COA SYNTHASE 2); fatty acid elongase | chr1:1119699-1122526 REVERSE	5.1.9.4.1.1	Lipid metabolism.fatty acid synthesis.fatty acid desaturation and elongation.fatty acid elongation.fatty acid elongation complex.KCS 3-ketoacyl-CoA synthase	Lipid metabolism.fatty acid synthesis.fatty acid desaturation and elongation.fatty acid elongation.fatty acid elongation complex.KCS 3-ketoacyl-CoA synthase (original description: none)	vacuole,plasma membrane	0.0157874	-0.561042	0.436177	0.127147	0.194581	-0.239417
AT1G04230	AT1G04230	Araport:AT1G04230,TAIR:AT1G04230,GeneID:839575		rRNA-processing EFG1-like protein (DUF2361)		GO:0000321,GO:0000462,GO:0005730,GO:0030688	re-entry into mitotic cell cycle after pheromone arrest|maturation of SSU-rRNA from tricistronic rRNA transcript (SSU-rRNA, 5.8S rRNA, LSU-rRNA)|nucleolus|preribosome, small subunit precursor			35.2	not assigned.unknown	unknown protein | chr1:1125518-1128168 FORWARD	35.2	not assigned.not annotated	no hits & (original description: none)	nucleus	0.296132	-0.180883	1	0.0019014	0.531276	-0.10696
AT1G04240	SHY2	Araport:AT1G04240,TAIR:AT1G04240,GeneID:839570	SHY2/IAA3 regulates multiple auxin responses in roots. It is induced rapidly by IAA, and has been shown to be phosphorylated by oat phytochrome A in vitro.	AUX/IAA transcriptional regulator family protein		GO:0003700,GO:0005634,GO:0009733,GO:0009734,GO:0044212	DNA-binding transcription factor activity|nucleus|response to auxin|auxin-activated signaling pathway|transcription regulatory region DNA binding	path:ath04075	Plant hormone signal transduction	27.3.40	RNA.regulation of transcription.Aux/IAA family	Symbols: SHY2, IAA3 | SHY2 (SHORT HYPOCOTYL 2); transcription factor | chr1:1128188-1129551 REVERSE	35.1	not assigned.annotated	Auxin-responsive protein IAA3 OS=Arabidopsis thaliana (sp|q38822|iaa3_arath : 385.0)	nucleus	0.323443	-0.149363	0.416478	0.121104	0.000685614	-0.523976
AT1G04250	AXR3	Araport:AT1G04250,TAIR:AT1G04250,GeneID:839568	Transcription regulator acting as repressor of auxin-inducible gene expression. Auxin-inducible AUX/IAA gene. Short-lived nuclear protein with four conserved domains. Domain III has homology to beta alpha alpha dimerization and DNA binding domains. Involved in auxin signaling. Auxin induces the degradation of the protein in a dosage-dependent manner in a process mediated by AtRac1. Auxin induced …	AUX/IAA transcriptional regulator family protein		GO:0003700,GO:0005634,GO:0009733,GO:0009734,GO:0042802,GO:1900057	DNA-binding transcription factor activity|nucleus|response to auxin|auxin-activated signaling pathway|identical protein binding|positive regulation of leaf senescence	path:ath04075	Plant hormone signal transduction	27.3.40	RNA.regulation of transcription.Aux/IAA family	Symbols: AXR3, IAA17 | AXR3 (AUXIN RESISTANT 3); transcription factor | chr1:1136258-1138613 FORWARD	35.1	not assigned.annotated	Auxin-responsive protein IAA17 OS=Arabidopsis thaliana (sp|p93830|iaa17_arath : 427.0)	nucleus	0.0125843	0.305681	0.511678	0.0562522	0.00535975	-0.345977
AT1G04260	MPI7	Araport:AT1G04260,TAIR:AT1G04260,GeneID:839565	Encodes protein that interacts with CaMV movement protein. Colocalizes in the cytoplasm with the movement protein. Has similarity to mammalian proteins (such as the rat PRA1) which have been described as rab acceptors.	CAMV movement protein interacting protein 7		GO:0005737,GO:0005783,GO:0010008,GO:0016021,GO:0016192,GO:0046739	cytoplasm|endoplasmic reticulum|endosome membrane|integral component of membrane|vesicle-mediated transport|transport of virus in multicellular host			30.5	signalling.G-proteins	Symbols: MPI7, MPIP7, PRA1.D | MPI7 (CAMV MOVEMENT PROTEIN INTERACTING PROTEIN 7); protein binding | chr1:1140528-1141365 REVERSE	22.9.4.3.2	Vesicle trafficking.regulation of membrane tethering and fusion.RAB-GTPase membrane association.RAB-GDI displacement factor (GDF) activities.B-G-class Rab-GDF protein	Vesicle trafficking.regulation of membrane tethering and fusion.RAB-GTPase membrane association.RAB-GDI displacement factor (GDF) activities.B-G-class Rab-GDF protein (original description: none)	golgi	0.065547	-0.282675	0.999479	0.0026387	0.152838	-0.215943
AT1G04270	RPS15	Araport:AT1G04270,TAIR:AT1G04270,GeneID:839564	Encodes cytosolic ribosomal protein S15.	cytosolic ribosomal protein S15		GO:0000028,GO:0003723,GO:0003735,GO:0005774,GO:0005829,GO:0005886,GO:0006412,GO:0009506,GO:0022626,GO:0022627,GO:0042788	ribosomal small subunit assembly|RNA binding|structural constituent of ribosome|vacuolar membrane|cytosol|plasma membrane|translation|plasmodesma|cytosolic ribosome|cytosolic small ribosomal subunit|polysomal ribosome	path:ath03010	Ribosome	29.2.1.2.1.15	protein.synthesis.ribosomal protein.eukaryotic.40S subunit.S15	Symbols: RPS15 | RPS15 (CYTOSOLIC RIBOSOMAL PROTEIN S15); structural constituent of ribosome | chr1:1141604-1143053 REVERSE	17.1.2.1.16	Protein biosynthesis.cytosolic ribosome.small subunit (SSU).SSU proteome.RPS15 component	Protein biosynthesis.cytosolic ribosome.small subunit (SSU).SSU proteome.RPS15 component (original description: none)	cytosol	0.000157637	0.500428	0.00460064	-0.222423	0.0194408	0.263295
AT1G04280	F19P19.28	Araport:AT1G04280,TAIR:AT1G04280,GeneID:839555		P-loop containing nucleoside triphosphate hydrolases superfamily protein						35.2	not assigned.unknown	unknown protein | chr1:1143436-1146654 REVERSE	35.2	not assigned.not annotated	no hits & (original description: none)	mitochondrion	0.0476815	-0.244539	0.541635	0.0547912	0.306316	-0.124612
AT1G04290	F19P19.27	Araport:AT1G04290,TAIR:AT1G04290,GeneID:839552		Thioesterase superfamily protein		GO:0005634,GO:0005829,GO:0006631,GO:0006637,GO:0047617	nucleus|cytosol|fatty acid metabolic process|acyl-CoA metabolic process|acyl-CoA hydrolase activity			11.9.4.5	lipid metabolism.lipid degradation.beta-oxidation.acyl-CoA thioesterase	thioesterase family protein | chr1:1147523-1148533 REVERSE	35.2	not assigned.not annotated	no hits & (original description: none)	peroxisome	0.0074745	0.366777	0.11914	-0.166224	0.0409363	0.27808
AT1G04300	F19P19.26	Araport:AT1G04300,TAIR:AT1G04300,GeneID:839551		TRAF-like superfamily protein		GO:0005737,GO:0005829,GO:0005886,GO:0045087,GO:1905037	cytoplasm|cytosol|plasma membrane|innate immune response|autophagosome organization			35.1	not assigned.no ontology	FUNCTIONS IN: molecular_function unknown; INVOLVED IN: biological_process unknown; EXPRESSED IN: 24 plant structures; EXPRESSED DURING: 15 growth stages; CONTAINS InterPro DOMAIN/s: TRAF-like (InterPro:IPR008974), MATH (InterPro:IPR002083); BEST Arabidopsis thaliana protein match is: meprin and TRAF homology domain-containing protein / MATH domain-containing protein (TAIR:AT5G43560.2); Has 15485 …	22.6.1.6	Vesicle trafficking.endomembrane trafficking.PI3-kinase vesicle nucleation complex I/II.TRAF1 ATG6-stability regulator protein	Vesicle trafficking.endomembrane trafficking.PI3-kinase vesicle nucleation complex I/II.TRAF1 ATG6-stability regulator protein (original description: none)	nucleus	0.0749976	-0.212616	0.116822	0.127177	0.0163788	-0.281605
AT1G04310	ERS2	Araport:AT1G04310,TAIR:AT1G04310,GeneID:839549	encodes an ethylene receptor related to bacterial two-component histidine kinases.	ethylene response sensor 2		GO:0000155,GO:0004674,GO:0005524,GO:0005783,GO:0005789,GO:0010105,GO:0016021,GO:0038199,GO:0042802,GO:0046872,GO:0051740	phosphorelay sensor kinase activity|protein serine/threonine kinase activity|ATP binding|endoplasmic reticulum|endoplasmic reticulum membrane|negative regulation of ethylene-activated signaling pathway|integral component of membrane|ethylene receptor activity|identical protein binding|metal ion binding|ethylene binding	path:ath04016,path:ath04075	MAPK signaling pathway - plant|Plant hormone signal transduction	17.5.2	hormone metabolism.ethylene.signal transduction	Symbols: ERS2 | ERS2 (ETHYLENE RESPONSE SENSOR 2); ethylene binding / glycogen synthase kinase 3/ protein histidine kinase/ receptor | chr1:1154764-1157711 REVERSE	11.5.2.1	Phytohormones.ethylene.perception and signal transduction.ETR/ERS-type receptor protein	Phytohormones.ethylene.perception and signal transduction.ETR/ERS-type receptor protein (original description: none)	extracellular	0.428856	-0.118384	0.0141923	0.272246	0.000316589	-0.543231
AT1G04330	F19P19.24	Araport:AT1G04330,TAIR:AT1G04330,GeneID:839548		hypothetical protein		GO:0005634,GO:0005737,GO:0009507	nucleus|cytoplasm|chloroplast			35.2	not assigned.unknown	unknown protein | chr1:1161311-1161982 REVERSE	35.2	not assigned.not annotated	no hits & (original description: none)	plastid	0.296208	-0.500112	0.607106	0.212812	0.0396097	-1.05383
AT1G04340	F19P19.23	Araport:AT1G04340,TAIR:AT1G04340,GeneID:839547		HR-like lesion-inducing protein-like protein						35.1	not assigned.no ontology	lesion inducing protein-related | chr1:1163097-1164851 REVERSE	35.2	not assigned.not annotated	no hits & (original description: none)	extracellular,vacuole	0.357589	-0.13632	0.713534	0.0404685	0.76748	-0.0425355
AT1G04350	F19P19.22	Araport:AT1G04350,TAIR:AT1G04350,GeneID:839542	encodes a protein whose sequence is similar to 2-oxoglutarate-dependent dioxygenase	2-oxoglutarate (2OG) and Fe(II)-dependent oxygenase superfamily protein		GO:0010439,GO:0019761,GO:0046872,GO:0051213	regulation of glucosinolate biosynthetic process|glucosinolate biosynthetic process|metal ion binding|dioxygenase activity			17.5.1	hormone metabolism.ethylene.synthesis-degradation	2-oxoglutarate-dependent dioxygenase, putative | chr1:1165165-1166768 FORWARD	50.1.13	Enzyme classification.EC_1 oxidoreductases.EC_1.14 oxidoreductase acting on paired donor with incorporation or reduction of molecular oxygen	1-aminocyclopropane-1-carboxylate oxidase homolog 6 OS=Arabidopsis thaliana (sp|p93824|acch6_arath : 681.0) & Enzyme classification.EC_1 oxidoreductases.EC_1.14 oxidoreductase acting on paired donor with incorporation or reduction of molecular oxygen(50.1.13 : 137.9) (original description: none)	cytosol	0.0882761	0.208908	0.595574	0.0483762	0.582732	-0.0676411
AT1G04360	ARABIDOPSIS TOXICOS EN LEVADURA 1	Araport:AT1G04360,TAIR:AT1G04360,GeneID:839540		RING/U-box superfamily protein		GO:0016021,GO:0016567,GO:0016740,GO:0046872	integral component of membrane|protein ubiquitination|transferase activity|metal ion binding			29.5.11.4.2	protein.degradation.ubiquitin.E3.RING	zinc finger (C3HC4-type RING finger) family protein | chr1:1167457-1168878 REVERSE	19.4.1.5.3.4	Protein degradation.peptide tagging.Ubiquitin (UBQ)-anchor addition (ubiquitylation).UBQ-ligase E3 activities.RING-domain E3 ligase activities.RING-H2-type E3 ligase	Protein degradation.peptide tagging.Ubiquitin (UBQ)-anchor addition (ubiquitylation).UBQ-ligase E3 activities.RING-domain E3 ligase activities.RING-H2-type E3 ligase (original description: none)	nucleus	0.0784703	-0.428335	0.0782537	-0.397066	0.000192254	-1.00883
AT1G04370	ERF14	Araport:AT1G04370,TAIR:AT1G04370,GeneID:839539	encodes a member of the ERF (ethylene response factor) subfamily B-3 of ERF/AP2 transcription factor family. The protein contains one AP2 domain. There are 18 members in this subfamily including ATERF-1, ATERF-2, AND ATERF-5.	Ethylene-responsive element binding factor 14	ERF	GO:0003677,GO:0003700,GO:0005634,GO:0006952,GO:0009873	DNA binding|DNA-binding transcription factor activity|nucleus|defense response|ethylene-activated signaling pathway			17.5.3	hormone metabolism.ethylene.induced-regulated-responsive-activated	Symbols: ATERF14 | ATERF14 (Ethylene-responsive element binding factor 14); DNA binding / transcription factor | chr1:1175177-1175578 FORWARD	15.7.7.1	RNA biosynthesis.transcriptional activation.AP2/ERF superfamily.ERF-type transcription factor	RNA biosynthesis.transcriptional activation.AP2/ERF superfamily.ERF-type transcription factor (original description: none)	nucleus			0.216488	Inf	0.555324	Inf
AT1G04380	F19P19.18	Araport:AT1G04380,TAIR:AT1G04380,GeneID:839535	encodes a protein similar to a 2-oxoglutarate-dependent dioxygenase	2-oxoglutarate (2OG) and Fe(II)-dependent oxygenase superfamily protein		GO:0010439,GO:0019761,GO:0046872,GO:0051213	regulation of glucosinolate biosynthetic process|glucosinolate biosynthetic process|metal ion binding|dioxygenase activity			17.5.1	hormone metabolism.ethylene.synthesis-degradation	2-oxoglutarate-dependent dioxygenase, putative | chr1:1176921-1178407 REVERSE	50.1.13	Enzyme classification.EC_1 oxidoreductases.EC_1.14 oxidoreductase acting on paired donor with incorporation or reduction of molecular oxygen	1-aminocyclopropane-1-carboxylate oxidase homolog 7 OS=Arabidopsis thaliana (sp|p93821|acch7_arath : 651.0) & Enzyme classification.EC_1 oxidoreductases.EC_1.14 oxidoreductase acting on paired donor with incorporation or reduction of molecular oxygen(50.1.13 : 137.5) (original description: none)	peroxisome	0.733988	1.20431	0.03938	2.94056	0.823759	0.984685
AT1G04390	F19P19.16	Araport:AT1G04390,TAIR:AT1G04390,GeneID:839530		BTB/POZ domain-containing protein		GO:0016567	protein ubiquitination			35.2	not assigned.unknown	protein binding | chr1:1179363-1183704 REVERSE	35.1	not assigned.annotated	BTB/POZ domain-containing protein At1g04390 OS=Arabidopsis thaliana (sp|p93820|y1439_arath : 1951.0)	cytosol	0.557698	-0.100811	0.152973	0.189143	0.183437	-0.225985
AT1G04400	CRY2	Araport:AT1G04400,TAIR:AT1G04400,GeneID:839529	Blue light receptor mediating blue-light regulated cotyledon expansion and flowering time. Positive regulator of the flowering-time gene CONSTANS. This gene possesses a light-induced CNT2 N-terminal homodimerisation domain.Involved in blue-light induced stomatal opening. Involved in triggering chromatin decondensation. An 80-residue motif (NC80) is sufficient to confer CRY2's physiological functi…	cryptochrome 2		GO:0005524,GO:0005634,GO:0005737,GO:0005773,GO:0006325,GO:0006338,GO:0007623,GO:0009414,GO:0009416,GO:0009637,GO:0009638,GO:0009646,GO:0009785,GO:0009882,GO:0009909,GO:0009911,GO:0010075,GO:0010118,GO:0010244,GO:0010617,GO:0016310,GO:0016604,GO:0016605,GO:0018298,GO:0042752,GO:0042802,GO:0046872,GO:0048574,GO:0051607,GO:0071949,GO:0072387,GO:1901371,GO:1902347,GO:2000028,GO:2000379	ATP binding|nucleus|cytoplasm|vacuole|chromatin organization|chromatin remodeling|circadian rhythm|response to water deprivation|response to light stimulus|response to blue light|phototropism|response to absence of light|blue light signaling pathway|blue light photoreceptor activity|regulation of flower development|positive regulation of flower development|regulation of meristem growth|stomatal m…	path:ath04712	Circadian rhythm - plant	30.11	signalling.light	Symbols: CRY2, FHA, AT-PHH1, PHH1, ATCRY2 | CRY2 (CRYPTOCHROME 2); blue light photoreceptor/ protein homodimerization | chr1:1185556-1188276 REVERSE	26.1.2.1.1	External stimuli response.light.UV-A/blue light.cryptochrome-mediated photoperception.CRY cryptochrome photoreceptor	External stimuli response.light.UV-A/blue light.cryptochrome-mediated photoperception.CRY cryptochrome photoreceptor (original description: none)	cytosol,nucleus	0.269441	-0.13022	0.314422	0.0803143	0.0470766	-0.228235
AT1G04410	c-NAD-MDH1	Araport:AT1G04410,TAIR:AT1G04410,GeneID:839527	predicted to encode a cytosolic malate dehydrogenase.	Lactate/malate dehydrogenase family protein		GO:0005634,GO:0005773,GO:0005774,GO:0005886,GO:0005975,GO:0006099,GO:0006107,GO:0006108,GO:0006734,GO:0009506,GO:0009507,GO:0009570,GO:0009651,GO:0009735,GO:0010043,GO:0016020,GO:0030060,GO:0046686,GO:0048046	nucleus|vacuole|vacuolar membrane|plasma membrane|carbohydrate metabolic process|tricarboxylic acid cycle|oxaloacetate metabolic process|malate metabolic process|NADH metabolic process|plasmodesma|chloroplast|chloroplast stroma|response to salt stress|response to cytokinin|response to zinc ion|membrane|L-malate dehydrogenase activity|response to cadmium ion|apoplast	path:ath00020,path:ath00270,path:ath00620,path:ath00630,path:ath00710	Citrate cycle (TCA cycle)|Cysteine and methionine metabolism|Pyruvate metabolism|Glyoxylate and dicarboxylate metabolism|Carbon fixation in photosynthetic organisms	8.2.9	TCA / org transformation.other organic acid transformatons.cyt MDH	malate dehydrogenase, cytosolic, putative | chr1:1189078-1191412 REVERSE	1.4.2	Photosynthesis.CAM/C4 photosynthesis.NAD-dependent malate dehydrogenase	Photosynthesis.CAM/C4 photosynthesis.NAD-dependent malate dehydrogenase (original description: none)	vacuole	0.00113073	0.371044	0.755594	-0.025182	1.43969e-07	0.586097
AT1G04420	F19P19.12	Araport:AT1G04420,TAIR:AT1G04420,GeneID:839524		NAD(P)-linked oxidoreductase superfamily protein		GO:0005244,GO:0005634,GO:0005829,GO:0016021,GO:0034765,GO:0071805	voltage-gated ion channel activity|nucleus|cytosol|integral component of membrane|regulation of ion transmembrane transport|potassium ion transmembrane transport			3.5	minor CHO metabolism.others	aldo/keto reductase family protein | chr1:1191608-1193884 FORWARD	35.1	not assigned.annotated	Probable voltage-gated potassium channel subunit beta OS=Arabidopsis thaliana (sp|o23016|kcab_arath : 106.0)	plastid	2.35786e-07	0.610661	0.0379383	-0.172249	0.470104	0.0825746
AT1G04430	F19P19.11	Araport:AT1G04430,TAIR:AT1G04430,GeneID:839522		S-adenosyl-L-methionine-dependent methyltransferases superfamily protein		GO:0000139,GO:0005768,GO:0005774,GO:0005794,GO:0005802,GO:0008757,GO:0016021,GO:0052546	Golgi membrane|endosome|vacuolar membrane|Golgi apparatus|trans-Golgi network|S-adenosylmethionine-dependent methyltransferase activity|integral component of membrane|cell wall pectin metabolic process			20.2.3	stress.abiotic.drought/salt	dehydration-responsive protein-related | chr1:1198118-1201527 FORWARD	35.1	not assigned.annotated	Probable methyltransferase PMT8 OS=Arabidopsis thaliana (sp|q940j9|pmt8_arath : 1204.0)	golgi	0.990736	-0.00164608	0.01161	0.274124	0.824174	0.0274016
AT1G04440	CKL13	Araport:AT1G04440,TAIR:AT1G04440,GeneID:839520		casein kinase like 13		GO:0004674,GO:0005524,GO:0005737,GO:0006897,GO:0009506,GO:0018105,GO:0018107	protein serine/threonine kinase activity|ATP binding|cytoplasm|endocytosis|plasmodesma|peptidyl-serine phosphorylation|peptidyl-threonine phosphorylation			29.4	protein.postranslational modification	Symbols: CKL13 | CKL13 (CASEIN KINASE LIKE 13); ATP binding / kinase/ protein kinase/ protein serine/threonine kinase | chr1:1202255-1205803 FORWARD	18.8.4.1	Protein modification.phosphorylation.CK kinase superfamily.CKL protein kinase	Protein modification.phosphorylation.CK kinase superfamily.CKL protein kinase (original description: none)	cytosol	4.39234e-05	-0.495897	0.0265815	0.18129	0.0216944	-0.27077
AT1G04445	AT1G04445	Araport:AT1G04445,TAIR:AT1G04445,GeneID:28716121		C2H2-like zinc finger protein	C2H2					27.3.11	RNA.regulation of transcription.C2H2 zinc finger family	zinc finger (C2H2 type) family protein | chr1:1207344-1207862 FORWARD	35.2	not assigned.not annotated	no hits & (original description: none)	nucleus	0.0949975	-2.25309	0.340175	-1.01462	0.29993	-1.20409
AT1G04470	F19P19.7	Araport:AT1G04470,TAIR:AT1G04470,GeneID:839512		hypothetical protein (DUF810)		GO:0005737,GO:0005886,GO:0009506,GO:0010118	cytoplasm|plasma membrane|plasmodesma|stomatal movement			35.2	not assigned.unknown	FUNCTIONS IN: molecular_function unknown; INVOLVED IN: biological_process unknown; LOCATED IN: cellular_component unknown; EXPRESSED IN: male gametophyte, pollen tube; EXPRESSED DURING: L mature pollen stage, M germinated pollen stage; CONTAINS InterPro DOMAIN/s: Munc13 homology 1 (InterPro:IPR014770), Protein of unknown function DUF810 (InterPro:IPR008528), Munc13 homology 2 (InterPro:IPR014772)…	35.1	not assigned.annotated	Protein unc-13 homolog OS=Arabidopsis thaliana (sp|q8rx56|unc13_arath : 374.0)	cytosol	0.385695	2.47263	0.766534	1.50122	0.364076	2.50909
AT1G04480	F19P19.5	Araport:AT1G04480,TAIR:AT1G04480,GeneID:839511		Ribosomal protein L14p/L23e family protein		GO:0003735,GO:0005730,GO:0006412,GO:0022625,GO:0070180	structural constituent of ribosome|nucleolus|translation|cytosolic large ribosomal subunit|large ribosomal subunit rRNA binding	path:ath03010	Ribosome	29.2.1.2.2.23	protein.synthesis.ribosomal protein.eukaryotic.60S subunit.L23	60S ribosomal protein L23 (RPL23A) | chr1:1216095-1217467 FORWARD	17.1.1.1.23	Protein biosynthesis.cytosolic ribosome.large subunit (LSU).LSU proteome component.RPL23 component	Protein biosynthesis.cytosolic ribosome.large subunit (LSU).LSU proteome component.RPL23 component (original description: none)	cytosol,nucleus	0.00214716	0.492868	0.0235147	-0.195302	0.111758	0.187915
AT1G04490	F19P19.4	Araport:AT1G04490,TAIR:AT1G04490,GeneID:839509		hypothetical protein (DUF3527)						35.2	not assigned.unknown	unknown protein | chr1:1218005-1219914 REVERSE	35.2	not assigned.not annotated	no hits & (original description: none)	nucleus	0.949908	-0.0617321	0.142447	-0.764248	0.257006	-0.622704
AT1G04500	F19P19.3	Araport:AT1G04500,TAIR:AT1G04500,GeneID:839510		CCT motif family protein						27.3.99	RNA.regulation of transcription.unclassified	zinc finger CONSTANS-related | chr1:1221433-1224366 REVERSE	35.2	not assigned.not annotated	no hits & (original description: none)	nucleus	0.00157093	1.93886	0.123902	1.08388	0.0122064	1.65831
AT1G04510	MAC3A	Araport:AT1G04510,TAIR:AT1G04510,GeneID:839503	Encodes MAC3A, a U-box proteins with homology to the yeast and human E3 ubiquitin ligase Prp19. Associated with the MOS4-Associated Complex (MAC). Involved in plant innate immunity.	MOS4-associated complex 3A		GO:0000349,GO:0000974,GO:0004842,GO:0005634,GO:0005730,GO:0006281,GO:0042742,GO:0045087,GO:0046686,GO:0061630,GO:0070534,GO:0071006,GO:0071013	generation of catalytic spliceosome for first transesterification step|Prp19 complex|ubiquitin-protein transferase activity|nucleus|nucleolus|DNA repair|defense response to bacterium|innate immune response|response to cadmium ion|ubiquitin protein ligase activity|protein K63-linked ubiquitination|U2-type catalytic step 1 spliceosome|catalytic step 2 spliceosome	path:ath03040,path:ath04120	Spliceosome|Ubiquitin mediated proteolysis	35.1	not assigned.no ontology	transducin family protein / WD-40 repeat family protein | chr1:1226575-1230827 FORWARD	16.4.5.1.4	RNA processing.RNA splicing.spliceosome-associated non-snRNP MOS4-associated complex (MAC).core components.MAC3 component	RNA processing.RNA splicing.spliceosome-associated non-snRNP MOS4-associated complex (MAC).core components.MAC3 component (original description: none)	nucleus	0.0250157	0.281525	0.746285	0.0282711	0.137657	0.184123
AT1G04520	PDLP2	Araport:AT1G04520,TAIR:AT1G04520,GeneID:839502	Encodes a plasmodesmal protein that may be involved in the intercellular movement of molecules through the plasmodesmata.	plasmodesmata-located protein 2		GO:0009506,GO:0010497,GO:0016021,GO:0046739	plasmodesma|plasmodesmata-mediated intercellular transport|integral component of membrane|transport of virus in multicellular host			35.2	not assigned.unknown	Symbols: PDLP2 | PDLP2 (PLASMODESMATA-LOCATED PROTEIN 2) | chr1:1231578-1234032 FORWARD	35.1	not assigned.annotated	Cysteine-rich repeat secretory protein 3 OS=Arabidopsis thaliana (sp|q6nm73|crrs3_arath : 477.0)	plasma membrane	9.51085e-05	0.695575	0.151692	-0.23152	0.18238	0.19945
AT1G04530	TPR4	Araport:AT1G04530,TAIR:AT1G04530,GeneID:839500	Encodes one of the 36 carboxylate clamp (CC)-tetratricopeptide repeat (TPR) proteins (Prasad 2010, Pubmed ID: 20856808) with potential to interact with Hsp90/Hsp70 as co-chaperones.	Tetratricopeptide repeat (TPR)-like superfamily protein						35.2	not assigned.unknown	binding | chr1:1234176-1236034 REVERSE	35.2	not assigned.not annotated	no hits & (original description: none)	cytosol	0.637351	-0.0584737	4.4533e-05	-0.362029	1.88043e-07	-0.652037
AT1G04540	T1G11.21	Araport:AT1G04540,TAIR:AT1G04540,GeneID:839498		Calcium-dependent lipid-binding (CaLB domain) family protein		GO:0005789,GO:0005886,GO:0016021,GO:0032586	endoplasmic reticulum membrane|plasma membrane|integral component of membrane|protein storage vacuole membrane			20.2.2	stress.abiotic.cold	C2 domain-containing protein | chr1:1237256-1239061 FORWARD	35.2	not assigned.not annotated	no hits & (original description: none)	plasma membrane	0.722251	-1.1515	0.628627	-1.38743	0.830744	-0.758279
AT1G04550	IAA12	Araport:AT1G04550,TAIR:AT1G04550,GeneID:839495	IAA12/BDL plays a role in auxin-mediated processes of apical-basal patterning in the embryo. bdl mutants lack a primary root meristem	AUX/IAA transcriptional regulator family protein		GO:0003700,GO:0005634,GO:0009734,GO:0009880,GO:0010051,GO:0045892,GO:0048364	DNA-binding transcription factor activity|nucleus|auxin-activated signaling pathway|embryonic pattern specification|xylem and phloem pattern formation|negative regulation of transcription, DNA-templated|root development	path:ath04075	Plant hormone signal transduction	27.3.40	RNA.regulation of transcription.Aux/IAA family	Symbols: IAA12, BDL | IAA12 (AUXIN-INDUCED PROTEIN 12); transcription factor/ transcription repressor | chr1:1240375-1242121 FORWARD	35.1	not assigned.annotated	Auxin-responsive protein IAA12 OS=Arabidopsis thaliana (sp|q38830|iaa12_arath : 420.0)	nucleus	0.808337	-0.0373374	0.0635698	-0.219984	0.045633	-0.301328
AT1G04555	AT1G04555	Araport:AT1G04555,TAIR:AT1G04555,GeneID:5007662		transmembrane protein						35.1	not assigned.no ontology	unknown protein | chr1:1242558-1244244 FORWARD	35.2	not assigned.not annotated	no hits & (original description: none)	plasma membrane	0.393545	-0.172889	0.630012	-0.0815771	0.475115	0.141964
AT1G04560	T1G11.19	Araport:AT1G04560,TAIR:AT1G04560,GeneID:839491		AWPM-19-like family protein		GO:0016021	integral component of membrane			34.99	transport.misc	AWPM-19-like membrane family protein | chr1:1244947-1246059 FORWARD	35.1	not assigned.annotated	Membrane protein PM19L OS=Oryza sativa subsp. japonica (sp|q6l4d2|pm19l_orysj : 163.0)	vacuole	0.340361	1.30937	0.81709	-0.733996	0.117508	1.9875
AT1G04570	T1G11.18	Araport:AT1G04570,TAIR:AT1G04570,GeneID:839486		Major facilitator superfamily protein		GO:0016021,GO:0031969	integral component of membrane|chloroplast membrane			34.99	transport.misc	integral membrane transporter family protein | chr1:1246728-1248775 REVERSE	24.2.2.5	Solute transport.carrier-mediated transport.MFS superfamily.BT1 small solute transporter	Solute transport.carrier-mediated transport.MFS superfamily.BT1 small solute transporter (original description: none)	plastid	0.498178	-0.409429	0.491969	-0.369727	0.130217	-0.942351
AT1G04580	AO4	Araport:AT1G04580,TAIR:AT1G04580,GeneID:839488	Encodes aldehyde oxidase AAO4 preferentially expressed in developing seeds.	aldehyde oxidase 4		GO:0005506,GO:0005829,GO:0009055,GO:0009688,GO:0009851,GO:0018479,GO:0018488,GO:0019760,GO:0050302,GO:0051537,GO:0071949	iron ion binding|cytosol|electron transfer activity|abscisic acid biosynthetic process|auxin biosynthetic process|benzaldehyde dehydrogenase (NAD+) activity|aryl-aldehyde oxidase activity|glucosinolate metabolic process|indole-3-acetaldehyde oxidase activity|2 iron, 2 sulfur cluster binding|FAD binding	path:ath00380	Tryptophan metabolism	17.1.1	hormone metabolism.abscisic acid.synthesis-degradation	Symbols: AAO4, ATAO-4, ATAO2 | AAO4 (ARABIDOPSIS ALDEHYDE OXIDASE 4); aldehyde oxidase/ aryl-aldehyde oxidase | chr1:1252122-1257510 REVERSE	11.1.1.7	Phytohormones.abscisic acid.synthesis.abscisic aldehyde oxidase	Phytohormones.abscisic acid.synthesis.abscisic aldehyde oxidase (original description: none)	cytosol,plasma membrane	0.928817	0.172272	0.0509799	-2.83869	0.418703	-1.05281
AT1G04590	T1G11.16	Araport:AT1G04590,TAIR:AT1G04590,GeneID:839484		PPR containing-like protein						35.1.5	not assigned.no ontology.pentatricopeptide (PPR) repeat-containing protein	FUNCTIONS IN: molecular_function unknown; EXPRESSED IN: 23 plant structures; EXPRESSED DURING: 13 growth stages; BEST Arabidopsis thaliana protein match is: pentatricopeptide (PPR) repeat-containing protein (TAIR:AT4G18975.3); Has 54 Blast hits to 54 proteins in 8 species: Archae - 0; Bacteria - 0; Metazoa - 0; Fungi - 0; Plants - 52; Viruses - 0; Other Eukaryotes - 2 (source: NCBI BLink). | chr1…	35.1	not assigned.annotated	Pentatricopeptide repeat-containing protein At4g18975, chloroplastic OS=Arabidopsis thaliana (sp|q2v3h0|pp322_arath : 126.0)	mitochondrion	0.00518108	0.430206	0.311563	0.127218	0.00108066	0.496328
AT1G04600	XIA	Araport:AT1G04600,TAIR:AT1G04600,GeneID:839480	member of Myosin-like proteins	myosin XI A		GO:0003774,GO:0003779,GO:0005516,GO:0005524,GO:0007015,GO:0016459,GO:0030048	motor activity|actin binding|calmodulin binding|ATP binding|actin filament organization|myosin complex|actin filament-based movement			31.1	cell.organisation	Symbols: XIA, ATXIA | XIA (MYOSIN XI A); motor/ protein binding | chr1:1262123-1272376 FORWARD	20.2.4.1	Cytoskeleton.microfilament network.myosin microfilament-based motor protein activities.class XI myosin	Cytoskeleton.microfilament network.myosin microfilament-based motor protein activities.class XI myosin (original description: none)	cytosol	0.0140212	-1.21355	0.560744	-0.24183	0.366962	0.36332
AT1G04610	YUC3	Araport:AT1G04610,TAIR:AT1G04610,GeneID:839474		YUCCA 3		GO:0004499,GO:0009851,GO:0050660,GO:0050661,GO:0103075	N,N-dimethylaniline monooxygenase activity|auxin biosynthetic process|flavin adenine dinucleotide binding|NADP binding|indole-3-pyruvate monooxygenase activity	path:ath00380	Tryptophan metabolism	26.7	misc.oxidases - copper, flavone etc	flavin-containing monooxygenase / FMO (YUCCA3) | chr1:1279388-1281618 FORWARD	11.2.1.1.2	Phytohormones.auxin.synthesis.indole-3-pyruvic acid (IPyA) pathway.YUCCA-type flavin monooxygenase	Phytohormones.auxin.synthesis.indole-3-pyruvic acid (IPyA) pathway.YUCCA-type flavin monooxygenase (original description: none)	cytosol	0.0287283	-0.807201	0.180346	0.371612	0.000842003	-1.31887
AT1G04620	HCAR	Araport:AT1G04620,TAIR:AT1G04620,GeneID:839472	Encodes a 7-hydroxymethyl chlorophyll a reductase, an enzyme of the chlorophyll cycle that converts 7-hydroxymethyl chlorophyll a to chlorophyll a.	coenzyme F420 hydrogenase family / dehydrogenase, beta subunit family		GO:0009507,GO:0015994,GO:0033354,GO:0046872,GO:0051536,GO:0090415	chloroplast|chlorophyll metabolic process|chlorophyll cycle|metal ion binding|iron-sulfur cluster binding|7-hydroxymethyl chlorophyll a reductase activity	path:ath00860	Porphyrin and chlorophyll metabolism	18	Co-factor and vitamine metabolism	coenzyme F420 hydrogenase family / dehydrogenase, beta subunit family | chr1:1282741-1286584 REVERSE	7.12.6.6.5	Coenzyme metabolism.tetrapyrrol biosynthesis.chlorophyll metabolism.chlorophyll(ide) interconversions.7-hydroxymethyl chlorophyll(ide) a reductase	Coenzyme metabolism.tetrapyrrol biosynthesis.chlorophyll metabolism.chlorophyll(ide) interconversions.7-hydroxymethyl chlorophyll(ide) a reductase (original description: none)	plastid	0.113045	0.202023	0.323455	0.0920329	0.84768	-0.024796
AT1G04625	AT1G04625	Araport:AT1G04625,TAIR:AT1G04625,GeneID:3766658		Polynucleotidyl transferase, ribonuclease H-like superfamily protein						35.1	not assigned.no ontology	nucleic acid binding | chr1:1287831-1289820 REVERSE	35.2	not assigned.not annotated	no hits & (original description: none)	mitochondrion			0.702669	Inf
AT1G04630	MEE4	Araport:AT1G04630,TAIR:AT1G04630,GeneID:839465		GRIM-19 protein		GO:0005739,GO:0005747,GO:0009793,GO:0009853,GO:0016021,GO:0031966,GO:0045271,GO:0055114	mitochondrion|mitochondrial respiratory chain complex I|embryo development ending in seed dormancy|photorespiration|integral component of membrane|mitochondrial membrane|respiratory chain complex I|oxidation-reduction process	path:ath00190	Oxidative phosphorylation	35.2	not assigned.unknown	Symbols: MEE4 | MEE4 (maternal effect embryo arrest 4) | chr1:1289734-1291112 REVERSE	2.4.1.4.1.7	Cellular respiration.oxidative phosphorylation.NADH dehydrogenase complex.non-core components.alpha subcomplex.NDUFA13 component	Cellular respiration.oxidative phosphorylation.NADH dehydrogenase complex.non-core components.alpha subcomplex.NDUFA13 component (original description: none)	mitochondrion	0.141458	0.205776	0.162748	-0.157942	0.764463	-0.0439338
AT1G04635	EMB1687	Araport:AT1G04635,TAIR:AT1G04635,GeneID:839460		ribonuclease P family protein / Rpp14 family protein		GO:0000172,GO:0004526,GO:0005655,GO:0005773,GO:0006364,GO:0008033	ribonuclease MRP complex|ribonuclease P activity|nucleolar ribonuclease P complex|vacuole|rRNA processing|tRNA processing	path:ath03008,path:ath03013	Ribosome biogenesis in eukaryotes|RNA transport	27.1.19	RNA.processing.ribonucleases	Symbols: EMB1687 | EMB1687 (EMBRYO DEFECTIVE 1687); ribonuclease P/ ribonuclease | chr1:1291314-1291995 FORWARD	16.5.1.2.5	RNA processing.ribonuclease activities.RNase P ribonuclease activities.RNA-dependent RNase P complex.RPP14/POP5 component	RNA processing.ribonuclease activities.RNase P ribonuclease activities.RNA-dependent RNase P complex.RPP14/POP5 component (original description: none)	cytosol	0.953009	0.0401681	0.257413	-0.426554	0.629488	0.182694
AT1G04640	LIP2	Araport:AT1G04640,TAIR:AT1G04640,GeneID:839462	Lipoyltransferase, located in mitochondria but not found in chloroplasts	lipoyltransferase 2		GO:0005739,GO:0009249,GO:0033819,GO:0102555	mitochondrion|protein lipoylation|lipoyl(octanoyl) transferase activity|octanoyl transferase activity (acting on glycine-cleavage complex H protein)	path:ath00785	Lipoic acid metabolism	18	Co-factor and vitamine metabolism	Symbols: LIP2 | LIP2 (LIPOYLTRANSFERASE 2); lipoyltransferase | chr1:1292080-1293357 FORWARD	7.14.2	Coenzyme metabolism.lipoic acid synthesis.lipoyltransferase	Coenzyme metabolism.lipoic acid synthesis.lipoyltransferase (original description: none)	mitochondrion	0.00277328	0.379867	0.81752	-0.0240013	0.669036	0.0527789
AT1G04645	AT1G04645	Araport:AT1G04645,TAIR:AT1G04645,GeneID:839459		Plant self-incompatibility protein S1 family		GO:0005576,GO:0060320	extracellular region|rejection of self pollen			35.1	not assigned.no ontology	self-incompatibility protein-related | chr1:1293770-1294263 REVERSE	35.1	not assigned.annotated	S-protein homolog 5 OS=Arabidopsis thaliana (sp|o23020|sph5_arath : 218.0)	extracellular	0.97425	Inf	1	Inf	0.3713	Inf
AT1G04650	T1G11.9	Araport:AT1G04650,TAIR:AT1G04650,GeneID:839457		holliday junction resolvase						35.2	not assigned.unknown	unknown protein | chr1:1294893-1299002 REVERSE	13.3.6.5.1.9	Cell cycle.mitosis and meiosis.meiotic recombination.meiotic crossover.class I interference-sensitive crossover pathway.accessory protein (MEICA1)	Cell cycle.mitosis and meiosis.meiotic recombination.meiotic crossover.class I interference-sensitive crossover pathway.accessory protein (MEICA1) (original description: none)	nucleus	0.000764659	0.981052	0.658204	-0.123864	0.0015095	0.811903
AT1G04660	T1G11.8	Araport:AT1G04660,TAIR:AT1G04660,GeneID:839454		glycine-rich protein						35.1.40	not assigned.no ontology.glycine rich proteins	glycine-rich protein | chr1:1300486-1301773 REVERSE	35.2	not assigned.not annotated	no hits & (original description: none)	extracellular	0.965917	-0.285091	0.0992939	1.58836	0.155778	1.51866
AT1G04680	T1G11.7	Araport:AT1G04680,TAIR:AT1G04680,GeneID:839452		Pectin lyase-like superfamily protein		GO:0016020,GO:0030570,GO:0045490,GO:0046872	membrane|pectate lyase activity|pectin catabolic process|metal ion binding	path:ath00040	Pentose and glucuronate interconversions	10.6.3	cell wall.degradation.pectate lyases and polygalacturonases	pectate lyase family protein | chr1:1303529-1307884 REVERSE	21.3.5.2	Cell wall.pectin.modification and degradation.pectate lyase	Cell wall.pectin.modification and degradation.pectate lyase (original description: none)	extracellular	8.44824e-07	0.89526	0.145607	0.146782	1.03828e-05	0.524404
AT1G04690	KAB1	Araport:AT1G04690,TAIR:AT1G04690,GeneID:839450		potassium channel beta subunit 1		GO:0005244,GO:0005886,GO:0006813,GO:0009506,GO:0016020,GO:0034765	voltage-gated ion channel activity|plasma membrane|potassium ion transport|plasmodesma|membrane|regulation of ion transmembrane transport			34.15	transport.potassium	Symbols: KAB1, KV-BETA1 | KAB1 (POTASSIUM CHANNEL BETA SUBUNIT); oxidoreductase/ potassium channel | chr1:1313564-1315750 FORWARD	35.1	not assigned.annotated	Probable voltage-gated potassium channel subunit beta OS=Arabidopsis thaliana (sp|o23016|kcab_arath : 681.0)	plasma membrane	0.27964	0.133858	0.888768	-0.0114235	0.184116	0.16218
AT1G04700	T1G11.5	Araport:AT1G04700,TAIR:AT1G04700,GeneID:839437		PB1 domain-containing protein tyrosine kinase		GO:0001666,GO:0004674,GO:0004712,GO:0005524,GO:0005789,GO:0009686,GO:0009723,GO:0009744,GO:0009750,GO:0009873,GO:0010105,GO:0010182,GO:0046777,GO:0048510,GO:0071281,GO:2000035,GO:2000069	response to hypoxia|protein serine/threonine kinase activity|protein serine/threonine/tyrosine kinase activity|ATP binding|endoplasmic reticulum membrane|gibberellin biosynthetic process|response to ethylene|response to sucrose|response to fructose|ethylene-activated signaling pathway|negative regulation of ethylene-activated signaling pathway|sugar mediated signaling pathway|protein autophosphor…			29.4	protein.postranslational modification	protein kinase family protein | chr1:1316254-1320919 FORWARD	18.8.1.30	Protein modification.phosphorylation.TKL kinase superfamily.MAP3K-RAF kinase	Protein modification.phosphorylation.TKL kinase superfamily.MAP3K-RAF kinase (original description: none)	nucleus	0.000392327	-0.765842	0.0153563	0.381386	2.45106e-05	-0.918492
AT1G04710	PKT4	Araport:AT1G04710,TAIR:AT1G04710,GeneID:839434	EC2.3.1.16 thiolase. Its transcript levels change after inducing MUTE expression in a mute background.	peroxisomal 3-ketoacyl-CoA thiolase 4		GO:0003988,GO:0005773,GO:0005777,GO:0006635,GO:0010124,GO:0031408	acetyl-CoA C-acyltransferase activity|vacuole|peroxisome|fatty acid beta-oxidation|phenylacetate catabolic process|oxylipin biosynthetic process	path:ath00071,path:ath00280,path:ath00592,path:ath01040,path:ath04146	Fatty acid degradation|Valine, leucine and isoleucine degradation|alpha-Linolenic acid metabolism|Biosynthesis of unsaturated fatty acids|Peroxisome	13.2.4.1	amino acid metabolism.degradation.branched chain group.shared	Symbols: KAT1, PKT4 | PKT4 (PEROXISOMAL 3-KETOACYL-COA THIOLASE 4); acetyl-CoA C-acyltransferase/ catalytic | chr1:1321904-1324782 FORWARD	5.7.3.2.3	Lipid metabolism.lipid degradation.fatty acid degradation.core beta-oxidation.KAT 3-ketoacyl-CoA thiolase	Lipid metabolism.lipid degradation.fatty acid degradation.core beta-oxidation.KAT 3-ketoacyl-CoA thiolase (original description: none)	peroxisome	1.97381e-08	0.773005	0.680082	-0.0657083	8.81086e-09	0.78261
AT1G04730	CTF18	Araport:AT1G04730,TAIR:AT1G04730,GeneID:839431	Necessary for sister chromatid cohesion. Acts in synergy with ETG1.	P-loop containing nucleoside triphosphate hydrolases superfamily protein		GO:0000790,GO:0003677,GO:0005524,GO:0005634,GO:0005829,GO:0007049,GO:0031390,GO:0043596,GO:0045005	nuclear chromatin|DNA binding|ATP binding|nucleus|cytosol|cell cycle|Ctf18 RFC-like complex|nuclear replication fork|DNA-dependent DNA replication maintenance of fidelity			29.5.9	protein.degradation.AAA type	AAA-type ATPase family protein | chr1:1325385-1331086 REVERSE	35.1	not assigned.annotated	Replication factor C subunit 1 OS=Oryza sativa subsp. japonica (sp|q2r2b4|rfc1_orysj : 88.2)	nucleus	0.000402705	0.716747	0.243252	-0.220048	0.00151437	0.59678
AT1G04750	VAMP721	Araport:AT1G04750,TAIR:AT1G04750,GeneID:839419	Encodes vesicle-associated membrane protein 7B (VAMP7B, or VAMP721). Required for cell plate formation.	vesicle-associated membrane protein 721		GO:0000149,GO:0005484,GO:0005768,GO:0005886,GO:0006887,GO:0006906,GO:0009504,GO:0009506,GO:0009920,GO:0015031,GO:0016021,GO:0031201,GO:0031901	SNARE binding|SNAP receptor activity|endosome|plasma membrane|exocytosis|vesicle fusion|cell plate|plasmodesma|cell plate formation involved in plant-type cell wall biogenesis|protein transport|integral component of membrane|SNARE complex|early endosome membrane			31.4	cell.vesicle transport	Symbols: VAMP7B, VAMP721, ATVAMP721, AT VAMP7B | VAMP721 (VESICLE-ASSOCIATED MEMBRANE PROTEIN 721) | chr1:1331466-1333567 REVERSE	13.4.2.2.4	Cell cycle.cytokinesis.cell-plate formation.SNARE cell-plate vesicle fusion complex.VAMP721/VAMP722 R-SNARE component	Cell cycle.cytokinesis.cell-plate formation.SNARE cell-plate vesicle fusion complex.VAMP721/VAMP722 R-SNARE component (original description: none)	plasma membrane	0.785764	-0.0333039	0.499793	0.0589957	0.763556	0.0392597
AT1G04760	VAMP726	Araport:AT1G04760,TAIR:AT1G04760,GeneID:839424	member of Synaptobrevin -like protein family	vesicle-associated membrane protein 726		GO:0000149,GO:0005484,GO:0005768,GO:0005886,GO:0006887,GO:0006906,GO:0009507,GO:0015031,GO:0016021,GO:0031201,GO:0031901	SNARE binding|SNAP receptor activity|endosome|plasma membrane|exocytosis|vesicle fusion|chloroplast|protein transport|integral component of membrane|SNARE complex|early endosome membrane			31.4	cell.vesicle transport	Symbols: ATVAMP726, VAMP726 | ATVAMP726 | chr1:1334760-1336070 FORWARD	13.4.2.2.4	Cell cycle.cytokinesis.cell-plate formation.SNARE cell-plate vesicle fusion complex.VAMP721/VAMP722 R-SNARE component	Cell cycle.cytokinesis.cell-plate formation.SNARE cell-plate vesicle fusion complex.VAMP721/VAMP722 R-SNARE component (original description: none)	plasma membrane	0.198258	-0.431723	0.050552	-0.610255	0.500027	-0.225318
AT1G04770	F13M7.24	Araport:AT1G04770,TAIR:AT1G04770,GeneID:839418		Tetratricopeptide repeat (TPR)-like superfamily protein		GO:0005634,GO:0009658,GO:0010438,GO:0010439	nucleus|chloroplast organization|cellular response to sulfur starvation|regulation of glucosinolate biosynthetic process			33.99	development.unspecified	male sterility MS5 family protein | chr1:1336371-1337849 REVERSE	13.3.6.6.1	Cell cycle.mitosis and meiosis.meiotic recombination.meiotic exit.MS5/TDM1 meiotic exit regulator	Cell cycle.mitosis and meiosis.meiotic recombination.meiotic exit.MS5/TDM1 meiotic exit regulator (original description: none)	cytosol	0.000107619	0.615407	6.34404e-08	-1.48482	0.103525	-0.40063
AT1G04778	AT1G04778	Araport:AT1G04778,TAIR:AT1G04778,GeneID:5007663		hypothetical protein						35.1	not assigned.no ontology	unknown protein | chr1:1339892-1340327 FORWARD	35.2	not assigned.not annotated	no hits & (original description: none)	nucleus	0.883794	-0.221158	0.702617	-0.419128	0.543516	-0.682329
AT1G04780	AT1G04780	Araport:AT1G04780,TAIR:AT1G04780,GeneID:839414		Ankyrin repeat family protein						31.1	cell.organisation	ankyrin repeat family protein | chr1:1340669-1343584 REVERSE	35.2	not assigned.not annotated	no hits & (original description: none)	plasma membrane	0.0049361	-0.348355	0.514019	0.0570398	0.178438	-0.163944
AT1G04790	F13M7.22	Araport:AT1G04790,TAIR:AT1G04790,GeneID:839412		RING/U-box superfamily protein		GO:0004842,GO:0005789,GO:0006511,GO:0009414,GO:0009651,GO:0009737,GO:0009789,GO:0016021,GO:0016567,GO:0043231,GO:0046872,GO:0061630	ubiquitin-protein transferase activity|endoplasmic reticulum membrane|ubiquitin-dependent protein catabolic process|response to water deprivation|response to salt stress|response to abscisic acid|positive regulation of abscisic acid-activated signaling pathway|integral component of membrane|protein ubiquitination|intracellular membrane-bounded organelle|metal ion binding|ubiquitin protein ligase …			29.5.11.4.2	protein.degradation.ubiquitin.E3.RING	zinc finger (C3HC4-type RING finger) family protein | chr1:1345036-1348451 FORWARD	19.4.1.5.3.4	Protein degradation.peptide tagging.Ubiquitin (UBQ)-anchor addition (ubiquitylation).UBQ-ligase E3 activities.RING-domain E3 ligase activities.RING-H2-type E3 ligase	Protein degradation.peptide tagging.Ubiquitin (UBQ)-anchor addition (ubiquitylation).UBQ-ligase E3 activities.RING-domain E3 ligase activities.RING-H2-type E3 ligase (original description: none)	nucleus	1	-0.000312978	0.940522	0.00827604	0.384297	-0.112902
AT1G04800	F13M7.21	Araport:AT1G04800,TAIR:AT1G04800,GeneID:839406		glycine-rich protein						35.1.40	not assigned.no ontology.glycine rich proteins	glycine-rich protein | chr1:1348452-1349286 REVERSE	35.2	not assigned.not annotated	no hits & (original description: none)	extracellular	0.000892472	0.391361	0.000430106	0.276291	0.462226	-0.0836096
AT1G04810	F13M7.20	Araport:AT1G04810,TAIR:AT1G04810,GeneID:839409		26S proteasome regulatory complex, non-ATPase subcomplex, Rpn2/Psmd1 subunit		GO:0000502,GO:0005634,GO:0005829,GO:0005886,GO:0008540,GO:0030163,GO:0030234,GO:0034515,GO:0042176,GO:0043161	proteasome complex|nucleus|cytosol|plasma membrane|proteasome regulatory particle, base subcomplex|protein catabolic process|enzyme regulator activity|proteasome storage granule|regulation of protein catabolic process|proteasome-mediated ubiquitin-dependent protein catabolic process	path:ath03050	Proteasome	29.5.11.20	protein.degradation.ubiquitin.proteasom	26S proteasome regulatory subunit, putative | chr1:1350180-1355442 FORWARD	19.2.2.2.2	Protein degradation.26S proteasome.regulatory particle.non-ATPase subunits.RPN2 regulatory component	Protein degradation.26S proteasome.regulatory particle.non-ATPase subunits.RPN2 regulatory component (original description: none)	cytosol,nucleus	0.119424	0.191733	0.150675	0.122736	0.0271894	0.264833
AT1G04820	TUA4	Araport:AT1G04820,TAIR:AT1G04820,GeneID:839405	Encodes an alpha tubulin isoform that is expressed in roots, leaves and flowers.	tubulin alpha-4 chain		GO:0003924,GO:0005200,GO:0005525,GO:0005737,GO:0005874,GO:0007017	GTPase activity|structural constituent of cytoskeleton|GTP binding|cytoplasm|microtubule|microtubule-based process	path:ath04145	Phagosome	31.1	cell.organisation	Symbols: TUA4 | TUA4; structural constituent of cytoskeleton | chr1:1356191-1358386 REVERSE	20.1.1.1	Cytoskeleton.microtubular network.alpha-beta-Tubulin heterodimer.alpha-Tubulin component	Cytoskeleton.microtubular network.alpha-beta-Tubulin heterodimer.alpha-Tubulin component (original description: none)	cytosol	4.21943e-05	0.473573	0.101756	0.135158	0.00100119	0.372668
AT1G04830	F13M7.18	Araport:AT1G04830,TAIR:AT1G04830,GeneID:839404		Ypt/Rab-GAP domain of gyp1p superfamily protein		GO:0005096,GO:0005737,GO:0005829,GO:0006886,GO:0016192,GO:0017137,GO:0090630	GTPase activator activity|cytoplasm|cytosol|intracellular protein transport|vesicle-mediated transport|Rab GTPase binding|activation of GTPase activity			30.5	signalling.G-proteins	RabGAP/TBC domain-containing protein | chr1:1358917-1361981 REVERSE	22.9.2	Vesicle trafficking.regulation of membrane tethering and fusion.RAB-GTPase-activating protein (RAB-GAP)	Vesicle trafficking.regulation of membrane tethering and fusion.RAB-GTPase-activating protein (RAB-GAP) (original description: none)	nucleus	0.0166303	-0.355648	0.171428	0.149799	0.170037	-0.200397
AT1G04840	F13M7.17	Araport:AT1G04840,TAIR:AT1G04840,GeneID:839402		Tetratricopeptide repeat (TPR)-like superfamily protein						35.1.5	not assigned.no ontology.pentatricopeptide (PPR) repeat-containing protein	pentatricopeptide (PPR) repeat-containing protein | chr1:1362867-1364962 REVERSE	35.1	not assigned.annotated	Pentatricopeptide repeat-containing protein At1g04840 OS=Arabidopsis thaliana (sp|q9mat2|ppr10_arath : 1393.0)	cytosol	0.772183	0.0981037	0.843484	-0.0763324	0.281128	0.329922
AT1G04850	F13M7.16	Araport:AT1G04850,TAIR:AT1G04850,GeneID:839399		ubiquitin-associated (UBA)/TS-N domain-containing protein		GO:0009620,GO:0016020,GO:0046872,GO:0050832	response to fungus|membrane|metal ion binding|defense response to fungus			29.5.11	protein.degradation.ubiquitin	ubiquitin-associated (UBA)/TS-N domain-containing protein | chr1:1365118-1368844 REVERSE	35.2	not assigned.not annotated	no hits & (original description: none)	nucleus	0.826926	0.0262807	0.826174	-0.0213603	0.0379562	0.246435
AT1G04860	UBP2	Araport:AT1G04860,TAIR:AT1G04860,GeneID:839397	Encodes a ubiquitin-specific protease.	ubiquitin-specific protease 2		GO:0000502,GO:0004197,GO:0004843,GO:0006511,GO:0008270,GO:0009507,GO:0016579	proteasome complex|cysteine-type endopeptidase activity|thiol-dependent ubiquitin-specific protease activity|ubiquitin-dependent protein catabolic process|zinc ion binding|chloroplast|protein deubiquitination			29.5.11.5	protein.degradation.ubiquitin.ubiquitin protease	Symbols: UBP2, ATUBP2 | UBP2 (UBIQUITIN-SPECIFIC PROTEASE 2); ubiquitin-specific protease | chr1:1369054-1373101 REVERSE	19.4.1.6.1	Protein degradation.peptide tagging.Ubiquitin (UBQ)-anchor addition (ubiquitylation).UBQ deconjugation.UBP-type protease	Protein degradation.peptide tagging.Ubiquitin (UBQ)-anchor addition (ubiquitylation).UBQ deconjugation.UBP-type protease (original description: none)	nucleus	0.872383	-0.0207352	0.48907	0.0659081	0.917765	0.0116887
AT1G04870	PRMT10	Araport:AT1G04870,TAIR:AT1G04870,GeneID:839393	Encodes a type I protein arginine methyltransferase based on the At1g04870.2 gene model. PRMT10 can catalyze the asymmetric dimethylation of arginine 3 on histone 4 and can also methylate myelin basic protein in vitro. Mutants lacking PRMT10 flower late due to defects in the autonomous pathway and they have elevated levels of FLC transcripts.	protein arginine methyltransferase 10		GO:0005829,GO:0006355,GO:0008469,GO:0010228,GO:0016277,GO:0019919,GO:0034969,GO:0035241,GO:0035242	cytosol|regulation of transcription, DNA-templated|histone-arginine N-methyltransferase activity|vegetative to reproductive phase transition of meristem|[myelin basic protein]-arginine N-methyltransferase activity|peptidyl-arginine methylation, to asymmetrical-dimethyl arginine|histone arginine methylation|protein-arginine omega-N monomethyltransferase activity|protein-arginine omega-N asymmetric…			26.6	misc.O-methyl transferases	Symbols: PRMT10, ATPRMT10 | PRMT10; [myelin basic protein]-arginine N-methyltransferase/ histone-arginine N-methyltransferase/ methyltransferase/ protein-arginine omega-N asymmetric methyltransferase/ protein-arginine omega-N monomethyltransferase | chr1:1373234-1375762 REVERSE	35.1	not assigned.annotated	Protein arginine N-methyltransferase PRMT10 OS=Arabidopsis thaliana (sp|q9mat5|anm10_arath : 758.0)	cytosol	0.0128622	0.343229	0.289969	-0.117663	0.127965	0.206379
AT1G04880	F13M7.13	Araport:AT1G04880,TAIR:AT1G04880,GeneID:839388		HMG (high mobility group) box protein with ARID/BRIGHT DNA-binding domain-containing protein		GO:0000400,GO:0003700,GO:0005634,GO:0006355,GO:0008134,GO:0009846,GO:0009860,GO:0019760,GO:0043565,GO:0044212,GO:0090406	four-way junction DNA binding|DNA-binding transcription factor activity|nucleus|regulation of transcription, DNA-templated|transcription factor binding|pollen germination|pollen tube growth|glucosinolate metabolic process|sequence-specific DNA binding|transcription regulatory region DNA binding|pollen tube			27.3.38	RNA.regulation of transcription.AT-rich interaction domain containing transcription factor family	high mobility group (HMG1/2) family protein / ARID/BRIGHT DNA-binding domain-containing protein | chr1:1375961-1379185 REVERSE	35.1	not assigned.annotated	High mobility group B protein 15 OS=Arabidopsis thaliana (sp|q9mat6|hmg15_arath : 764.0)	nucleus	0.905269	0.107322	1	-0.00865112	0.754575	-0.209424
AT1G04900	F13M7.11	Araport:AT1G04900,TAIR:AT1G04900,GeneID:839386		NADH dehydrogenase ubiquinone complex I, assembly factor-like protein (DUF185)		GO:0005739,GO:0016274,GO:0035243	mitochondrion|protein-arginine N-methyltransferase activity|protein-arginine omega-N symmetric methyltransferase activity			35.2	not assigned.unknown	unknown protein | chr1:1383841-1387895 FORWARD	35.2	not assigned.not annotated	no hits & (original description: none)	mitochondrion	4.87942e-09	0.977582	0.949377	-0.0130263	3.85037e-12	1.24261
AT1G04910	F13M7.10	Araport:AT1G04910,TAIR:AT1G04910,GeneID:839373		O-fucosyltransferase family protein						35.1	not assigned.no ontology	unknown protein | chr1:1387871-1391187 REVERSE	35.1	not assigned.annotated	O-fucosyltransferase 1 OS=Arabidopsis thaliana (sp|q8w486|ofut1_arath : 1053.0)	golgi	0.332923	0.132488	0.029643	0.217946	0.00439673	0.376291
AT1G04920	SPS3F	Araport:AT1G04920,TAIR:AT1G04920,GeneID:839382	Encodes a protein with putative sucrose-phosphate synthase activity.	sucrose phosphate synthase 3F		GO:0005794,GO:0005986,GO:0016157,GO:0046524	Golgi apparatus|sucrose biosynthetic process|sucrose synthase activity|sucrose-phosphate synthase activity	path:ath00500	Starch and sucrose metabolism	2.1.1.1	major CHO metabolism.synthesis.sucrose.SPS	Symbols: ATSPS3F | ATSPS3F (sucrose phosphate synthase 3F); sucrose-phosphate synthase/ transferase, transferring glycosyl groups | chr1:1391502-1395864 REVERSE	3.1.2.7	Carbohydrate metabolism.sucrose metabolism.synthesis.sucrose-phosphate synthase	Carbohydrate metabolism.sucrose metabolism.synthesis.sucrose-phosphate synthase (original description: none)	cytosol	0.264625	0.350422	0.776219	-0.0917631	0.0764527	-0.632061
AT1G04930	F13M7.8	Araport:AT1G04930,TAIR:AT1G04930,GeneID:839377		hydroxyproline-rich glycoprotein family protein						35.1.41	not assigned.no ontology.hydroxyproline rich proteins	hydroxyproline-rich glycoprotein family protein | chr1:1396293-1399053 REVERSE	35.2	not assigned.not annotated	no hits & (original description: none)	nucleus	0.586196	-0.143777	0.0662757	0.384262	0.790118	0.072418
AT1G04940	Tic20-I	Araport:AT1G04940,TAIR:AT1G04940,GeneID:839374	Tic20 is believed to function as a component of the protein-conducting channel at the inner envelope membrane. Genes AT1G04940 and AT1G04945 were switched for the TAIR7 genome release to give consistency with MIPs annotation. The Arabidopsis genome encodes four Tic20 homologous proteins, AT1G04940(Tic20-I), AT2G47840(Tic20-II), AT4G03320(Tic20-IV) and AT5G55710(Tic20-V).	translocon at the inner envelope membrane of chloroplasts 20		GO:0008565,GO:0009706,GO:0016021,GO:0045037	protein transporter activity|chloroplast inner membrane|integral component of membrane|protein import into chloroplast stroma			29.3.3	protein.targeting.chloroplast	Symbols: TIC20 | TIC20 (TRANSLOCON AT THE INNER ENVELOPE MEMBRANE OF CHLOROPLASTS 20) | chr1:1399182-1400770 FORWARD	23.1.3.1.1	Protein translocation.chloroplast.inner envelope TIC translocation system.TIC-20 complex.Tic20-I/IV component	Protein translocation.chloroplast.inner envelope TIC translocation system.TIC-20 complex.Tic20-I/IV component (original description: none)	plastid	0.645046	0.317604	0.122933	-0.813509	0.617825	0.241731
AT1G04945	AT1G04945	Araport:AT1G04945,TAIR:AT1G04945,GeneID:5007664		HIT-type Zinc finger family protein		GO:0008565,GO:0009706,GO:0016021,GO:0045037	protein transporter activity|chloroplast inner membrane|integral component of membrane|protein import into chloroplast stroma			35.1	not assigned.no ontology	FUNCTIONS IN: molecular_function unknown; INVOLVED IN: biological_process unknown; LOCATED IN: cellular_component unknown; EXPRESSED IN: 14 plant structures; EXPRESSED DURING: 6 growth stages; CONTAINS InterPro DOMAIN/s: Zinc finger, HIT-type (InterPro:IPR007529); Has 296 Blast hits to 294 proteins in 138 species: Archae - 0; Bacteria - 0; Metazoa - 111; Fungi - 94; Plants - 29; Viruses - 0; Othe…	23.1.3.1.1	Protein translocation.chloroplast.inner envelope TIC translocation system.TIC-20 complex.Tic20-I/IV component	Protein translocation.chloroplast.inner envelope TIC translocation system.TIC-20 complex.Tic20-I/IV component (original description: none)	nucleus	0.016257	0.472063	0.521512	0.116992	5.6532e-06	0.847668
AT1G04950	TAFII59	Araport:AT1G04950,TAIR:AT1G04950,GeneID:839370	Encodes one of two Arabidopsis proteins with significant similarity to the histone fold TBP-associated factor TAF6. Mutants are embryo lethal and transmission of the mutant allele through the male gametophyte is significantly reduced. This is due to reduced pollen tube growth of the mutant.	TATA BOX ASSOCIATED FACTOR II 59		GO:0000124,GO:0001102,GO:0005669,GO:0006325,GO:0006366,GO:0009860,GO:0046695,GO:0046982,GO:0051090,GO:0051123	SAGA complex|RNA polymerase II activating transcription factor binding|transcription factor TFIID complex|chromatin organization|transcription by RNA polymerase II|pollen tube growth|SLIK (SAGA-like) complex|protein heterodimerization activity|regulation of DNA-binding transcription factor activity|RNA polymerase II preinitiation complex assembly	path:ath03022	Basal transcription factors	27.3.67	RNA.regulation of transcription.putative transcription regulator	Symbols: TAFII59, TAF6, ATTAF6 | TAF6 (TBP-ASSOCIATED FACTOR 6); DNA binding / RNA polymerase II transcription factor/ transcription initiation factor | chr1:1403085-1407468 REVERSE	15.3.2.3.6	RNA biosynthesis.RNA polymerase II-dependent transcription.pre-initiation complex.TFIId basal transcription regulation complex.TAF6 component	RNA biosynthesis.RNA polymerase II-dependent transcription.pre-initiation complex.TFIId basal transcription regulation complex.TAF6 component (original description: none)	nucleus	0.461777	-0.106987	0.307061	0.104339	0.304041	-0.14368
AT1G04960	F13M7.5	Araport:AT1G04960,TAIR:AT1G04960,GeneID:839346		golgin family A protein (DUF1664)						35.2	not assigned.unknown	FUNCTIONS IN: molecular_function unknown; INVOLVED IN: biological_process unknown; LOCATED IN: endomembrane system; EXPRESSED IN: 22 plant structures; EXPRESSED DURING: 13 growth stages; CONTAINS InterPro DOMAIN/s: Protein of unknown function DUF1664 (InterPro:IPR012458); BEST Arabidopsis thaliana protein match is: bZIP family transcription factor (TAIR:AT1G27000.1); Has 95 Blast hits to 94 prote…	35.2	not assigned.not annotated	no hits & (original description: none)	extracellular	0.0301672	-0.30746	0.185157	0.13724	0.62229	-0.0680418
AT1G04970	F13M7.4	Araport:AT1G04970,TAIR:AT1G04970,GeneID:839357		lipid-binding serum glycoprotein family protein		GO:0001530,GO:0005615,GO:0005773,GO:0005774,GO:0010468,GO:1903409	lipopolysaccharide binding|extracellular space|vacuole|vacuolar membrane|regulation of gene expression|reactive oxygen species biosynthetic process			35.1	not assigned.no ontology	lipid-binding serum glycoprotein family protein | chr1:1411170-1413627 FORWARD	35.1	not assigned.annotated	Putative BPI/LBP family protein At1g04970 OS=Arabidopsis thaliana (sp|q9mau5|y1049_arath : 928.0)	vacuole	1.73627e-05	-0.582132	2.19845e-05	0.398464	0.309966	-0.13153
AT1G18830	F6A14.8	Araport:AT1G18830,TAIR:AT1G18830,GeneID:838464		Transducin/WD40 repeat-like superfamily protein		GO:0000139,GO:0005198,GO:0006886,GO:0006888,GO:0030127,GO:0070971,GO:0090110,GO:0090114	Golgi membrane|structural molecule activity|intracellular protein transport|ER to Golgi vesicle-mediated transport|COPII vesicle coat|endoplasmic reticulum exit site|cargo loading into COPII-coated vesicle|COPII-coated vesicle budding	path:ath04141	Protein processing in endoplasmic reticulum	35.1	not assigned.no ontology	transducin family protein / WD-40 repeat family protein | chr1:6489309-6494218 FORWARD	22.4.1.2	Vesicle trafficking.Coat protein II (COPII) coatomer machinery.coat protein complex.Sec31 scaffolding component	Vesicle trafficking.Coat protein II (COPII) coatomer machinery.coat protein complex.Sec31 scaffolding component (original description: none)	nucleus	0.000187948	2.14178	0.13903	-1.70626	0.00584874	1.74044		F6A14.8
AT1G04985	F13M7.2	Araport:AT1G04985,TAIR:AT1G04985,GeneID:839352		triacylglycerol lipase-like protein						35.2	not assigned.unknown	unknown protein | chr1:1416343-1418482 REVERSE	35.2	not assigned.not annotated	no hits & (original description: none)	mitochondrion	0.33097	-0.131644	0.900475	0.0142667	0.601719	-0.069166
AT1G04990	F13M7.1	Araport:AT1G04990,TAIR:AT1G04990,GeneID:839351		Zinc finger C-x8-C-x5-C-x3-H type family protein	C3H	GO:0003677,GO:0003729,GO:0004518,GO:0005634,GO:0046872	DNA binding|mRNA binding|nuclease activity|nucleus|metal ion binding			27.3.11	RNA.regulation of transcription.C2H2 zinc finger family	zinc finger (CCCH-type) family protein | chr1:1419141-1421639 REVERSE	15.7.16	RNA biosynthesis.transcriptional activation.C3H zinc finger transcription factor	RNA biosynthesis.transcriptional activation.C3H zinc finger transcription factor (original description: none)	nucleus	0.00498275	0.366317	0.765975	0.0283388	1.05601e-16	1.04269
AT1G05000	PFA-DSP1	Araport:AT1G05000,TAIR:AT1G05000,GeneID:839348	Encodes an atypical dual-specificity phosphatase.	Phosphotyrosine protein phosphatases superfamily protein		GO:0004725,GO:0005737,GO:0016791	protein tyrosine phosphatase activity|cytoplasm|phosphatase activity			29.4	protein.postranslational modification	tyrosine specific protein phosphatase family protein | chr1:1425601-1428782 FORWARD	35.1	not assigned.annotated	Tyrosine-protein phosphatase DSP1 OS=Arabidopsis thaliana (sp|q9zvn4|dsp1_arath : 434.0)	cytosol	2.33363e-06	-0.665369	0.0850345	0.175303	0.00017228	-0.729649
AT1G05005	AT1G05005	Araport:AT1G05005,GeneID:28716225		PPR containing protein													1	0.220306	1	0.633983	1	0.59856
AT1G05010	EFE	Araport:AT1G05010,TAIR:AT1G05010,GeneID:839345	Encodes 1-aminocyclopropane-1-carboxylate oxidase	ethylene-forming enzyme		GO:0005507,GO:0006952,GO:0009620,GO:0009651,GO:0009693,GO:0009727,GO:0009735,GO:0009815,GO:0009835,GO:0010030,GO:0031418,GO:0051213,GO:0071281,GO:0071398,GO:0071732	copper ion binding|defense response|response to fungus|response to salt stress|ethylene biosynthetic process|detection of ethylene stimulus|response to cytokinin|1-aminocyclopropane-1-carboxylate oxidase activity|fruit ripening|positive regulation of seed germination|L-ascorbic acid binding|dioxygenase activity|cellular response to iron ion|cellular response to fatty acid|cellular response to nit…	path:ath00270	Cysteine and methionine metabolism	17.5.1.2	hormone metabolism.ethylene.synthesis-degradation.1-aminocyclopropane-1-carboxylate oxidase	Symbols: EFE, ACO4, EAT1 | EFE (ETHYLENE-FORMING ENZYME); 1-aminocyclopropane-1-carboxylate oxidase | chr1:1431190-1432858 REVERSE	11.5.1.2	Phytohormones.ethylene.synthesis.1-aminocyclopropane-1-carboxylate (ACC) oxidase	Phytohormones.ethylene.synthesis.1-aminocyclopropane-1-carboxylate (ACC) oxidase (original description: none)	golgi	0.175136	0.154296	4.42108e-09	0.435231	0.555082	-0.0667528
AT1G05020	T7A14.11	Araport:AT1G05020,TAIR:AT1G05020,GeneID:839343		ENTH/ANTH/VHS superfamily protein		GO:0005545,GO:0005794,GO:0005905,GO:0006897,GO:0015031,GO:0030136,GO:0030276,GO:0048268	1-phosphatidylinositol binding|Golgi apparatus|clathrin-coated pit|endocytosis|protein transport|clathrin-coated vesicle|clathrin binding|clathrin coat assembly			35.1.21	not assigned.no ontology.epsin N-terminal homology (ENTH) domain-containing protein	epsin N-terminal homology (ENTH) domain-containing protein / clathrin assembly protein-related | chr1:1435254-1437667 REVERSE	22.1.6.1	Vesicle trafficking.clathrin coated vesicle (CCV) machinery.CCV accessory factors.AP180 clathrin assembly protein	Vesicle trafficking.clathrin coated vesicle (CCV) machinery.CCV accessory factors.AP180 clathrin assembly protein (original description: none)	nucleus	0.754129	0.054969	0.0339989	0.299322	0.0101038	-0.547565
AT1G05030	T7A14.10	Araport:AT1G05030,TAIR:AT1G05030,GeneID:839340		Major facilitator superfamily protein		GO:0008643,GO:0016021,GO:0022857,GO:0031969	carbohydrate transport|integral component of membrane|transmembrane transporter activity|chloroplast membrane			34.2	transport.sugars	hexose transporter, putative | chr1:1438152-1441417 REVERSE	24.2.2.1.1	Solute transport.carrier-mediated transport.MFS superfamily.SP family.hexose transporter (SGB/GlcT-type)	Solute transport.carrier-mediated transport.MFS superfamily.SP family.hexose transporter (SGB/GlcT-type) (original description: none)	mitochondrion	0.350611	0.133974	0.738385	0.0387392	0.801065	0.0368301
AT1G05040	T7A14.9	Araport:AT1G05040,TAIR:AT1G05040,GeneID:839338		UBA-like domain protein						35.2	not assigned.unknown	unknown protein | chr1:1447369-1448448 REVERSE	35.2	not assigned.not annotated	no hits & (original description: none)	nucleus	0.388828	2.51553	0.766101	1.60524	0.0360997	3.81422
AT1G05055	GTF2H2	Araport:AT1G05055,TAIR:AT1G05055,GeneID:839332	Member of transcription factor TFIIH complex. Involved in transcription and DNA repair and interacts with AtXPD.	general transcription factor II H2		GO:0000439,GO:0005675,GO:0006289,GO:0006351,GO:0006357,GO:0008270	transcription factor TFIIH core complex|transcription factor TFIIH holo complex|nucleotide-excision repair|transcription, DNA-templated|regulation of transcription by RNA polymerase II|zinc ion binding	path:ath03022,path:ath03420	Basal transcription factors|Nucleotide excision repair	27.3.99	RNA.regulation of transcription.unclassified	Symbols: ATGTF2H2, GTF2H2 | GTF2H2 (GENERAL TRANSCRIPTION FACTOR IIH 2); general RNA polymerase II transcription factor | chr1:1448718-1450887 REVERSE	14.5.3.3.2	DNA damage response.DNA repair mechanisms.nucleotide excision repair (NER).multifunctional TFIIh complex.SSL1/GTF2H2 subunit	DNA damage response.DNA repair mechanisms.nucleotide excision repair (NER).multifunctional TFIIh complex.SSL1/GTF2H2 subunit (original description: none)	nucleus	0.0145114	0.426576	0.779723	0.0431277	0.00105079	0.558598
AT1G05060	T7A14.7	Araport:AT1G05060,TAIR:AT1G05060,GeneID:839336		coiled-coil protein						35.2	not assigned.unknown	unknown protein | chr1:1451030-1452872 REVERSE	35.2	not assigned.not annotated	no hits & (original description: none)	mitochondrion	0.464613	-0.114492	1.31593e-07	0.63133	0.0290687	0.321964
AT1G05065	CLE20	Araport:AT1G05065,TAIR:AT1G05065,GeneID:28716239	Member of a large family of putative ligands homologous to the Clavata3 gene. Consists of a single exon.	CLAVATA3/ESR-RELATED 20		GO:0005615,GO:0007275,GO:0033612,GO:0045168,GO:0048046	extracellular space|multicellular organism development|receptor serine/threonine kinase binding|cell-cell signaling involved in cell fate commitment|apoplast			33.99	development.unspecified	Symbols: CLE20 | CLE20 (CLAVATA3/ESR-RELATED 20); protein binding / receptor binding | chr1:1454969-1455220 REVERSE	11.10.1.10.1	Phytohormones.signalling peptides.NCRP (non-cysteine-rich-peptide) category.CLE family.CLE precursor protein	Phytohormones.signalling peptides.NCRP (non-cysteine-rich-peptide) category.CLE family.CLE precursor protein (original description: none)	endoplasmic reticulum	0.953528	0.04822	1	-0.0193815	0.610769	-0.24006
AT1G05070	T7A14.6	Araport:AT1G05070,TAIR:AT1G05070,GeneID:839330		transmembrane protein, putative (DUF1068)						35.2	not assigned.unknown	unknown protein | chr1:1457063-1458744 REVERSE	35.2	not assigned.not annotated	no hits & (original description: none)	extracellular,golgi	0.957222	0.00874184	0.359569	-0.0991548	0.143754	-0.21201
AT1G05080	T7A14.5	Araport:AT1G05080,TAIR:AT1G05080,GeneID:839328		F-box/RNI-like/FBD-like domains-containing protein						29.5.11.4.3.2	protein.degradation.ubiquitin.E3.SCF.FBOX	F-box family protein | chr1:1459091-1460579 FORWARD	35.1	not assigned.annotated	Putative FBD-associated F-box protein At1g05080 OS=Arabidopsis thaliana (sp|q9zvp2|fbd34_arath : 803.0)	cytosol	0.974249	Inf			0.520918	Inf
AT1G05087	AT1G05087	Araport:AT1G05087,GeneID:28716244		dentin sialophosphoprotein													0.235388	-0.370859	0.607328	0.133363	0.878753	-0.0564301
AT1G05090	T7A14.3	Araport:AT1G05090,TAIR:AT1G05090,GeneID:839327		dentin sialophosphoprotein-like protein						35.1	not assigned.no ontology	dentin sialophosphoprotein-related | chr1:1463202-1465622 FORWARD	35.2	not assigned.not annotated	no hits & (original description: none)	nucleus	0.203812	-0.492465	0.490649	-0.233977	0.0575209	-0.76031
AT1G05100	MAPKKK18	Araport:AT1G05100,TAIR:AT1G05100,GeneID:839324	member of MEKK subfamily	mitogen-activated protein kinase kinase kinase 18		GO:0004672,GO:0004674,GO:0004709,GO:0005524,GO:0005634,GO:0005737,GO:0006970,GO:0009737,GO:0009738,GO:0009789,GO:0023014,GO:0031098,GO:0032147,GO:0046777,GO:1900057,GO:1902457,GO:2000038	protein kinase activity|protein serine/threonine kinase activity|MAP kinase kinase kinase activity|ATP binding|nucleus|cytoplasm|response to osmotic stress|response to abscisic acid|abscisic acid-activated signaling pathway|positive regulation of abscisic acid-activated signaling pathway|signal transduction by protein phosphorylation|stress-activated protein kinase signaling cascade|activation of…	path:ath04016	MAPK signaling pathway - plant	30.6	signalling.MAP kinases	Symbols: MAPKKK18 | MAPKKK18; ATP binding / kinase/ protein kinase/ protein serine/threonine kinase | chr1:1469610-1470881 FORWARD	18.8.2.2	Protein modification.phosphorylation.STE kinase superfamily.MAP3K-MEKK kinase	Protein modification.phosphorylation.STE kinase superfamily.MAP3K-MEKK kinase (original description: none)	mitochondrion	0.123845	-0.902748	0.192989	-0.696001	0.235615	-0.712507
AT1G05120	AT1G05120	Araport:AT1G05120,TAIR:AT1G05120,GeneID:839319		Helicase protein with RING/U-box domain-containing protein		GO:0000113,GO:0000715,GO:0003677,GO:0004386,GO:0005524,GO:0006511,GO:0016567,GO:0031463,GO:0034613,GO:0046872	nucleotide-excision repair factor 4 complex|nucleotide-excision repair, DNA damage recognition|DNA binding|helicase activity|ATP binding|ubiquitin-dependent protein catabolic process|protein ubiquitination|Cul3-RING ubiquitin ligase complex|cellular protein localization|metal ion binding			27.3.44	RNA.regulation of transcription.Chromatin Remodeling Factors	SNF2 domain-containing protein / helicase domain-containing protein / RING finger domain-containing protein | chr1:1471406-1476078 REVERSE	12.4.1.5.2	Chromatin organisation.chromatin remodeling complexes.ATPase core components.Rad5/16-like group.Rad5-like chromatin remodeling factor	Chromatin organisation.chromatin remodeling complexes.ATPase core components.Rad5/16-like group.Rad5-like chromatin remodeling factor (original description: none)	nucleus	0.450806	-0.105537	0.0404545	0.211989	0.45197	0.10316
AT1G05136	AT1G05136	Araport:AT1G05136,TAIR:AT1G05136,GeneID:6240520		hypothetical protein						35.2	not assigned.unknown	unknown protein | chr1:1478923-1479063 FORWARD	35.2	not assigned.not annotated	no hits & (original description: none)	cytosol					0.728706	Inf
AT1G05140	YUP8H12.25	Araport:AT1G05140,TAIR:AT1G05140,GeneID:839307		Peptidase M50 family protein		GO:0004222,GO:0009409,GO:0009507,GO:0009706,GO:0016021,GO:0046872	metalloendopeptidase activity|response to cold|chloroplast|chloroplast inner membrane|integral component of membrane|metal ion binding			29.5.7	protein.degradation.metalloprotease	membrane-associated zinc metalloprotease, putative | chr1:1482548-1484056 FORWARD	18.14.3.2	Protein modification.peptide maturation.plastid.AraSP plastidial inner envelope protease	Protein modification.peptide maturation.plastid.AraSP plastidial inner envelope protease (original description: none)	plastid	7.99588e-05	0.482271	0.00158825	-0.279441	0.924289	0.00947298
AT1G05150	YUP8H12.24	Araport:AT1G05150,TAIR:AT1G05150,GeneID:839312		Calcium-binding tetratricopeptide family protein		GO:0005509,GO:0005768,GO:0005794,GO:0005802,GO:0005886,GO:0009506	calcium ion binding|endosome|Golgi apparatus|trans-Golgi network|plasma membrane|plasmodesma			30.3	signalling.calcium	calcium-binding EF hand family protein | chr1:1484067-1486960 REVERSE	35.1	not assigned.annotated	Uncharacterized TPR repeat-containing protein At1g05150 OS=Arabidopsis thaliana (sp|o23052|y1515_arath : 1543.0)	plasma membrane	0.538381	-0.0822954	0.760705	0.0302548	0.293557	-0.135837
AT1G05160	CYP88A3	Araport:AT1G05160,TAIR:AT1G05160,GeneID:839311	Encodes an ent-kaurenoic acid hydroxylase, a member of the CYP88A cytochrome p450 family.	cytochrome P450, family 88, subfamily A, polypeptide 3		GO:0004497,GO:0005506,GO:0005783,GO:0005789,GO:0007275,GO:0009686,GO:0010268,GO:0016021,GO:0016125,GO:0016132,GO:0020037,GO:0051777,GO:0055114	monooxygenase activity|iron ion binding|endoplasmic reticulum|endoplasmic reticulum membrane|multicellular organism development|gibberellin biosynthetic process|brassinosteroid homeostasis|integral component of membrane|sterol metabolic process|brassinosteroid biosynthetic process|heme binding|ent-kaurenoate oxidase activity|oxidation-reduction process	path:ath00904	Diterpenoid biosynthesis	17.6.1.4	hormone metabolism.gibberelin.synthesis-degradation.ent-kaurenoic acid hydroxylase/oxygenase	Symbols: CYP88A3, ATKAO1, KAO1 | CYP88A3 (CYTOCHROME P450 88 A3); ent-kaurenoate oxidase/ oxygen binding | chr1:1487378-1490947 REVERSE	11.6.1.3	Phytohormones.gibberellin.synthesis.ent-kaurene oxidase	Phytohormones.gibberellin.synthesis.ent-kaurene oxidase (original description: none)	endoplasmic reticulum	0.292162	0.173698	0.0295126	0.282144	0.691237	0.0656879
AT1G05170	YUP8H12.22	Araport:AT1G05170,TAIR:AT1G05170,GeneID:839292		Galactosyltransferase family protein		GO:0000139,GO:0005783,GO:0005794,GO:0006486,GO:0008378,GO:0016021	Golgi membrane|endoplasmic reticulum|Golgi apparatus|protein glycosylation|galactosyltransferase activity|integral component of membrane			29.7	protein.glycosylation	galactosyltransferase family protein | chr1:1491164-1494248 REVERSE	21.4.1.1.1.3	Cell wall.cell wall proteins.hydroxyproline-rich glycoproteins.arabinogalactan proteins (AGPs).glycosylation.AGP beta-1,3-galactosyltransferase	Cell wall.cell wall proteins.hydroxyproline-rich glycoproteins.arabinogalactan proteins (AGPs).glycosylation.AGP beta-1,3-galactosyltransferase (original description: none)	mitochondrion	0.612854	-0.097779	0.411695	-0.125677	0.287875	-0.202379
AT1G05180	AXR1	Araport:AT1G05180,TAIR:AT1G05180,GeneID:839286	Encodes a subunit of the RUB1 activating enzyme that regulates the protein degradation activity of Skp1-Cullin-Fbox complexes, primarily, but not exclusively, affecting auxin responses. Acts alongside AS1 to exclude BP expression from leaves.	NAD(P)-binding Rossmann-fold superfamily protein		GO:0000166,GO:0005634,GO:0005737,GO:0005829,GO:0006281,GO:0007131,GO:0009414,GO:0009734,GO:0009735,GO:0009965,GO:0010252,GO:0019781,GO:0045116	nucleotide binding|nucleus|cytoplasm|cytosol|DNA repair|reciprocal meiotic recombination|response to water deprivation|auxin-activated signaling pathway|response to cytokinin|leaf morphogenesis|auxin homeostasis|NEDD8 activating enzyme activity|protein neddylation			17.2.2	hormone metabolism.auxin.signal transduction	Symbols: AXR1 | AXR1 (AUXIN RESISTANT 1); small protein activating enzyme | chr1:1498114-1501824 REVERSE	19.4.3.3.2	Protein degradation.peptide tagging.Related-to-Ubiquitin (RUB/NEDD8)-anchor modification (neddylation).RUB activating E1 complex.small component (AXR1/AXL)	Protein degradation.peptide tagging.Related-to-Ubiquitin (RUB/NEDD8)-anchor modification (neddylation).RUB activating E1 complex.small component (AXR1/AXL) (original description: none)	cytosol	0.0545085	0.252592	0.543816	-0.0623883	0.000695039	0.43502
AT1G05190	emb2394	Araport:AT1G05190,TAIR:AT1G05190,GeneID:839273		Ribosomal protein L6 family		GO:0003735,GO:0005840,GO:0006412,GO:0009507,GO:0009570,GO:0009735,GO:0009793,GO:0009941,GO:0016020,GO:0019843	structural constituent of ribosome|ribosome|translation|chloroplast|chloroplast stroma|response to cytokinin|embryo development ending in seed dormancy|chloroplast envelope|membrane|rRNA binding	path:ath03010	Ribosome	29.2.1.1.1.2.6	protein.synthesis.ribosomal protein.prokaryotic.chloroplast.50S subunit.L6	Symbols: emb2394 | emb2394 (embryo defective 2394); structural constituent of ribosome | chr1:1502344-1503830 REVERSE	17.6.2.1.6	Protein biosynthesis.organelle translation machineries.plastidial ribosome.large subunit proteome.psRPL6 component	Protein biosynthesis.organelle translation machineries.plastidial ribosome.large subunit proteome.psRPL6 component (original description: none)	plastid	4.4477e-06	0.525585	0.0342449	-0.160754	0.268457	-0.125167
AT1G05200	GLR3.4	Araport:AT1G05200,TAIR:AT1G05200,GeneID:839268	Encodes a putative glutamate receptor GLR3 with dual localization in plastid and plasma membrane.	glutamate receptor 3.4		GO:0004970,GO:0005262,GO:0005886,GO:0006816,GO:0008066,GO:0009507,GO:0009536,GO:0009611,GO:0015276,GO:0016021,GO:0019722,GO:0070417,GO:0071230,GO:0071260,GO:0071311	ionotropic glutamate receptor activity|calcium channel activity|plasma membrane|calcium ion transport|glutamate receptor activity|chloroplast|plastid|response to wounding|ligand-gated ion channel activity|integral component of membrane|calcium-mediated signaling|cellular response to cold|cellular response to amino acid stimulus|cellular response to mechanical stimulus|cellular response to acetate			30.1	signalling.in sugar and nutrient physiology	Symbols: ATGLR3.4, GLR3.4, GLUR3 | ATGLR3.4; intracellular ligand-gated ion channel | chr1:1505317-1509152 FORWARD	24.3.9	Solute transport.channels.GLR ligand-gated cation channel	Solute transport.channels.GLR ligand-gated cation channel (original description: none)	plasma membrane	0.0676624	0.293015	0.133802	-0.143008	0.534982	0.0821346
AT1G05205	AT1G05205	Araport:AT1G05205,TAIR:AT1G05205,GeneID:839266		hexokinase-1 protein						35.2	not assigned.unknown	unknown protein | chr1:1509103-1510281 REVERSE	35.2	not assigned.not annotated	no hits & (original description: none)	nucleus	0.0162064	0.381386	0.896663	0.0167717	0.000244081	0.565966
AT1G05210	YUP8H12.18	Araport:AT1G05210,TAIR:AT1G05210,GeneID:839261		Transmembrane protein 97, Putative						35.2	not assigned.unknown	FUNCTIONS IN: molecular_function unknown; INVOLVED IN: biological_process unknown; LOCATED IN: endomembrane system; EXPRESSED IN: 17 plant structures; EXPRESSED DURING: 11 growth stages; CONTAINS InterPro DOMAIN/s: Transmembrane protein 97, predicted (InterPro:IPR016964); BEST Arabidopsis thaliana protein match is: unknown protein (TAIR:AT2G32380.1); Has 101 Blast hits to 101 proteins in 32 speci…	35.2	not assigned.not annotated	no hits & (original description: none)	extracellular	0.854271	-0.0518765	0.224831	-0.278729	0.755155	0.0766378
AT1G05220	YUP8H12.17	Araport:AT1G05220,TAIR:AT1G05220,GeneID:839258		Transmembrane protein 97, Putative						35.2	not assigned.unknown	FUNCTIONS IN: molecular_function unknown; INVOLVED IN: biological_process unknown; LOCATED IN: endomembrane system; CONTAINS InterPro DOMAIN/s: Transmembrane protein 97, predicted (InterPro:IPR016964); BEST Arabidopsis thaliana protein match is: unknown protein (TAIR:AT1G05210.1); Has 103 Blast hits to 103 proteins in 33 species: Archae - 0; Bacteria - 0; Metazoa - 50; Fungi - 10; Plants - 41; Vi…	35.2	not assigned.not annotated	no hits & (original description: none)	extracellular	0.038642	-1.16229	0.834366	-0.126704	0.0437121	-1.12579
AT1G05230	HDG2	Araport:AT1G05230,TAIR:AT1G05230,GeneID:839256	Encodes a homeobox-leucine zipper family protein belonging to the HD-ZIP IV family. Mutants have trichomes that appear glass-like under a dissecting microscope as compared to the wild-type trichomes. The mutations do not affect trichome growth or branch number.	homeodomain GLABROUS 2	HD-ZIP	GO:0003700,GO:0005634,GO:0008289,GO:0010090,GO:0043565,GO:0048497	DNA-binding transcription factor activity|nucleus|lipid binding|trichome morphogenesis|sequence-specific DNA binding|maintenance of floral organ identity			27.3.22	RNA.regulation of transcription.HB,Homeobox transcription factor family	Symbols: HDG2 | HDG2 (HOMEODOMAIN GLABROUS 2); DNA binding / transcription factor | chr1:1512901-1517248 REVERSE	15.7.3.3	RNA biosynthesis.transcriptional activation.HB (Homeobox) superfamily.HD-ZIP IV transcription factor	RNA biosynthesis.transcriptional activation.HB (Homeobox) superfamily.HD-ZIP IV transcription factor (original description: none)	nucleus	0.146007	0.199703	0.862948	-0.0158185	0.449095	-0.10281
AT1G05240	YUP8H12.15	Araport:AT1G05240,TAIR:AT1G05240,GeneID:839237		Peroxidase superfamily protein		GO:0004601,GO:0005576,GO:0006979,GO:0009505,GO:0009506,GO:0009664,GO:0009808,GO:0020037,GO:0042744,GO:0046872	peroxidase activity|extracellular region|response to oxidative stress|plant-type cell wall|plasmodesma|plant-type cell wall organization|lignin metabolic process|heme binding|hydrogen peroxide catabolic process|metal ion binding	path:ath00940	Phenylpropanoid biosynthesis	26.12	misc.peroxidases	peroxidase, putative | chr1:1521137-1522681 FORWARD	35.1	not assigned.annotated	Peroxidase 1 OS=Arabidopsis thaliana (sp|p0di10|per1_arath : 598.0)	extracellular	0.0990024	-0.883264	0.0816461	0.658802	0.691929	0.569643
AT1G05250	AtPRX1	Araport:AT1G05250,TAIR:AT1G05250,GeneID:838206	Encodes a cationic cell-wall-bound peroxidase homolog that is involved in the lignification of cell walls.	Peroxidase superfamily protein		GO:0004601,GO:0005576,GO:0006979,GO:0009505,GO:0009506,GO:0009664,GO:0009808,GO:0020037,GO:0042744,GO:0046872	peroxidase activity|extracellular region|response to oxidative stress|plant-type cell wall|plasmodesma|plant-type cell wall organization|lignin metabolic process|heme binding|hydrogen peroxide catabolic process|metal ion binding	path:ath00940	Phenylpropanoid biosynthesis	26.12	misc.peroxidases	peroxidase, putative | chr1:1525601-1527234 REVERSE	35.1	not assigned.annotated	Peroxidase 1 OS=Arabidopsis thaliana (sp|p0di10|per1_arath : 598.0)	extracellular	0.065519	-0.881908	0.0460017	1.4438	0.00805338	-1.36024
AT1G05260	RCI3	Araport:AT1G05260,TAIR:AT1G05260,GeneID:837028	Encodes a cold-inducible cationic peroxidase that is involved in the stress response. In response to low temperature, RCI3 transcripts accumulate in the aerial part and in roots of etiolated seedlings but only in roots of light-grown seedlings.	Peroxidase superfamily protein		GO:0004601,GO:0005576,GO:0005783,GO:0006979,GO:0009269,GO:0009409,GO:0009505,GO:0009506,GO:0020037,GO:0042538,GO:0042744,GO:0046872	peroxidase activity|extracellular region|endoplasmic reticulum|response to oxidative stress|response to desiccation|response to cold|plant-type cell wall|plasmodesma|heme binding|hyperosmotic salinity response|hydrogen peroxide catabolic process|metal ion binding	path:ath00940	Phenylpropanoid biosynthesis	20.2.2	stress.abiotic.cold	Symbols: RCI3, RCI3A | RCI3 (RARE COLD INDUCIBLE GENE 3); peroxidase | chr1:1529767-1531439 FORWARD	35.1	not assigned.annotated	Peroxidase 3 OS=Arabidopsis thaliana (sp|o23044|per3_arath : 638.0)	extracellular	8.69798e-08	-0.940547	0.0815779	-0.297332	1.73896e-18	-1.25839
AT1G05270	YUP8H12.12	Araport:AT1G05270,TAIR:AT1G05270,GeneID:837027		TraB family protein						27.3.35	RNA.regulation of transcription.bZIP transcription factor family	TraB family protein | chr1:1531641-1534410 REVERSE	35.2	not assigned.not annotated	no hits & (original description: none)	mitochondrion	0.442813	0.0993935	0.584545	0.0506187	0.629214	0.0617428
AT1G05280	YUP8H12.11	Araport:AT1G05280,TAIR:AT1G05280,GeneID:837026		ERV-F (C)1 provirus ancestral Env polyprotein, putative (DUF604)						35.1	not assigned.no ontology	fringe-related protein | chr1:1535444-1537525 REVERSE	35.2	not assigned.not annotated	no hits & (original description: none)	plasma membrane	0.703183	-0.18684	0.668485	-0.200299	0.642596	-0.221981
AT1G05300	ZIP5	Araport:AT1G05300,TAIR:AT1G05300,GeneID:837029	member of Fe(II) transporter isolog family	zinc transporter 5 precursor		GO:0005385,GO:0005886,GO:0016021,GO:0071577	zinc ion transmembrane transporter activity|plasma membrane|integral component of membrane|zinc ion transmembrane transport			34.12	transport.metal	Symbols: ZIP5 | ZIP5; cation transmembrane transporter/ metal ion transmembrane transporter | chr1:1545106-1547849 REVERSE	24.2.11.1	Solute transport.carrier-mediated transport.ZIP family.metal cation transporter (ZIP-type)	Solute transport.carrier-mediated transport.ZIP family.metal cation transporter (ZIP-type) (original description: none)	plasma membrane	0.795645	0.0679757	0.00707393	0.401773	0.000819451	0.83063
AT1G05310	YUP8H12.7	Araport:AT1G05310,TAIR:AT1G05310,GeneID:837030		Pectin lyase-like superfamily protein		GO:0005576,GO:0005618,GO:0030599,GO:0042545,GO:0045330,GO:0045490	extracellular region|cell wall|pectinesterase activity|cell wall modification|aspartyl esterase activity|pectin catabolic process			10.8.1	cell wall.pectin*esterases.PME	pectinesterase family protein | chr1:1550543-1552517 REVERSE	21.3.1.2.1	Cell wall.pectin.homogalacturonan.modification and degradation.pectin methylesterase	Cell wall.pectin.homogalacturonan.modification and degradation.pectin methylesterase (original description: none)	extracellular	0.133728	0.42125	0.0545751	0.476825	0.0355811	1.04943
AT1G05320	YUP8H12.6	Araport:AT1G05320,TAIR:AT1G05320,GeneID:837031		myosin heavy chain, embryonic smooth protein						31.1	cell.organisation	FUNCTIONS IN: molecular_function unknown; INVOLVED IN: biological_process unknown; LOCATED IN: cellular_component unknown; EXPRESSED IN: fruit; CONTAINS InterPro DOMAIN/s: Prefoldin (InterPro:IPR009053); BEST Arabidopsis thaliana protein match is: unknown protein (TAIR:AT2G32240.1); Has 205658 Blast hits to 89336 proteins in 2499 species: Archae - 2336; Bacteria - 33619; Metazoa - 92986; Fungi - …	35.2	not assigned.not annotated	no hits & (original description: none)	endoplasmic reticulum	0.131996	0.199465	6.3941e-05	0.379625	0.0782581	0.230802
AT1G05330	YUP8H12.5	Araport:AT1G05330,TAIR:AT1G05330,GeneID:837032		hypothetical protein						35.2	not assigned.unknown	unknown protein | chr1:1558170-1558583 FORWARD	35.2	not assigned.not annotated	no hits & (original description: none)	cytosol	0.733214	1.18027	1	0.526631	1	0.0167738
AT1G05340	YUP8H12.4	Araport:AT1G05340,TAIR:AT1G05340,GeneID:837033		cysteine-rich TM module stress tolerance protein						35.2	not assigned.unknown	unknown protein | chr1:1558844-1559903 REVERSE	35.2	not assigned.not annotated	no hits & (original description: none)	cytosol	2.1541e-08	-1.41849	9.70887e-07	0.728671	4.17624e-06	-0.870063
AT1G05350	YUP8H12.3	Araport:AT1G05350,TAIR:AT1G05350,GeneID:837034		NAD(P)-binding Rossmann-fold superfamily protein		GO:0005524,GO:0005737,GO:0005829,GO:0046872,GO:0071566,GO:0071569	ATP binding|cytoplasm|cytosol|metal ion binding|UFM1 activating enzyme activity|protein ufmylation			35.1	not assigned.no ontology	thiF family protein | chr1:1560678-1564123 REVERSE	19.4.6.2	Protein degradation.peptide tagging.Ubiquitin-fold-modifier (UFM)-anchor addition.UFM activating E1 protein	Protein degradation.peptide tagging.Ubiquitin-fold-modifier (UFM)-anchor addition.UFM activating E1 protein (original description: none)	cytosol	0.186424	0.185155	0.424776	-0.0879755	0.00127559	0.436113
AT1G05360	KMS2	Araport:AT1G05360,TAIR:AT1G05360,GeneID:837035	KMS2 encode a endoplasmic reticulum protein involved in the early secretory pathway.	vacuole membrane-like protein		GO:0000407,GO:0005783,GO:0005789,GO:0006887,GO:0007029,GO:0007030,GO:0010256,GO:0016021,GO:0016192,GO:0016236	phagophore assembly site|endoplasmic reticulum|endoplasmic reticulum membrane|exocytosis|endoplasmic reticulum organization|Golgi organization|endomembrane system organization|integral component of membrane|vesicle-mediated transport|macroautophagy			35.2	not assigned.unknown	unknown protein | chr1:1564598-1567465 FORWARD	35.1	not assigned.annotated	Vacuole membrane protein KMS2 OS=Arabidopsis thaliana (sp|f4i8q7|kms2_arath : 807.0)	endoplasmic reticulum	0.330228	-0.155673	0.995401	-0.00172879	0.43497	-0.119464
AT1G05370	YUP8H12.1	Araport:AT1G05370,TAIR:AT1G05370,GeneID:837038		Sec14p-like phosphatidylinositol transfer family protein		GO:0000139,GO:0005886,GO:0015031	Golgi membrane|plasma membrane|protein transport			35.2	not assigned.unknown	FUNCTIONS IN: molecular_function unknown; INVOLVED IN: biological_process unknown; LOCATED IN: cellular_component unknown; EXPRESSED IN: shoot apex, hypocotyl, flower, seed; EXPRESSED DURING: petal differentiation and expansion stage, E expanded cotyledon stage; CONTAINS InterPro DOMAIN/s: Cellular retinaldehyde-binding/triple function, C-terminal (InterPro:IPR001251), Phosphatidylinositol transf…	35.2	not assigned.not annotated	no hits & (original description: none)	cytosol	0.335699	0.364974	0.649378	0.175696	0.200997	0.469796
AT1G05380	T25N20.3	Araport:AT1G05380,TAIR:AT1G05380,GeneID:837039		Acyl-CoA N-acyltransferase with RING/FYVE/PHD-type zinc finger protein		GO:0004402,GO:0005634,GO:0009506,GO:0010385,GO:0042393,GO:0043971,GO:0043972,GO:0044030,GO:0044154,GO:0046872,GO:0080188	histone acetyltransferase activity|nucleus|plasmodesma|double-stranded methylated DNA binding|histone binding|histone H3-K18 acetylation|histone H3-K23 acetylation|regulation of DNA methylation|histone H3-K14 acetylation|metal ion binding|RNA-directed DNA methylation			27.3.63	RNA.regulation of transcription.PHD finger transcription factor	DNA binding | chr1:1576863-1582614 FORWARD	15.7.31	RNA biosynthesis.transcriptional activation.PHD finger transcription factor	RNA biosynthesis.transcriptional activation.PHD finger transcription factor (original description: none)	nucleus	0.471734	0.0953653	0.00742326	0.250754	0.245671	0.148073
AT1G05385	LPA19	Araport:AT1G05385,TAIR:AT1G05385,GeneID:837040	Encodes a Psb27 homolog involved in photosystem II biogenesis.	photosystem II 11 kDa protein-like protein		GO:0009507,GO:0009543,GO:0010207	chloroplast|chloroplast thylakoid lumen|photosystem II assembly			1.1.1.2	PS.lightreaction.photosystem II.PSII polypeptide subunits	photosystem II 11 kDa protein-related | chr1:1582671-1583718 REVERSE	35.1	not assigned.annotated	Photosystem II D1 precursor processing protein PSB27-H2, chloroplastic OS=Arabidopsis thaliana (sp|q9zvz9|pb27b_arath : 371.0)	plastid	6.06473e-05	0.571763	0.0532995	-0.227708	0.645789	-0.0707774
AT1G05400	T25N20.5	Araport:AT1G05400,TAIR:AT1G05400,GeneID:837041		hypothetical protein						35.2	not assigned.unknown	unknown protein | chr1:1584073-1585421 FORWARD	35.2	not assigned.not annotated	no hits & (original description: none)	plasma membrane	0.284747	-0.603117	0.223783	0.518649	0.881676	-0.145153
AT1G05410	T25N20.6	Araport:AT1G05410,TAIR:AT1G05410,GeneID:837042		CDPK adapter, putative (DUF1423)						35.2	not assigned.unknown	unknown protein | chr1:1585371-1587778 REVERSE	35.2	not assigned.not annotated	no hits & (original description: none)	cytosol	0.960396	-0.0106336	0.299148	0.134453	1	-0.00253765
AT1G05420	OFP12	Araport:AT1G05420,TAIR:AT1G05420,GeneID:837043		ovate family protein 12		GO:0005634,GO:0045892	nucleus|negative regulation of transcription, DNA-templated			33.99	development.unspecified	Symbols: ATOFP12, OFP12 | OFP12 (OVATE FAMILY PROTEIN 12) | chr1:1590073-1590753 FORWARD	15.7.39	RNA biosynthesis.transcriptional activation.OFP transcription factor	RNA biosynthesis.transcriptional activation.OFP transcription factor (original description: none)	nucleus	0.44598	0.661412	0.124857	1.06888	0.119322	1.16368
AT1G05430	T25N20.8	Araport:AT1G05430,TAIR:AT1G05430,GeneID:837044		hypothetical protein						35.2	not assigned.unknown	unknown protein | chr1:1594057-1595818 REVERSE	35.2	not assigned.not annotated	no hits & (original description: none)	mitochondrion	0.221595	0.165888	0.16818	0.140957	0.0992317	0.22227
AT1G05440	T25N20.9	Araport:AT1G05440,TAIR:AT1G05440,GeneID:837045		C-8 sterol isomerase						35.2	not assigned.unknown	unknown protein | chr1:1596007-1597848 REVERSE	35.2	not assigned.not annotated	no hits & (original description: none)	cytosol,plasma membrane	0.399434	-0.344069	0.872484	0.064207	0.375014	-0.371661
AT1G05450	T25N20.10	Araport:AT1G05450,TAIR:AT1G05450,GeneID:837046	Encodes a Protease inhibitor/seed storage/LTP family protein	Bifunctional inhibitor/lipid-transfer protein/seed storage 2S albumin superfamily protein						26.21	misc.protease inhibitor/seed storage/lipid transfer protein (LTP) family protein	protease inhibitor/seed storage/lipid transfer protein (LTP)-related | chr1:1599911-1601214 FORWARD	35.2	not assigned.not annotated	no hits & (original description: none)	cytosol	0.112438	-0.818523	0.558488	0.245238	0.0458709	-1.07515
AT1G05460	SDE3	Araport:AT1G05460,TAIR:AT1G05460,GeneID:837047	Encodes a protein with similarity to RNA helicases. Mutants are defective in post-transcriptional gene silencing.	P-loop containing nucleoside triphosphate hydrolases superfamily protein		GO:0003724,GO:0005524,GO:0005829,GO:0009616,GO:0035194,GO:0043186	RNA helicase activity|ATP binding|cytosol|virus induced gene silencing|posttranscriptional gene silencing by RNA|P granule			27.1.2	RNA.processing.RNA helicase	Symbols: SDE3 | SDE3 (SILENCING DEFECTIVE); RNA helicase | chr1:1601148-1605027 REVERSE	35.1	not assigned.annotated	Probable RNA helicase SDE3 OS=Arabidopsis thaliana (sp|q8gyd9|sde3_arath : 1985.0)	cytosol	0.0986642	0.38408	0.267619	-0.179591	0.191454	0.214116
AT1G05470	CVP2	Araport:AT1G05470,TAIR:AT1G05470,GeneID:837048	Encodes an inositol polyphosphate 5' phosphatase (5PTase) that is required for the proper recruitment of cells into developing vascular tissue in leaves and cotyledons. It is most similar to Type I 5PTases that are known to cleave a phosphate from IP3 or IP4. cvp2 mutants have elevated levels of IP3 and are hypersensitive to ABA in seed germination assays.	DNAse I-like superfamily protein		GO:0004439,GO:0005622,GO:0009737,GO:0009738,GO:0010051,GO:0010067,GO:0010305,GO:0010588,GO:0030154,GO:0032957,GO:0034485,GO:0046030,GO:0046855,GO:0046856,GO:0048016	phosphatidylinositol-4,5-bisphosphate 5-phosphatase activity|intracellular|response to abscisic acid|abscisic acid-activated signaling pathway|xylem and phloem pattern formation|procambium histogenesis|leaf vascular tissue pattern formation|cotyledon vascular tissue pattern formation|cell differentiation|inositol trisphosphate metabolic process|phosphatidylinositol-3,4,5-trisphosphate 5-phosphata…			28.1	DNA.synthesis/chromatin structure	Symbols: CVP2 | CVP2 (COTYLEDON VASCULAR PATTERN 2); hydrolase/ inositol trisphosphate phosphatase | chr1:1607357-1611703 REVERSE	50.3.1	Enzyme classification.EC_3 hydrolases.EC_3.1 hydrolase acting on ester bond	Type IV inositol polyphosphate 5-phosphatase 6 OS=Arabidopsis thaliana (sp|q9lr47|ip5p6_arath : 595.0) & Enzyme classification.EC_3 hydrolases.EC_3.1 hydrolase acting on ester bond(50.3.1 : 269.3) (original description: none)	nucleus	0.945206	-0.0119442	0.196453	-0.17701	7.46491e-06	-0.791157
AT1G05490	chr31	Araport:AT1G05490,TAIR:AT1G05490,GeneID:837051		chromatin remodeling 31		GO:0003677,GO:0004386,GO:0005524,GO:0005634,GO:1900370	DNA binding|helicase activity|ATP binding|nucleus|positive regulation of RNA interference	path:ath03440	Homologous recombination	27.3.44	RNA.regulation of transcription.Chromatin Remodeling Factors	Symbols: chr31 | chr31 (chromatin remodeling 31); ATP binding / DNA binding / helicase/ nucleic acid binding | chr1:1618602-1623452 REVERSE	15.5.5	RNA biosynthesis.siRNA biogenesis.CLSY3/4 regulator protein	RNA biosynthesis.siRNA biogenesis.CLSY3/4 regulator protein (original description: none)	nucleus	8.25284e-07	1.8808	0.20542	0.577326	1.14049e-14	2.5962
AT1G05500	NTMC2T2.1	Araport:AT1G05500,TAIR:AT1G05500,GeneID:837052	Encodes a endomembrane-localized synaptotagmin. Synaptotagmin family proteins are calcium sensors that regulate exocytosis in mammalian cells.	Calcium-dependent lipid-binding (CaLB domain) family protein		GO:0005783,GO:0005886,GO:0006869,GO:0008289,GO:0009506,GO:0012505,GO:0016021,GO:0046872	endoplasmic reticulum|plasma membrane|lipid transport|lipid binding|plasmodesma|endomembrane system|integral component of membrane|metal ion binding			35.1.19	not assigned.no ontology.C2 domain-containing protein	Symbols: SYTE, ATSYTE, NTMC2TYPE2.1, NTMC2T2.1 | NTMC2T2.1 | chr1:1624955-1629224 FORWARD	35.1	not assigned.annotated	Synaptotagmin-5 OS=Arabidopsis thaliana (sp|q8l706|syt5_arath : 1050.0)	plasma membrane	0.0981797	0.212995	0.978828	0.0036894	0.0530777	0.245571
AT1G05510	OBAP1a	Araport:AT1G05510,TAIR:AT1G05510,GeneID:837053	Protein is tyrosine-phosphorylated and its phosphorylation state is modulated in response to ABA in Arabidopsis thaliana seeds.	naphthalene 1,2-dioxygenase subunit alpha (DUF1264)		GO:0005811,GO:0009737,GO:0009793,GO:0010344,GO:0019915	lipid droplet|response to abscisic acid|embryo development ending in seed dormancy|seed oilbody biogenesis|lipid storage			35.2	not assigned.unknown	Protein is tyrosine-phosphorylated and its phosphorylation state is modulated in response to ABA in Arabidopsis thaliana seeds. | chr1:1629446-1630863 FORWARD	35.1	not assigned.annotated	Oil body-associated protein 1A OS=Arabidopsis thaliana (sp|q9zvy7|obp1a_arath : 480.0)	cytosol	0.906979	0.514604	0.99518	-0.370887	0.214183	1.82761
AT1G05520	T25N20.17	Araport:AT1G05520,TAIR:AT1G05520,GeneID:837054		Sec23/Sec24 protein transport family protein		GO:0000139,GO:0003400,GO:0005096,GO:0005783,GO:0005789,GO:0006886,GO:0007030,GO:0008270,GO:0008360,GO:0016236,GO:0030127,GO:0090110	Golgi membrane|regulation of COPII vesicle coating|GTPase activator activity|endoplasmic reticulum|endoplasmic reticulum membrane|intracellular protein transport|Golgi organization|zinc ion binding|regulation of cell shape|macroautophagy|COPII vesicle coat|cargo loading into COPII-coated vesicle	path:ath04141	Protein processing in endoplasmic reticulum	29.3.4.2	protein.targeting.secretory pathway.golgi	transport protein, putative | chr1:1630900-1635711 REVERSE	22.4.1.3.1	Vesicle trafficking.Coat protein II (COPII) coatomer machinery.coat protein complex.Sec23/24 cargo adaptor subcomplex.Sec23 component	Vesicle trafficking.Coat protein II (COPII) coatomer machinery.coat protein complex.Sec23/24 cargo adaptor subcomplex.Sec23 component (original description: none)	endoplasmic reticulum,golgi	0.906751	0.0175448	0.0896382	0.158888	0.00956215	0.327968
AT1G05530	UGT75B2	Araport:AT1G05530,TAIR:AT1G05530,GeneID:837055	Encodes a protein with glucosyltransferase activity with high sequence homology to UGT1 (AT1G05560). It belongs to an UGT subfamily that binds UDP-glucose but not UDP-glucuronate, UDP-galactose, or UDP-rhamnose as the glycosyl donor. UGT2 was shown to be able to use abscisic acid as glycosylation substrate in the presence of UDP-glucose.	UDP-glucosyl transferase 75B2		GO:0005794,GO:0008194,GO:0035251,GO:0043231,GO:0047215,GO:0080043,GO:0080044	Golgi apparatus|UDP-glycosyltransferase activity|UDP-glucosyltransferase activity|intracellular membrane-bounded organelle|indole-3-acetate beta-glucosyltransferase activity|quercetin 3-O-glucosyltransferase activity|quercetin 7-O-glucosyltransferase activity			26.2	misc.UDP glucosyl and glucoronyl transferases	Symbols: UGT75B2, UGT2 | UGT75B2 (UDP-GLUCOSYL TRANSFERASE 75B2); UDP-glucosyltransferase/ UDP-glycosyltransferase/ abscisic acid glucosyltransferase/ transferase, transferring glycosyl groups | chr1:1636496-1637863 REVERSE	50.2.4	Enzyme classification.EC_2 transferases.EC_2.4 glycosyltransferase	UDP-glycosyltransferase 75B2 OS=Arabidopsis thaliana (sp|q9zvy5|u75b2_arath : 893.0) & Enzyme classification.EC_2 transferases.EC_2.4 glycosyltransferase(50.2.4 : 321.8) (original description: none)	plastid	0.0805661	-0.871627	0.291336	-0.479188	0.000415344	-1.87055
AT1G05540	T25N20.19	Araport:AT1G05540,TAIR:AT1G05540,GeneID:837056		hypothetical protein (DUF295)						35.2	not assigned.unknown	unknown protein | chr1:1639286-1640811 FORWARD	35.2	not assigned.not annotated	no hits & (original description: none)	mitochondrion	0.00583179	-0.86968	0.119288	-0.417694	8.80245e-10	-2.32238
AT1G05550	T25N20.20	Araport:AT1G05550,TAIR:AT1G05550,GeneID:837057		hypothetical protein (DUF295)						35.2	not assigned.unknown	unknown protein | chr1:1641098-1642662 REVERSE	35.2	not assigned.not annotated	no hits & (original description: none)	plasma membrane	0.0705275		0.596367	-0.837582	0.150076	-3.14087
AT1G05560	UGT75B1	Araport:AT1G05560,TAIR:AT1G05560,GeneID:837058	A UDP-glucose transferase localized in the phragmoplast. It has been co-purified with the callose synthase complex and may transfer UDP-glucose from sucrose synthase to the callose synthase and thus help form a substrate channel for the synthesis of callose at the forming cell plate. Induced by salicylic acid. Independent of NPR1 for their induction by salicylic acid. UGT1 encodes a protein with …	UDP-glucosyltransferase 75B1		GO:0005794,GO:0005856,GO:0008194,GO:0009524,GO:0009751,GO:0009920,GO:0035251,GO:0043231,GO:0046482,GO:0047215,GO:0048471,GO:0080002,GO:0080043,GO:0080044	Golgi apparatus|cytoskeleton|UDP-glycosyltransferase activity|phragmoplast|response to salicylic acid|cell plate formation involved in plant-type cell wall biogenesis|UDP-glucosyltransferase activity|intracellular membrane-bounded organelle|para-aminobenzoic acid metabolic process|indole-3-acetate beta-glucosyltransferase activity|perinuclear region of cytoplasm|UDP-glucose:4-aminobenzoate acylgl…			17.2.1	hormone metabolism.auxin.synthesis-degradation	Symbols: UGT1, UGT75B1 | UGT75B1 (UDP-GLUCOSYLTRANSFERASE 75B1); UDP-glucose:4-aminobenzoate acylglucosyltransferase/ UDP-glucosyltransferase/ UDP-glycosyltransferase/ abscisic acid glucosyltransferase/ transferase, transferring glycosyl groups | chr1:1645498-1647147 REVERSE	50.2.4	Enzyme classification.EC_2 transferases.EC_2.4 glycosyltransferase	UDP-glycosyltransferase 75B1 OS=Arabidopsis thaliana (sp|q9lr44|u75b1_arath : 926.0) & Enzyme classification.EC_2 transferases.EC_2.4 glycosyltransferase(50.2.4 : 326.4) (original description: none)	plastid	2.00139e-05	-0.709513	0.124893	-0.160373	1.53875e-05	-0.800255
AT1G05570	CALS1	Araport:AT1G05570,TAIR:AT1G05570,GeneID:837059	Encodes a callose synthase 1 catalytic subunit . Member of Glycosyltransferase Family- 48.	callose synthase 1		GO:0000148,GO:0003843,GO:0005886,GO:0006075,GO:0008360,GO:0009504,GO:0009506,GO:0016021,GO:0071555	1,3-beta-D-glucan synthase complex|1,3-beta-D-glucan synthase activity|plasma membrane|(1->3)-beta-D-glucan biosynthetic process|regulation of cell shape|cell plate|plasmodesma|integral component of membrane|cell wall organization			3.6	minor CHO metabolism.callose	Symbols: CALS1, GSL06, ATGSL6, ATGSL06, GSL6 | CALS1 (CALLOSE SYNTHASE 1); 1,3-beta-glucan synthase/ transferase, transferring glycosyl groups | chr1:1647706-1658686 REVERSE	21.7.1	Cell wall.callose.callose synthase	Cell wall.callose.callose synthase (original description: none)	plasma membrane	2.88044e-08	-0.661732	2.92867e-06	0.364463	0.0913352	-0.19545
AT1G05575	AT1G05575	Araport:AT1G05575,TAIR:AT1G05575,GeneID:837061		transmembrane protein						35.2	not assigned.unknown	unknown protein | chr1:1661691-1662187 REVERSE	35.2	not assigned.not annotated	no hits & (original description: none)	endoplasmic reticulum	0.000134499	0.985352	0.378254	0.160992	0.263344	0.441795
AT1G05577	AT1G05577	Araport:AT1G05577,TAIR:AT1G05577,GeneID:837062		UPSTREAM OF FLC protein (DUF966)						35.2	not assigned.unknown	unknown protein | chr1:1662370-1664398 REVERSE	35.1	not assigned.annotated	Protein UPSTREAM OF FLC OS=Arabidopsis thaliana (sp|q9lx14|ufc_arath : 94.0)	nucleus	1	0.182971	1	0.245456	0.883894	0.433716
AT1G05590	HEXO2	Araport:AT1G05590,TAIR:AT1G05590,GeneID:837064	Encodes a protein with beta-hexosaminidase activity (the enzyme is active with p-nitrophenyl-beta-N-acetylglucosaminide as substrate but displayed only a minor activity toward p-nitrophenyl-beta-N-acetylgalactosaminide). Chitotriose-PA was digested almost completely overnight by a 50%25 ammonium sulfate fraction of a supernatant yeast expressing AtHEX3.	beta-hexosaminidase 2		GO:0004563,GO:0005886,GO:0005975,GO:0015929,GO:0035251,GO:0102148	beta-N-acetylhexosaminidase activity|plasma membrane|carbohydrate metabolic process|hexosaminidase activity|UDP-glucosyltransferase activity|N-acetyl-beta-D-galactosaminidase activity	path:ath00511,path:ath00520,path:ath00531,path:ath00603,path:ath00604	Other glycan degradation|Amino sugar and nucleotide sugar metabolism|Glycosaminoglycan degradation|Glycosphingolipid biosynthesis - globo and isoglobo series|Glycosphingolipid biosynthesis - ganglio series	29.7.5	protein.glycosylation.alpha-1,3-mannosyl-glycoprotein-beta-1,2-N-acetylglucosaminyltransferase(GnTI)	Symbols: HEXO2, ATHEX3 | HEXO2 (BETA-HEXOSAMINIDASE 2); beta-N-acetylhexosaminidase/ hexosaminidase/ hydrolase, hydrolyzing O-glycosyl compounds | chr1:1669350-1671876 FORWARD	18.1.7.1	Protein modification.N-linked glycosylation.paucimannosidic N-glycan formation.HEXO beta-N-acetylhexosaminidase	Protein modification.N-linked glycosylation.paucimannosidic N-glycan formation.HEXO beta-N-acetylhexosaminidase (original description: none)	extracellular	0.0019917	0.466374	0.96364	-0.0099279	0.0266044	0.337002
AT1G05600	EMB3101	Araport:AT1G05600,TAIR:AT1G05600,GeneID:837065		Tetratricopeptide repeat (TPR)-like superfamily protein						35.1.5	not assigned.no ontology.pentatricopeptide (PPR) repeat-containing protein	pentatricopeptide (PPR) repeat-containing protein | chr1:1672099-1673748 FORWARD	35.1	not assigned.annotated	Pentatricopeptide repeat-containing protein At1g05600 OS=Arabidopsis thaliana (sp|q9syk1|ppr11_arath : 987.0)	mitochondrion	0.661199	0.0935073	0.242519	0.205893	0.499869	-0.148716
AT1G05610	APS2	Araport:AT1G05610,TAIR:AT1G05610,GeneID:837066	Encodes the small subunit of ADP-glucose pyrophosphorylase. The small subunit is the catalytic isoform responsible for ADP-glucose pyrophosphorylase activity. The presence of the small subunit is required for large subunit stability. Two isoforms of the small subunit (ApS1 and ApS2) have been described. ApS2 is a minor small subunit isoform present in all plant tissues tested.	ADP-glucose pyrophosphorylase small subunit 2		GO:0005524,GO:0005978,GO:0008878,GO:0009507	ATP binding|glycogen biosynthetic process|glucose-1-phosphate adenylyltransferase activity|chloroplast	path:ath00500,path:ath00520	Starch and sucrose metabolism|Amino sugar and nucleotide sugar metabolism	2.1.2.1	major CHO metabolism.synthesis.starch.AGPase	Symbols: APS2 | APS2 (ADP-glucose pyrophoshorylase small subunit 2); glucose-1-phosphate adenylyltransferase/ nucleotidyltransferase/ transferase | chr1:1673861-1675934 REVERSE	3.2.1.3	Carbohydrate metabolism.starch metabolism.synthesis.ADP-glucose pyrophosphorylase	Carbohydrate metabolism.starch metabolism.synthesis.ADP-glucose pyrophosphorylase (original description: none)	plastid	0.0249813	-1.67421	0.670362	-0.237419	0.0114067	-2.11053
AT1G05620	URH2	Araport:AT1G05620,TAIR:AT1G05620,GeneID:837068	Encodes a cytosolic inosine nucleoside hydrolase. Transcript levels for this gene are elevated in older leaves suggesting that it may play a role in purine catabolism during senescence.	uridine-ribohydrolase 2		GO:0005829,GO:0006148,GO:0006152,GO:0008477,GO:0010150,GO:0035251,GO:0045437,GO:0047724	cytosol|inosine catabolic process|purine nucleoside catabolic process|purine nucleosidase activity|leaf senescence|UDP-glucosyltransferase activity|uridine nucleosidase activity|inosine nucleosidase activity			23.2.1.2	nucleotide metabolism.degradation.pyrimidine.uridine nucleosidase	Symbols: URH2 | URH2 (URIDINE-RIBOHYDROLASE 2); hydrolase | chr1:1679158-1681710 FORWARD	6.2.2.2	Nucleotide metabolism.pyrimidines.catabolism.uridine nucleosidase	Nucleotide metabolism.pyrimidines.catabolism.uridine nucleosidase (original description: none)	cytosol	0.297604	0.164436	0.790257	-0.0423068	0.000462993	0.530001
AT1G05630	5PTASE13	Araport:AT1G05630,TAIR:AT1G05630,GeneID:837069	Encodes an inositol polyphosphate 5-phosphatase with phosphatase activity toward only Ins(1,4,5)P3. Induced in response to ABA and wounding treatments. Expressed in young seedlings and flowers, while no transcripts were detectable in maturated roots, stems, and rosette leaves Modulates the development of cotyledon veins through its regulation of auxin homeostasis. Involved in blue light light#Aei…	Endonuclease/exonuclease/phosphatase family protein		GO:0004445,GO:0005634,GO:0007584,GO:0009611,GO:0009630,GO:0009637,GO:0009737,GO:0009743,GO:0009846,GO:0010087,GO:0010182,GO:0010252,GO:0046855,GO:0046856,GO:0046872,GO:0048364,GO:0052658,GO:0052659	inositol-polyphosphate 5-phosphatase activity|nucleus|response to nutrient|response to wounding|gravitropism|response to blue light|response to abscisic acid|response to carbohydrate|pollen germination|phloem or xylem histogenesis|sugar mediated signaling pathway|auxin homeostasis|inositol phosphate dephosphorylation|phosphatidylinositol dephosphorylation|metal ion binding|root development|inosit…			3.4.5	minor CHO metabolism.myo-inositol.inositol phosphatase	Symbols: AT5PTASE13, 5PTASE13 | 5PTASE13; inositol or phosphatidylinositol phosphatase | chr1:1682318-1687363 FORWARD	50.3.1	Enzyme classification.EC_3 hydrolases.EC_3.1 hydrolase acting on ester bond	Type I inositol polyphosphate 5-phosphatase 13 OS=Arabidopsis thaliana (sp|q9syk4|ip5pd_arath : 2233.0) & Enzyme classification.EC_3 hydrolases.EC_3.1 hydrolase acting on ester bond(50.3.1 : 323.9) (original description: none)	nucleus	0.167699	-0.190377	0.328406	-0.0997986	0.0026005	-0.413904
AT1G05640	F3F20.9	Araport:AT1G05640,TAIR:AT1G05640,GeneID:837070		Ankyrin repeat family protein		GO:0005783,GO:0005886,GO:0016021	endoplasmic reticulum|plasma membrane|integral component of membrane			31.1	cell.organisation	ankyrin repeat family protein | chr1:1687436-1689501 REVERSE	35.1	not assigned.annotated	Ankyrin repeat-containing protein At5g02620 OS=Arabidopsis thaliana (sp|q6aww5|y5262_arath : 397.0)	cytosol	0.69219	0.121732	0.339431	-0.280741	0.530385	-0.20475
AT1G05650	F3F20.10	Araport:AT1G05650,TAIR:AT1G05650,GeneID:837072		Pectin lyase-like superfamily protein		GO:0004650,GO:0005576,GO:0005618,GO:0005975,GO:0009835,GO:0071555	polygalacturonase activity|extracellular region|cell wall|carbohydrate metabolic process|fruit ripening|cell wall organization	path:ath00040	Pentose and glucuronate interconversions	10.6.3	cell wall.degradation.pectate lyases and polygalacturonases	polygalacturonase, putative / pectinase, putative | chr1:1690264-1692126 REVERSE	50.3.2	Enzyme classification.EC_3 hydrolases.EC_3.2 glycosylase	Polygalacturonase OS=Prunus persica (sp|p48979|pglr_prupe : 397.0) & Enzyme classification.EC_3 hydrolases.EC_3.2 glycosylase(50.3.2 : 227.1) (original description: none)	extracellular	0.00276521	-1.52637	0.0018097	-1.45924	5.68901e-06	-2.69695
AT1G05660	F3F20.11	Araport:AT1G05660,TAIR:AT1G05660,GeneID:837073		Pectin lyase-like superfamily protein		GO:0004650,GO:0005576,GO:0005618,GO:0005975,GO:0009835,GO:0071555	polygalacturonase activity|extracellular region|cell wall|carbohydrate metabolic process|fruit ripening|cell wall organization	path:ath00040	Pentose and glucuronate interconversions	10.6.3	cell wall.degradation.pectate lyases and polygalacturonases	polygalacturonase, putative / pectinase, putative | chr1:1694286-1696058 REVERSE	50.3.2	Enzyme classification.EC_3 hydrolases.EC_3.2 glycosylase	Polygalacturonase OS=Prunus persica (sp|p48979|pglr_prupe : 395.0) & Enzyme classification.EC_3 hydrolases.EC_3.2 glycosylase(50.3.2 : 229.9) (original description: none)	extracellular	2.36339e-07	-2.52137	0.00874539	-0.885095	2.07227e-13	-4.92465
AT1G05670	F3F20.12	Araport:AT1G05670,TAIR:AT1G05670,GeneID:837074		Pentatricopeptide repeat (PPR-like) superfamily protein						17.8.1	hormone metabolism.salicylic acid.synthesis-degradation	UDP-glucoronosyl/UDP-glucosyl transferase family protein | chr1:1697587-1702720 REVERSE	35.1	not assigned.annotated	Pentatricopeptide repeat-containing protein At1g05670, mitochondrial OS=Arabidopsis thaliana (sp|q0wvk7|ppr12_arath : 1527.0)	mitochondrion	0.551236	0.124166	0.139752	0.243113	0.303192	0.202545
AT1G05675	AT1G05675	Araport:AT1G05675,TAIR:AT1G05675,GeneID:10723139		UDP-Glycosyltransferase superfamily protein		GO:0008194,GO:0043231,GO:0080043,GO:0080044	UDP-glycosyltransferase activity|intracellular membrane-bounded organelle|quercetin 3-O-glucosyltransferase activity|quercetin 7-O-glucosyltransferase activity			26.2	misc.UDP glucosyl and glucoronyl transferases	UDP-Glycosyltransferase superfamily protein; FUNCTIONS IN: transferase activity, transferring hexosyl groups; INVOLVED IN: metabolic process; CONTAINS InterPro DOMAIN/s: UDP-glucuronosyl/UDP-glucosyltransferase (InterPro:IPR002213); BEST Arabidopsis thaliana protein match is: Uridine diphosphate glycosyltransferase 74E2 (TAIR:AT1G05680.1).	50.2.4	Enzyme classification.EC_2 transferases.EC_2.4 glycosyltransferase	UDP-glycosyltransferase 74E1 OS=Arabidopsis thaliana (sp|p0c7p7|u74e1_arath : 897.0) & Enzyme classification.EC_2 transferases.EC_2.4 glycosyltransferase(50.2.4 : 510.0) (original description: none)	cytosol	0.0244432	0.72107	2.94506e-06	-0.904188	0.0165972	0.873324
AT1G05680	UGT74E2	Araport:AT1G05680,TAIR:AT1G05680,GeneID:837075	Encodes a UDP-glucosyltransferase, UGT74E2, that acts on IBA (indole-3-butyric acid) and affects auxin homeostasis. The transcript and protein levels of this enzyme are strongly induced by H2O2 and may allow integration of ROS (reactive oxygen species) and auxin signaling. This enzyme can also transfer glycosyl groups to several compounds related to the explosive TNT when this synthetic compound …	Uridine diphosphate glycosyltransferase 74E2		GO:0008194,GO:0010016,GO:0035251,GO:0042631,GO:0043231,GO:0052638,GO:0070301,GO:0071215,GO:0071475,GO:0080024,GO:0080043,GO:0080044,GO:0080167	UDP-glycosyltransferase activity|shoot system morphogenesis|UDP-glucosyltransferase activity|cellular response to water deprivation|intracellular membrane-bounded organelle|indole-3-butyrate beta-glucosyltransferase activity|cellular response to hydrogen peroxide|cellular response to abscisic acid stimulus|cellular hyperosmotic salinity response|indolebutyric acid metabolic process|quercetin 3-O-…			17.8.1	hormone metabolism.salicylic acid.synthesis-degradation	UDP-glucoronosyl/UDP-glucosyl transferase family protein | chr1:1703092-1704691 REVERSE	50.2.4	Enzyme classification.EC_2 transferases.EC_2.4 glycosyltransferase	UDP-glycosyltransferase 74E2 OS=Arabidopsis thaliana (sp|q9syk9|u74e2_arath : 907.0) & Enzyme classification.EC_2 transferases.EC_2.4 glycosyltransferase(50.2.4 : 510.1) (original description: none)	cytosol,mitochondrion	2.49623e-08	0.841659	1.26716e-06	-1.22684	0.0223504	1.63948
AT1G05690	BT3	Araport:AT1G05690,TAIR:AT1G05690,GeneID:837076	BTB and TAZ domain protein. Acts redunantly with BT1 and BT2 during female gametophyte development. Acts with BT2 during male gametophyte development.	BTB and TAZ domain protein 3		GO:0003712,GO:0004402,GO:0005516,GO:0005634,GO:0006355,GO:0008270,GO:0009409,GO:0009553,GO:0009555,GO:0009651,GO:0009723,GO:0009751,GO:0016567,GO:0042542	transcription coregulator activity|histone acetyltransferase activity|calmodulin binding|nucleus|regulation of transcription, DNA-templated|zinc ion binding|response to cold|embryo sac development|pollen development|response to salt stress|response to ethylene|response to salicylic acid|protein ubiquitination|response to hydrogen peroxide			29.5.11.4.5.2	protein.degradation.ubiquitin.E3.BTB/POZ Cullin3.BTB/POZ	Symbols: BT3 | BT3 (BTB AND TAZ DOMAIN PROTEIN 3); protein binding / transcription regulator | chr1:1707011-1709347 FORWARD	15.7.32	RNA biosynthesis.transcriptional activation.TAZ transcription factor	RNA biosynthesis.transcriptional activation.TAZ transcription factor (original description: none)	plastid	0.908626	0.028014	0.195443	-0.254295	0.963839	0.0133491
AT1G05700	F3F20.15	Araport:AT1G05700,TAIR:AT1G05700,GeneID:837077		Leucine-rich repeat transmembrane protein kinase protein						30.2.99	signalling.receptor kinases.misc	leucine-rich repeat protein kinase, putative | chr1:1709796-1713245 FORWARD	50.2.7	Enzyme classification.EC_2 transferases.EC_2.7 transferase transferring phosphorus-containing group	Probable LRR receptor-like serine/threonine-protein kinase At1g05700 OS=Arabidopsis thaliana (sp|c0lgd6|y1570_arath : 1626.0) & Enzyme classification.EC_2 transferases.EC_2.7 transferase transferring phosphorus-containing group(50.2.7 : 138.2) (original description: none)	extracellular	0.184927	0.284965	0.132692	-0.285704	0.633648	0.105664
AT1G05710	F3F20.16	Araport:AT1G05710,TAIR:AT1G05710,GeneID:837078		basic helix-loop-helix (bHLH) DNA-binding superfamily protein	bHLH	GO:0001228,GO:0003677,GO:0003700,GO:0005634,GO:0046983	DNA-binding transcription activator activity, RNA polymerase II-specific|DNA binding|DNA-binding transcription factor activity|nucleus|protein dimerization activity			17.5.3	hormone metabolism.ethylene.induced-regulated-responsive-activated	ethylene-responsive protein, putative | chr1:1714950-1717270 FORWARD	15.7.33	RNA biosynthesis.transcriptional activation.bHLH transcription factor	RNA biosynthesis.transcriptional activation.bHLH transcription factor (original description: none)	nucleus	0.00140835	-0.49533	0.839955	0.0273563	0.0192839	-0.35467
AT1G05720	F3F20.17	Araport:AT1G05720,TAIR:AT1G05720,GeneID:837079		selenoprotein family protein						35.1	not assigned.no ontology	selenoprotein family protein | chr1:1717447-1718909 REVERSE	35.2	not assigned.not annotated	no hits & (original description: none)	extracellular	0.386893	-0.13346	0.626681	0.0596995	0.00633942	0.400538
AT1G05730	F3F20.18	Araport:AT1G05730,TAIR:AT1G05730,GeneID:837080		FAM136A-like protein (DUF842)						35.2	not assigned.unknown	unknown protein | chr1:1718555-1720303 FORWARD	35.2	not assigned.not annotated	no hits & (original description: none)	nucleus	7.179e-07	1.69593	0.881455	-0.0917093	5.55776e-16	2.44296
AT1G05740	F3F20.19	Araport:AT1G05740,TAIR:AT1G05740,GeneID:837081		FAM136A-like protein (DUF842)						35.2	not assigned.unknown	unknown protein | chr1:1720674-1721309 FORWARD	35.2	not assigned.not annotated	no hits & (original description: none)	nucleus	1	-0.206764	0.572383	-2.06625	0.993044	-0.438673
AT1G05750	PDE247	Araport:AT1G05750,TAIR:AT1G05750,GeneID:837083	Encodes a pentatricopeptide repeat protein required for editing of rpoA and clpP chloroplast transcripts.	Tetratricopeptide repeat (TPR)-like superfamily protein						35.1.5	not assigned.no ontology.pentatricopeptide (PPR) repeat-containing protein	Symbols: PDE247, CLB19 | PDE247 (pigment defective 247) | chr1:1721509-1724734 FORWARD	16.10.3.4.3	RNA processing.organelle machineries.RNA editing.plastidial RNA editing.CLB19 RNA editing factor	RNA processing.organelle machineries.RNA editing.plastidial RNA editing.CLB19 RNA editing factor (original description: none)	plastid	0.907136	0.0297164	0.658878	0.0752774	0.376515	0.180244
AT1G05760	RTM1	Araport:AT1G05760,TAIR:AT1G05760,GeneID:837084	Specifically restrict the long-distance movement of tobacco etch potyvirus (TEV) without involving either hypersensitive cell death or systemic acquired resistance	Mannose-binding lectin superfamily protein		GO:0005737,GO:0009615,GO:0030246,GO:0043621,GO:0046741,GO:0051607	cytoplasm|response to virus|carbohydrate binding|protein self-association|transport of virus in host, tissue to tissue|defense response to virus			20.1	stress.biotic	Symbols: RTM1 | RTM1 (restricted tev movement 1); sugar binding | chr1:1723734-1724486 REVERSE	35.1	not assigned.annotated	Protein RESTRICTED TEV MOVEMENT 1 OS=Arabidopsis thaliana (sp|q9se37|jal1_arath : 327.0)	plasma membrane	0.388609	-0.312128	0.461428	0.223243	0.324655	-0.347901
AT1G05770	T20M3.3	Araport:AT1G05770,TAIR:AT1G05770,GeneID:837085		Mannose-binding lectin superfamily protein		GO:0030246	carbohydrate binding			26.16	misc.myrosinases-lectin-jacalin	jacalin lectin family protein | chr1:1725388-1726283 REVERSE	35.1	not assigned.annotated	Jacalin-related lectin 2 OS=Arabidopsis thaliana (sp|q9ma49|jal2_arath : 355.0)	plasma membrane	0.803533	-0.187008	0.984383	-0.0597009	0.369196	-0.616302
AT1G05780	T20M3.4	Araport:AT1G05780,TAIR:AT1G05780,GeneID:837086		Vacuolar ATPase assembly integral membrane protein VMA21-like domain-containing protein						35.2	not assigned.unknown	unknown protein | chr1:1726608-1728404 FORWARD	35.2	not assigned.not annotated	no hits & (original description: none)	extracellular	0.00164439	0.637671	1.72221e-05	0.730811	1.96849e-05	0.840632
AT1G05783	AT1G05783	Araport:AT1G05783,GeneID:28716374		hypothetical protein													0.0427914	-1.4849	0.357259	-0.548885	0.591617	-0.35238
AT1G05785	AT1G05785	Araport:AT1G05785,TAIR:AT1G05785,GeneID:837087		Got1/Sft2-like vescicle transport protein family		GO:0000139,GO:0016021,GO:0016192	Golgi membrane|integral component of membrane|vesicle-mediated transport			35.1	not assigned.no ontology	Got1-like family protein | chr1:1730249-1732626 FORWARD	35.1	not assigned.annotated	Vesicle transport protein GOT1 OS=Arabidopsis thaliana (sp|q6nmm1|got1_arath : 97.1)	vacuole	0.103719	-0.353435	0.196704	0.227019	0.461661	-0.154116
AT1G05790	T20M3.5	Araport:AT1G05790,TAIR:AT1G05790,GeneID:837088		lipase class 3 family protein						11.9.2.1	lipid metabolism.lipid degradation.lipases.triacylglycerol lipase	lipase class 3 family protein | chr1:1733039-1737485 FORWARD	35.2	not assigned.not annotated	no hits & (original description: none)	plastid	0.453537	-0.0997325	0.000992609	0.321126	0.607713	-0.0679022
AT1G05800	DGL	Araport:AT1G05800,TAIR:AT1G05800,GeneID:837089	Encodes a galactolipase. Located in the chloroplast. Involved in the initial step of jasmonic acid biosynthesis. Expressed in vegetative tissues and is necessary for the biosynthesis of basal-level JAs in vegetative tissues.	alpha/beta-Hydrolases superfamily protein		GO:0004620,GO:0005811,GO:0008970,GO:0009507,GO:0009611,GO:0009695,GO:0016042,GO:0030308,GO:0047714,GO:0050832,GO:0052739,GO:0052740,GO:0102549	phospholipase activity|lipid droplet|phospholipase A1 activity|chloroplast|response to wounding|jasmonic acid biosynthetic process|lipid catabolic process|negative regulation of cell growth|galactolipase activity|defense response to fungus|phosphatidylserine 1-acylhydrolase activity|1-acyl-2-lysophosphatidylserine acylhydrolase activity|1-18:1-2-16:0-monogalactosyldiacylglycerol lipase activity			11.9.2.1	lipid metabolism.lipid degradation.lipases.triacylglycerol lipase	Symbols: DGL | DGL (DONGLE); triacylglycerol lipase | chr1:1741204-1742619 FORWARD	5.7.2.1.1	Lipid metabolism.lipid degradation.phospholipase activities.phospholipase A1 activities.PC-PLA1-type phospholipase A1	Lipid metabolism.lipid degradation.phospholipase activities.phospholipase A1 activities.PC-PLA1-type phospholipase A1 (original description: none)	plastid			1	Inf
AT1G05805	ABA-responsive kinase substrate 2	Araport:AT1G05805,TAIR:AT1G05805,GeneID:837090		basic helix-loop-helix (bHLH) DNA-binding superfamily protein	bHLH	GO:0001228,GO:0003700,GO:0005634,GO:0005829,GO:0006355,GO:0010119,GO:0044212,GO:0046983	DNA-binding transcription activator activity, RNA polymerase II-specific|DNA-binding transcription factor activity|nucleus|cytosol|regulation of transcription, DNA-templated|regulation of stomatal movement|transcription regulatory region DNA binding|protein dimerization activity			27.3.6	RNA.regulation of transcription.bHLH,Basic Helix-Loop-Helix family	basic helix-loop-helix (bHLH) family protein | chr1:1744773-1747693 FORWARD	15.7.33	RNA biosynthesis.transcriptional activation.bHLH transcription factor	RNA biosynthesis.transcriptional activation.bHLH transcription factor (original description: none)	nucleus	0.00449758	-0.371817	0.381127	0.083648	0.13661	-0.190585
AT1G05810	RABA5E	Araport:AT1G05810,TAIR:AT1G05810,GeneID:837091		Rab GTPase-like A5A protein		GO:0003924,GO:0005525,GO:0005622,GO:0005886,GO:0006886,GO:0032482	GTPase activity|GTP binding|intracellular|plasma membrane|intracellular protein transport|Rab protein signal transduction			30.5	signalling.G-proteins	Symbols: ARA, ARA-1, ATRAB11D, ATRABA5E, RABA5E | RABA5E (RAB GTPASE HOMOLOG A5E); GTP binding | chr1:1748314-1749460 FORWARD	22.9.1.1	Vesicle trafficking.regulation of membrane tethering and fusion.RAB-GTPase activities.A-class RAB GTPase	Vesicle trafficking.regulation of membrane tethering and fusion.RAB-GTPase activities.A-class RAB GTPase (original description: none)	plastid	0.212023	0.18287	3.56191e-09	0.635968	0.358324	0.134145
AT1G05820	SPPL5	Araport:AT1G05820,TAIR:AT1G05820,GeneID:837092		SIGNAL PEPTIDE PEPTIDASE-LIKE 5		GO:0005765,GO:0010008,GO:0030660,GO:0033619,GO:0042500,GO:0071458,GO:0071556	lysosomal membrane|endosome membrane|Golgi-associated vesicle membrane|membrane protein proteolysis|aspartic endopeptidase activity, intramembrane cleaving|integral component of cytoplasmic side of endoplasmic reticulum membrane|integral component of lumenal side of endoplasmic reticulum membrane			35.1	not assigned.no ontology	aspartic-type endopeptidase/ peptidase | chr1:1749682-1753767 FORWARD	18.14.1.4	Protein modification.peptide maturation.endomembrane system.SPP signal peptidase	Protein modification.peptide maturation.endomembrane system.SPP signal peptidase (original description: none)	extracellular	0.0307851	0.475187	0.397884	0.169018	0.849263	0.0451643
AT1G05830	ATX2	Araport:AT1G05830,TAIR:AT1G05830,GeneID:837093	Encodes a homolog of trithorax, a histone-lysine N-methyltransferase. Paralog of ATX1. Unlike ATX1 which is involved in trimethylating of histone H3-mysine 4, ATX2 is involved in dimethylating of histone H3-lysine 4. ATX1 and ATX2 influence the expression of largely nonoverlapping gene sets. The expression pattern of ATX2 is also different from that of ATX1.	trithorax-like protein 2		GO:0005634,GO:0006355,GO:0042800,GO:0046872,GO:0051568	nucleus|regulation of transcription, DNA-templated|histone methyltransferase activity (H3-K4 specific)|metal ion binding|histone H3-K4 methylation			27.3.69	RNA.regulation of transcription.SET-domain transcriptional regulator family	Symbols: ATX2, SDG30 | ATX2 (ARABIDOPSIS TRITHORAX-LIKE PROTEIN 2); DNA binding / histone methyltransferase(H3-K4 specific) | chr1:1754244-1761817 FORWARD	35.1	not assigned.annotated	Histone-lysine N-methyltransferase ATX2 OS=Arabidopsis thaliana (sp|p0cb22|atx2_arath : 2173.0)	nucleus	0.182735	-0.168337	0.954754	-0.00795081	0.0318604	-0.266581
AT1G05835	AT1G05835	Araport:AT1G05835,TAIR:AT1G05835,GeneID:5007665		PHD finger protein						35.1	not assigned.no ontology	unknown protein | chr1:1762224-1762814 FORWARD	35.1	not assigned.annotated	Uncharacterized protein At1g05835 OS=Arabidopsis thaliana (sp|a8ms78|y1583_arath : 217.0)	extracellular	0.218438	-0.263115	0.0896932	-0.316621	5.35957e-05	-0.925953
AT1G05840	T20M3.11	Araport:AT1G05840,TAIR:AT1G05840,GeneID:837094		Eukaryotic aspartyl protease family protein		GO:0004190,GO:0005886,GO:0006508,GO:0030163,GO:0031225,GO:0046658	aspartic-type endopeptidase activity|plasma membrane|proteolysis|protein catabolic process|anchored component of membrane|anchored component of plasma membrane			29.5.4	protein.degradation.aspartate protease	aspartyl protease family protein | chr1:1762734-1766281 REVERSE	19.5.3.1	Protein degradation.peptidase families.aspartic-type peptidase activities.pepsin-type protease	Protein degradation.peptidase families.aspartic-type peptidase activities.pepsin-type protease (original description: none)	plasma membrane	1.73704e-06	-0.657886	0.00092432	0.313925	4.8561e-05	-0.545603
AT1G05850	POM1	Araport:AT1G05850,TAIR:AT1G05850,GeneID:837095	Encodes an endo chitinase-like protein AtCTL1. Essential for tolerance to heat, salt and drought stresses. Also involved in root hair development, cell expansion and response to cytokinin. Allelic to erh2. 11 alleles described in Hauser (1995). Mutant is defective in acquired thermotolerance, appears semidwarf throughout its life cycle and has extra lateral branches. There are two EMS alleles. Ex…	Chitinase family protein		GO:0005794,GO:0006032,GO:0009408,GO:0009414,GO:0009651,GO:0009735,GO:0009825,GO:0009873,GO:0010053,GO:0010167,GO:0010337,GO:0016998,GO:0030244,GO:0030247,GO:0048046	Golgi apparatus|chitin catabolic process|response to heat|response to water deprivation|response to salt stress|response to cytokinin|multidimensional cell growth|ethylene-activated signaling pathway|root epidermal cell differentiation|response to nitrate|regulation of salicylic acid metabolic process|cell wall macromolecule catabolic process|cellulose biosynthetic process|polysaccharide binding|…			20.1	stress.biotic	Symbols: POM1, ERH2, ELP1, CTL1, ELP, HOT2, ATCTL1 | POM1 (POM-POM1); chitinase | chr1:1766503-1768695 REVERSE	21.1.1.2.1	Cell wall.cellulose.synthesis.cellulose microfibrils and hemicellulose interaction.CTL-type protein	Cell wall.cellulose.synthesis.cellulose microfibrils and hemicellulose interaction.CTL-type protein (original description: none)	extracellular	0.0220615	0.25948	0.0145683	0.180634	0.706045	0.0407366
AT1G05860	T20M3.13	Araport:AT1G05860,TAIR:AT1G05860,GeneID:837096		INO80 complex subunit D-like protein						35.2	not assigned.unknown	unknown protein | chr1:1769014-1771115 FORWARD	35.2	not assigned.not annotated	no hits & (original description: none)	nucleus	0.955877	0.00736616	0.0902492	0.230341	1	-0.00126194
AT1G05870	T20M3.14	Araport:AT1G05870,TAIR:AT1G05870,GeneID:837097		hypothetical protein (DUF1685)						35.2	not assigned.unknown	unknown protein | chr1:1772211-1773293 REVERSE	35.2	not assigned.not annotated	no hits & (original description: none)	nucleus	0.0622141	0.265915	0.686063	-0.0408795	0.0673936	-0.259427
AT1G05880	ARI12	Araport:AT1G05880,TAIR:AT1G05880,GeneID:837098	Encodes ARI12 (ARIADNE 12). ARI12 belongs to a family of #AeoRING between RING fingers' (RBR) domain proteins with E3 ligase activity. Expression of ARI12 is induced by UV-B exposure.	RING/U-box superfamily protein		GO:0000151,GO:0000209,GO:0005737,GO:0006511,GO:0010224,GO:0031624,GO:0032436,GO:0046872,GO:0061630,GO:0071456	ubiquitin ligase complex|protein polyubiquitination|cytoplasm|ubiquitin-dependent protein catabolic process|response to UV-B|ubiquitin conjugating enzyme binding|positive regulation of proteasomal ubiquitin-dependent protein catabolic process|metal ion binding|ubiquitin protein ligase activity|cellular response to hypoxia			29.5.11.4.2	protein.degradation.ubiquitin.E3.RING	nucleic acid binding / protein binding / structural molecule/ zinc ion binding | chr1:1775643-1778553 FORWARD	19.4.1.5.3.3	Protein degradation.peptide tagging.Ubiquitin (UBQ)-anchor addition (ubiquitylation).UBQ-ligase E3 activities.RING-domain E3 ligase activities.RING-HCb-type E3 ligase	Protein degradation.peptide tagging.Ubiquitin (UBQ)-anchor addition (ubiquitylation).UBQ-ligase E3 activities.RING-domain E3 ligase activities.RING-HCb-type E3 ligase (original description: none)	nucleus	0.00102868	-3.09606	0.924035	-0.0908192	0.720393	0.224092
AT1G05890	ARI5	Araport:AT1G05890,TAIR:AT1G05890,GeneID:837099		RING/U-box superfamily protein		GO:0000151,GO:0000209,GO:0005737,GO:0006511,GO:0031624,GO:0032436,GO:0046872,GO:0061630	ubiquitin ligase complex|protein polyubiquitination|cytoplasm|ubiquitin-dependent protein catabolic process|ubiquitin conjugating enzyme binding|positive regulation of proteasomal ubiquitin-dependent protein catabolic process|metal ion binding|ubiquitin protein ligase activity			29.5.11.4.2	protein.degradation.ubiquitin.E3.RING	zinc finger protein-related | chr1:1779357-1784529 FORWARD	19.4.1.5.3.3	Protein degradation.peptide tagging.Ubiquitin (UBQ)-anchor addition (ubiquitylation).UBQ-ligase E3 activities.RING-domain E3 ligase activities.RING-HCb-type E3 ligase	Protein degradation.peptide tagging.Ubiquitin (UBQ)-anchor addition (ubiquitylation).UBQ-ligase E3 activities.RING-domain E3 ligase activities.RING-HCb-type E3 ligase (original description: none)	nucleus	0.00132341	-0.393774	0.0113596	0.208422	0.00996296	-0.309498
AT1G05894	AT1G05894	Araport:AT1G05894,TAIR:AT1G05894,GeneID:3766662		hypothetical protein						35.2	not assigned.unknown	unknown protein | chr1:1784803-1786292 FORWARD	35.2	not assigned.not annotated	no hits & (original description: none)	nucleus	0.0910784	-1.06605	0.4028	-0.465104	0.0948918	-1.05285
AT1G05900	NTH2	Araport:AT1G05900,TAIR:AT1G05900,GeneID:837100		endonuclease III 2		GO:0000703,GO:0003677,GO:0003906,GO:0005634,GO:0006284,GO:0006285,GO:0006296,GO:0019104,GO:0042644,GO:0046872,GO:0051539,GO:0140078	oxidized pyrimidine nucleobase lesion DNA N-glycosylase activity|DNA binding|DNA-(apurinic or apyrimidinic site) endonuclease activity|nucleus|base-excision repair|base-excision repair, AP site formation|nucleotide-excision repair, DNA incision, 5'-to lesion|DNA N-glycosylase activity|chloroplast nucleoid|metal ion binding|4 iron, 4 sulfur cluster binding|class I DNA-(apurinic or apyrimidinic sit…	path:ath03410	Base excision repair	28.1	DNA.synthesis/chromatin structure	Symbols: ATNTH2 | endonuclease-related | chr1:1786856-1789676 FORWARD	14.5.2.11	DNA damage response.DNA repair mechanisms.base excision repair (BER).bifunctional glycosylase-lyase and endonuclease (NTH)	DNA damage response.DNA repair mechanisms.base excision repair (BER).bifunctional glycosylase-lyase and endonuclease (NTH) (original description: none)	plastid	0.80476	-0.0360724	0.446895	-0.0795797	0.0187973	-0.333755
AT1G05910	T20M3.19	Araport:AT1G05910,TAIR:AT1G05910,GeneID:837101		cell division cycle protein 48-related / CDC48-like protein		GO:0003682,GO:0005524,GO:0005634,GO:0016887,GO:0031936,GO:0042393,GO:0045944,GO:0080111	chromatin binding|ATP binding|nucleus|ATPase activity|negative regulation of chromatin silencing|histone binding|positive regulation of transcription by RNA polymerase II|DNA demethylation			31.2	cell.division	cell division cycle protein 48-related / CDC48-related | chr1:1790224-1796647 FORWARD	35.1	not assigned.annotated	ATPase family AAA domain-containing protein At1g05910 OS=Arabidopsis thaliana (sp|f4iae9|y1591_arath : 2100.0)	nucleus	0.582231	-0.0796483	0.475365	-0.0706613	0.761227	-0.0428039
AT1G05920	T20M3.20	Araport:AT1G05920,TAIR:AT1G05920,GeneID:837102		B3 domain protein (DUF313)		GO:0003677,GO:0005634	DNA binding|nucleus			35.2	not assigned.unknown	DNA binding | chr1:1796778-1798254 FORWARD	15.7.5.2	RNA biosynthesis.transcriptional activation.B3 superfamily.REM transcription factor	RNA biosynthesis.transcriptional activation.B3 superfamily.REM transcription factor (original description: none)	nucleus	1		0.998582		0.997913
AT1G05940	CAT9	Araport:AT1G05940,TAIR:AT1G05940,GeneID:837104	Encodes a member of the cationic amino acid transporter (CAT) subfamily of amino acid polyamine choline transporters.	cationic amino acid transporter 9		GO:0005774,GO:0006865,GO:0016021,GO:0022857,GO:0031969	vacuolar membrane|amino acid transport|integral component of membrane|transmembrane transporter activity|chloroplast membrane			34.3	transport.amino acids	Symbols: CAT9 | CAT9 (CATIONIC AMINO ACID TRANSPORTER 9); cationic amino acid transmembrane transporter | chr1:1801162-1803984 REVERSE	24.2.3.5.2	Solute transport.carrier-mediated transport.APC superfamily.APC family.cationic amino acid transporter (CAT-type)	Solute transport.carrier-mediated transport.APC superfamily.APC family.cationic amino acid transporter (CAT-type) (original description: none)	plastid	0.265927	0.147344	0.183249	0.127659	0.0100993	0.329811
AT1G05950	T21E18.2	Araport:AT1G05950,TAIR:AT1G05950,GeneID:837105		hypothetical protein						35.2	not assigned.unknown	unknown protein | chr1:1804573-1807471 REVERSE	35.2	not assigned.not annotated	no hits & (original description: none)	nucleus	0.00120894	0.598179	0.102257	0.267649	0.00147395	0.586086
AT1G05960	T21E18.21	Araport:AT1G05960,TAIR:AT1G05960,GeneID:837106		ARM repeat superfamily protein		GO:0005886,GO:0072659	plasma membrane|protein localization to plasma membrane			35.2	not assigned.unknown	binding | chr1:1807973-1815465 REVERSE	35.2	not assigned.not annotated	no hits & (original description: none)	plasma membrane	0.884356	-0.0184619	0.00175818	0.262199	0.066505	-0.220444
AT1G05970	T21E18.3	Araport:AT1G05970,TAIR:AT1G05970,GeneID:837107		RNA-binding (RRM/RBD/RNP motifs) family protein						35.2	not assigned.unknown	unknown protein | chr1:1816056-1817282 REVERSE	35.2	not assigned.not annotated	no hits & (original description: none)	cytosol	0.158209	-0.312418	0.413874	-0.154316	0.133481	-0.330711
AT1G05990	RHS1	Araport:AT1G05990,TAIR:AT1G05990,GeneID:837108		EF hand calcium-binding protein family		GO:0005509	calcium ion binding	path:ath04626	Plant-pathogen interaction	30.3	signalling.calcium	calcium-binding protein, putative | chr1:1818447-1819040 FORWARD	35.1	not assigned.annotated	Calmodulin-like protein 7 OS=Arabidopsis thaliana (sp|q9lne7|cml7_arath : 246.0)	cytosol	0.00653674	-1.40887	0.168887	0.504688	5.27186e-05	-2.37404
AT1G06000	T21E18.5	Araport:AT1G06000,TAIR:AT1G06000,GeneID:837109	encodes a flavonol-7-O-rhamnosyltransferase involved in the formation of rhamnosylated flavonols	UDP-Glycosyltransferase superfamily protein		GO:0008194,GO:0043231,GO:0051555,GO:0080043,GO:0080044	UDP-glycosyltransferase activity|intracellular membrane-bounded organelle|flavonol biosynthetic process|quercetin 3-O-glucosyltransferase activity|quercetin 7-O-glucosyltransferase activity			16.8.8.2	secondary metabolism.flavonoids.flavonoid glycosylations.flavonol-3-O-glycoside-rhamnosyltransferase	UDP-glucoronosyl/UDP-glucosyl transferase family protein | chr1:1820308-1821894 REVERSE	50.2.4	Enzyme classification.EC_2 transferases.EC_2.4 glycosyltransferase	UDP-glycosyltransferase 89C1 OS=Arabidopsis thaliana (sp|q9lne6|u89c1_arath : 842.0) & Enzyme classification.EC_2 transferases.EC_2.4 glycosyltransferase(50.2.4 : 156.8) (original description: none)	cytosol	9.43916e-10	1.39366	0.000603959	-0.656936	0.00216978	0.59021
AT1G06010	T21E18.6	Araport:AT1G06010,TAIR:AT1G06010,GeneID:837110		basic leucine zipper/W2 domain protein						35.2	not assigned.unknown	unknown protein | chr1:1822618-1823997 FORWARD	35.2	not assigned.not annotated	no hits & (original description: none)	mitochondrion	0.839451	0.0436977	0.214819	-0.231567	0.275188	0.219077
AT1G06020	T21E18.7	Araport:AT1G06020,TAIR:AT1G06020,GeneID:837111		pfkB-like carbohydrate kinase family protein		GO:0005524,GO:0005829,GO:0006000,GO:0008865,GO:0019200,GO:0019252	ATP binding|cytosol|fructose metabolic process|fructokinase activity|carbohydrate kinase activity|starch biosynthetic process	path:ath00051,path:ath00500,path:ath00520	Fructose and mannose metabolism|Starch and sucrose metabolism|Amino sugar and nucleotide sugar metabolism	2.2.1.1	major CHO metabolism.degradation.sucrose.fructokinase	pfkB-type carbohydrate kinase family protein | chr1:1824548-1826101 FORWARD	3.1.4.4	Carbohydrate metabolism.sucrose metabolism.degradation.fructose kinase	Carbohydrate metabolism.sucrose metabolism.degradation.fructose kinase (original description: none)	cytosol	0.883321	-0.230705	1	-0.0167818	0.809398	-0.304376
AT1G06030	T21E18.8	Araport:AT1G06030,TAIR:AT1G06030,GeneID:837112		pfkB-like carbohydrate kinase family protein		GO:0005524,GO:0005829,GO:0006000,GO:0008865,GO:0009506,GO:0019200,GO:0019252	ATP binding|cytosol|fructose metabolic process|fructokinase activity|plasmodesma|carbohydrate kinase activity|starch biosynthetic process	path:ath00051,path:ath00500,path:ath00520	Fructose and mannose metabolism|Starch and sucrose metabolism|Amino sugar and nucleotide sugar metabolism	2.2.1.1	major CHO metabolism.degradation.sucrose.fructokinase	pfkB-type carbohydrate kinase family protein | chr1:1826880-1828161 FORWARD	3.1.4.4	Carbohydrate metabolism.sucrose metabolism.degradation.fructose kinase	Carbohydrate metabolism.sucrose metabolism.degradation.fructose kinase (original description: none)	cytosol	0.530357	-1.19065	0.296192	1.07273	0.598149	-1.00358
AT1G06040	STO	Araport:AT1G06040,TAIR:AT1G06040,GeneID:837113	Encodes salt tolerance protein (STO) which confers salt tolerance to yeast cells. Fully complements calcineurin deficient yeast but does not encode a phosphoprotein phosphatase. Sequence has similarities to CONSTANS. STO co-localizes with COP1 and plays a role in light signaling.	B-box zinc finger family protein	DBB	GO:0003677,GO:0003700,GO:0003712,GO:0005634,GO:0006355,GO:0008270,GO:0009416,GO:0009640,GO:0010228,GO:0048573,GO:0080167,GO:1902448	DNA binding|DNA-binding transcription factor activity|transcription coregulator activity|nucleus|regulation of transcription, DNA-templated|zinc ion binding|response to light stimulus|photomorphogenesis|vegetative to reproductive phase transition of meristem|photoperiodism, flowering|response to karrikin|positive regulation of shade avoidance			27.3.7	RNA.regulation of transcription.C2C2(Zn) CO-like, Constans-like zinc finger family	Symbols: STO | STO (SALT TOLERANCE); DNA binding / protein binding / transcription factor/ zinc ion binding | chr1:1828413-1829890 REVERSE	15.7.1.1	RNA biosynthesis.transcriptional activation.C2C2 superfamily.BBX/DBB transcription factor	RNA biosynthesis.transcriptional activation.C2C2 superfamily.BBX/DBB transcription factor (original description: none)	nucleus	0.152407	0.167799	0.000158748	-0.359658	0.0110143	-0.2945
AT1G06045	AT1G06045	Araport:AT1G06045,GeneID:28716424		hypothetical protein		GO:0003677,GO:0003700,GO:0003712,GO:0005634,GO:0006355,GO:0008270,GO:0009416,GO:0009640,GO:0010228,GO:0048573,GO:0080167,GO:1902448	DNA binding|DNA-binding transcription factor activity|transcription coregulator activity|nucleus|regulation of transcription, DNA-templated|zinc ion binding|response to light stimulus|photomorphogenesis|vegetative to reproductive phase transition of meristem|photoperiodism, flowering|response to karrikin|positive regulation of shade avoidance														1	Inf
AT1G06050	T21E18.10	Araport:AT1G06050,TAIR:AT1G06050,GeneID:837114		ENHANCED DISEASE RESISTANCE-like protein (DUF1336)		GO:0005789,GO:0005886,GO:0006952,GO:0008289,GO:0010008,GO:0016021	endoplasmic reticulum membrane|plasma membrane|defense response|lipid binding|endosome membrane|integral component of membrane			35.2	not assigned.unknown	unknown protein | chr1:1830605-1832555 REVERSE	35.1	not assigned.annotated	Protein ENHANCED DISEASE RESISTANCE 2-like OS=Arabidopsis thaliana (sp|q8vzf6|edr2l_arath : 178.0)	mitochondrion	0.0295831	-0.416895	0.491736	0.126514	0.238853	-0.220987
AT1G06060	T21E18.11	Araport:AT1G06060,TAIR:AT1G06060,GeneID:837115		LisH and RanBPM domains containing protein		GO:0005634,GO:0005737,GO:0048471	nucleus|cytoplasm|perinuclear region of cytoplasm			30.5	signalling.G-proteins	RanBPM-related | chr1:1832943-1834861 FORWARD	35.2	not assigned.not annotated	no hits & (original description: none)	cytosol	0.287446	-0.155136	0.370403	0.10112	0.102441	-0.240207
AT1G06070	basic leucine-zipper 69	Araport:AT1G06070,TAIR:AT1G06070,GeneID:837116		Basic-leucine zipper (bZIP) transcription factor family protein	bZIP	GO:0003677,GO:0003700,GO:0005634,GO:0005737,GO:0005829	DNA binding|DNA-binding transcription factor activity|nucleus|cytoplasm|cytosol			27.3.35	RNA.regulation of transcription.bZIP transcription factor family	bZIP transcription factor, putative (bZIP69) | chr1:1834829-1837648 REVERSE	15.7.4.1	RNA biosynthesis.transcriptional activation.bZIP superfamily.bZIP transcription factor	RNA biosynthesis.transcriptional activation.bZIP superfamily.bZIP transcription factor (original description: none)	nucleus	0.816772	-0.0359864	0.307939	-0.119704	0.760402	-0.044731
AT1G06080	ADS1	Araport:AT1G06080,TAIR:AT1G06080,GeneID:837117	Encodes a protein homologous to delta 9 acyl-lipid desaturases of cyanobacteria and acyl-CoA desaturases of yeast and mammals. expression down-regulated by cold temperature. It is involved in the desaturation of VLCFAs to make monounsaturated VLCFAs.	delta 9 desaturase 1		GO:0005789,GO:0006636,GO:0009979,GO:0016021,GO:0016717,GO:0042761	endoplasmic reticulum membrane|unsaturated fatty acid biosynthetic process|16:0 monogalactosyldiacylglycerol desaturase activity|integral component of membrane|oxidoreductase activity, acting on paired donors, with oxidation of a pair of donors resulting in the reduction of molecular oxygen to two molecules of water|very long-chain fatty acid biosynthetic process			11.2.1	lipid metabolism.FA desaturation.desaturase	Symbols: ADS1 | ADS1 (DELTA 9 DESATURASE 1); oxidoreductase | chr1:1843568-1846302 FORWARD	5.1.9.1	Lipid metabolism.fatty acid synthesis.fatty acid desaturation and elongation.delta-7/delta-9 fatty acid desaturase	Lipid metabolism.fatty acid synthesis.fatty acid desaturation and elongation.delta-7/delta-9 fatty acid desaturase (original description: none)	endoplasmic reticulum	0.308154	0.251318	1.39281e-06	0.916128	0.26683	0.272814
AT1G06090	T21E18.14	Araport:AT1G06090,TAIR:AT1G06090,GeneID:837118		Fatty acid desaturase family protein		GO:0005789,GO:0006636,GO:0009979,GO:0016021,GO:0016717	endoplasmic reticulum membrane|unsaturated fatty acid biosynthetic process|16:0 monogalactosyldiacylglycerol desaturase activity|integral component of membrane|oxidoreductase activity, acting on paired donors, with oxidation of a pair of donors resulting in the reduction of molecular oxygen to two molecules of water			11.2.1	lipid metabolism.FA desaturation.desaturase	fatty acid desaturase family protein | chr1:1847883-1849693 FORWARD	5.1.9.1	Lipid metabolism.fatty acid synthesis.fatty acid desaturation and elongation.delta-7/delta-9 fatty acid desaturase	Lipid metabolism.fatty acid synthesis.fatty acid desaturation and elongation.delta-7/delta-9 fatty acid desaturase (original description: none)	cytosol,golgi	1.13553e-05	-1.27922	0.820935	-0.0603123	1.9245e-07	-1.52103
AT1G06100	T21E18.15	Araport:AT1G06100,TAIR:AT1G06100,GeneID:837119		Fatty acid desaturase family protein		GO:0005789,GO:0006636,GO:0009979,GO:0016021,GO:0016717	endoplasmic reticulum membrane|unsaturated fatty acid biosynthetic process|16:0 monogalactosyldiacylglycerol desaturase activity|integral component of membrane|oxidoreductase activity, acting on paired donors, with oxidation of a pair of donors resulting in the reduction of molecular oxygen to two molecules of water			11.2.1	lipid metabolism.FA desaturation.desaturase	fatty acid desaturase family protein | chr1:1851530-1853019 FORWARD	5.1.9.1	Lipid metabolism.fatty acid synthesis.fatty acid desaturation and elongation.delta-7/delta-9 fatty acid desaturase	Lipid metabolism.fatty acid synthesis.fatty acid desaturation and elongation.delta-7/delta-9 fatty acid desaturase (original description: none)	cytosol,golgi	0.000609522	-1.10685	2.82072e-06	-1.42509	1.30711e-07	-1.88351
AT1G06110	SKIP16	Araport:AT1G06110,TAIR:AT1G06110,GeneID:837120		SKP1/ASK-interacting protein 16		GO:0016567,GO:0019005	protein ubiquitination|SCF ubiquitin ligase complex			29.5.11.4.3.2	protein.degradation.ubiquitin.E3.SCF.FBOX	Symbols: SKIP16 | SKIP16 (SKP1/ASK-interacting protein 16); protein binding | chr1:1853077-1855031 REVERSE	35.1	not assigned.annotated	F-box protein SKIP16 OS=Arabidopsis thaliana (sp|q9lnd7|ski16_arath : 912.0)	cytosol	0.618349	-0.0664399	0.0196396	0.219903	0.462679	-0.0967421
AT1G06120	T21E18.17	Araport:AT1G06120,TAIR:AT1G06120,GeneID:837121		Fatty acid desaturase family protein		GO:0005789,GO:0006636,GO:0009979,GO:0016021,GO:0016717	endoplasmic reticulum membrane|unsaturated fatty acid biosynthetic process|16:0 monogalactosyldiacylglycerol desaturase activity|integral component of membrane|oxidoreductase activity, acting on paired donors, with oxidation of a pair of donors resulting in the reduction of molecular oxygen to two molecules of water			11.2.1	lipid metabolism.FA desaturation.desaturase	fatty acid desaturase family protein | chr1:1855943-1857718 FORWARD	5.1.9.1	Lipid metabolism.fatty acid synthesis.fatty acid desaturation and elongation.delta-7/delta-9 fatty acid desaturase	Lipid metabolism.fatty acid synthesis.fatty acid desaturation and elongation.delta-7/delta-9 fatty acid desaturase (original description: none)	endoplasmic reticulum,golgi	1.13321e-07	-1.98556	0.0463488	-0.550749	3.47963e-14	-3.39586
AT1G06130	GLX2-4	Araport:AT1G06130,TAIR:AT1G06130,GeneID:837122		glyoxalase 2-4		GO:0004416,GO:0009507,GO:0019243,GO:0046872	hydroxyacylglutathione hydrolase activity|chloroplast|methylglyoxal catabolic process to D-lactate via S-lactoyl-glutathione|metal ion binding	path:ath00620	Pyruvate metabolism	24.1	Biodegradation of Xenobiotics.hydroxyacylglutathione hydrolase	Symbols: GLX2-4 | GLX2-4 (glyoxalase 2-4); hydrolase/ hydroxyacylglutathione hydrolase/ zinc ion binding | chr1:1857767-1860730 REVERSE	2.1.3.2	Cellular respiration.glycolysis.methylglyoxal degradation.GLX2 hydroxy-acyl-glutathione hydrolase	Cellular respiration.glycolysis.methylglyoxal degradation.GLX2 hydroxy-acyl-glutathione hydrolase (original description: none)	mitochondrion	0.0835469	-0.239089	0.103988	-0.164791	0.671183	-0.0590481
AT1G06137	AT1G06137	Araport:AT1G06137,TAIR:AT1G06137,GeneID:6240721		transmembrane protein						35.2	not assigned.unknown	unknown protein | chr1:1863544-1863750 REVERSE	35.2	not assigned.not annotated	no hits & (original description: none)	extracellular	0.579409		0.546646		0.792716	0.994046
AT1G06140	MEF3	Araport:AT1G06140,TAIR:AT1G06140,GeneID:837123	Encodes MEF3 (mitochondrial editing factor 3), a PPR (pentatricopeptide repeat) protein of the E domain subclass. Functions in mitochondrial RNA editing.	Pentatricopeptide repeat (PPR) superfamily protein						35.1.5	not assigned.no ontology.pentatricopeptide (PPR) repeat-containing protein	pentatricopeptide (PPR) repeat-containing protein | chr1:1864796-1866472 FORWARD	16.10.3.3.3	RNA processing.organelle machineries.RNA editing.mitochondrial RNA editing.MEF3 RNA editing factor	RNA processing.organelle machineries.RNA editing.mitochondrial RNA editing.MEF3 RNA editing factor (original description: none)	mitochondrion	0.310379	0.400307	0.40986	0.301259	0.081848	0.644531
AT1G06143	AT1G06143	Araport:AT1G06143,GeneID:28716441		basic helix loop helix DNA-binding superfamily protein													0.0591455	0.511111	1	-0.00286642	0.00408881	0.74192
AT1G06148	AT1G06148	Araport:AT1G06148,TAIR:AT1G06148,GeneID:5007666	Unknown gene	hypothetical protein		GO:0005886,GO:0009651,GO:0010555,GO:0016021	plasma membrane|response to salt stress|response to mannitol|integral component of membrane			35.1	not assigned.no ontology	Unknown gene | chr1:1874885-1877528 REVERSE	35.2	not assigned.not annotated	no hits & (original description: none)	plastid	0.317082	1.50649	0.386061	1.28009	0.614589	0.969595
AT1G06150	EMB1444	Araport:AT1G06150,TAIR:AT1G06150,GeneID:6241227		basic helix loop helix (bHLH) DNA-binding superfamily protein		GO:0003677,GO:0005634,GO:0046983,GO:0048364	DNA binding|nucleus|protein dimerization activity|root development			27.3.6	RNA.regulation of transcription.bHLH,Basic Helix-Loop-Helix family	transcription factor | chr1:1868987-1873718 REVERSE	35.1	not assigned.annotated	Transcription factor EMB1444 OS=Arabidopsis thaliana (sp|p0c7p8|lhwl1_arath : 1417.0)	nucleus	0.196289	0.176487	0.409641	0.0860136	0.193416	0.175903
[truncated: 23,589 more rows]
