# Supplementary material for: Lon1 Inactivation Downregulates Autophagic Flux and Brassinosteroid Biogenesis, Modulating Mitochondrial Proportion and Seed Development in Arabidopsis
Source: Int J Mol Sci. 2024 May 16;25(10):5425. doi: 10.3390/ijms25105425 (PMC11121791; doi:10.3390/ijms25105425)
Supplement: Supplementary file 1 [file ijms-25-05425-s001.zip › Data S3 Transcriptomic and proteomic data for correlation analysis.xlsx]

## Sheet: Total
Data S3 Transcriptomic and proteomic data for correlation analysis. Log transformed data of 6,111 genes for transcriptomic versus proteomic comparison in lon1-2 mutant line compared with Col-0.
gene_id	Protein-lon1_2/Col-0	Transcriptome-lon1-2/Col-0
AT3G09260	-0.36232	0.278487
AT3G11130	-0.155133	-0.0893247
AT3G08530	-0.140207	-0.0185456
AT5G17920	0.0762889	0.758656
AT3G14940	0.315796	0.0758314
AT1G56070	0.00164434	0.450835
AT3G15730	0.2797	0.0251899
AT1G53310	0.589902	0.354215
AT1G64790	-0.0330518	0.437177
AT5G53460	-0.480664	0.0670467
AT2G05710	0.506162	0.49215
AT1G36160	0.0631041	0.272918
AT3G03780	0.0741346	0.661578
AT1G20960	0.0211025	0.287012
AT4G30190	0.359858	0.445844
AT5G56030	-0.164865	0.461811
AT2G36530	0.531441	0.829757
AT2G21390	-0.0331038	0.164801
AT5G56010	-0.243572	0.297703
AT5G02500	-0.285849	0.186216
AT5G08680	-0.204477	0.282596
AT2G18960	0.448562	-0.098395
AT1G80070	-0.0912561	0.0888811
AT1G62020	0.0598374	0.286034
AT1G78900	-0.018416	0.387477
AT3G55410	0.271727	0.412643
AT4G35830	0.102495	0.133816
AT3G09840	-0.191852	0.0248056
AT4G24190	0.299273	0.166712
AT1G09780	0.0609399	0.405896
AT3G08590	0.711736	0.982654
AT3G52930	0.564012	0.663683
AT4G20850	-0.0840401	-0.0815167
AT3G15950	-0.118962	0.165025
AT5G19820	-0.0970435	0.0983588
AT1G63770	0.0266217	-0.0377329
AT4G26970	0.235528	0.144354
AT3G16400	-1.1191	-0.141127
AT3G58610	0.0845226	0.725101
AT5G11670	-0.07233	-0.354671
AT3G04120	0.422078	1.11664
AT2G41220	-0.166749	-0.405616
AT3G09440	0.052071	0.297778
AT5G56000	-0.343501	0.446071
AT3G16410	-0.958624	-1.50406
AT1G13440	0.0510995	0.774515
AT5G66760	0.545278	0.346687
AT1G18270	-0.0936733	-0.766414
AT1G66270	-1.2338	-1.83346
AT1G04410	0.159802	0.371044
AT1G71220	0.182395	0.0814551
AT1G76030	0.0256675	0.19671
AT1G70320	-0.0385138	-0.026634
AT1G66280	-0.331211	-2.12048
AT3G17390	0.329523	0.531405
AT2G20580	-0.03391	0.226488
AT2G26080	0.554115	-0.0812974
AT5G61780	-0.28207	0.211159
AT5G28540	0.210837	0.2287
AT1G55020	-0.394068	-0.564787
AT5G42020	0.30169	0.277856
AT3G01420	-2.15213	-1.8215
AT3G43300	-0.23795	-0.0675166
AT1G79930	-0.357123	0.340089
AT4G34450	-0.114548	0.221627
AT1G07940	-0.251563	0.593945
AT2G22125	-0.569412	0.0246286
AT4G13940	-0.214425	0.536445
AT2G30110	-0.00233045	0.21129
AT5G03340	-0.146328	-0.115313
AT1G74260	0.0616471	0.580337
AT1G66200	-0.251661	0.343423
AT4G31490	-0.0885184	0.298412
AT5G07350	-0.0617362	0.241888
AT4G13930	-0.132939	0.849393
AT1G51980	-0.0227577	0.415652
AT3G02260	-0.0845704	-0.0354035
AT5G53480	-0.0622488	0.109461
AT3G52140	0.293311	0.46167
AT3G23990	0.519076	1.11668
AT3G55440	0.716341	0.556414
AT2G36880	0.0648359	0.68734
AT1G79920	0.0897597	0.176397
AT1G09620	0.116264	0.389398
AT1G79550	0.12018	0.603935
AT3G19170	0.699565	-0.0322128
AT4G38510	-0.108777	0.426784
AT4G31480	-0.0312481	0.0785119
AT3G16420	-0.0722284	1.07162
AT4G33090	0.232582	0.0547041
AT3G60750	-0.278072	0.595261
AT3G16460	-0.22429	0.133386
AT3G63460	-0.0695163	0.138248
AT3G14990	0.320543	-1.00077
AT3G63460	-0.160224	0.138248
AT2G37040	-0.132646	0.701506
AT2G24200	0.0803057	0.069214
AT2G36460	1.21401	1.04265
AT3G23810	0.652257	1.45581
AT4G37910	1.49435	1.3021
AT1G21750	0.662712	-0.0321853
AT3G02090	0.276157	0.324984
AT5G49810	0.188147	0.144858
AT4G10320	-0.043287	0.258251
AT1G59870	0.412337	-0.280947
AT1G14610	-0.0672387	0.26745
AT3G09820	0.0217901	0.769559
AT3G07770	0.796727	1.05434
AT3G59970	0.00704881	0.647341
AT4G04910	-0.0951953	0.103047
AT5G41670	-0.42346	0.98562
AT4G33010	0.0772052	0.273021
AT3G18190	0.0629095	0.26345
AT3G14990	0.0135239	-1.00077
AT3G56150	-0.00383413	0.365642
AT5G44340	-0.520644	0.251212
AT2G30490	-0.024667	0.253996
AT1G53240	0.381436	0.932136
AT3G48870	-0.158856	0.575518
AT5G20890	-0.0716434	0.341322
AT5G62700	-0.33397	0.18555
AT5G17330	-0.0541755	-0.750945
AT4G01850	-0.512943	-0.0197942
AT5G06600	-0.0501105	-0.0109782
AT1G56110	0.0392408	0.85704
AT2G04030	0.360044	1.34777
AT3G02230	-0.0511725	0.193255
AT3G53230	0.201437	-0.354459
AT1G30400	0.127836	-0.341445
AT4G24620	-0.0407283	0.366146
AT2G33210	1.24166	1.39203
AT2G05990	0.012409	0.309281
AT3G24170	0.347568	0.0387424
AT4G14960	-0.223358	0.498422
AT5G65750	0.149522	0.275253
AT1G56340	0.586446	0.124585
AT3G02360	0.0287654	0.154906
AT1G02500	-0.35622	-0.108074
AT3G52990	0.592099	0.518365
AT5G02490	-0.493741	-0.971116
AT5G50920	0.0202896	0.0413872
AT1G65960	0.242484	0.111565
AT3G12580	-0.641304	-1.26191
AT2G44160	-0.291437	0.481288
AT4G20890	-0.248312	0.0685516
AT2G42600	-0.525851	0.0802099
AT2G36580	0.492952	0.452737
AT1G04820	-0.247361	0.473573
AT3G06860	0.340099	-0.064629
AT3G59020	-0.466413	0.267775
AT1G57720	-0.0927137	0.361963
AT4G16660	0.487947	0.0343258
AT5G23860	-0.464121	0.530016
AT1G64190	-0.213849	0.642146
AT5G43330	1.39565	1.22774
AT1G50200	0.0325409	0.156286
AT4G37870	-0.188289	-0.457241
AT2G29550	-0.480214	-0.152621
AT4G11420	0.00613539	0.453447
AT3G13330	0.389121	-0.190119
AT2G05920	-0.324362	0.445684
AT3G05060	0.198635	0.679402
AT1G09210	0.44736	0.150277
AT3G17240	0.357466	0.199891
AT2G33150	-0.0100313	-0.199595
AT2G32240	0.394788	-0.550839
AT1G78570	-0.0832466	1.04388
AT1G02080	-0.0236993	-0.0734796
AT3G62360	-0.0188248	0.125338
AT3G53260	-0.435122	0.248846
AT3G19450	0.412363	0.589929
AT2G41740	-0.339567	-0.04181
AT2G34660	-0.11217	-0.178407
AT1G29900	0.23119	0.783717
AT5G15650	-0.188555	-0.143898
AT3G22200	-0.429576	-0.595607
AT2G13560	0.829479	0.12336
AT5G20960	0.0108027	-0.348696
AT3G25800	0.0178942	-0.215891
AT5G03300	-0.103579	0.524063
AT3G11910	-0.0354699	-0.0799999
AT4G16760	0.0139351	0.222885
AT2G32730	0.0194991	0.174778
AT3G08943	0.142665	0.340538
AT4G11380	-0.366083	0.197044
AT5G26360	-0.0820382	0.263102
AT3G03250	0.137667	0.667725
AT5G11560	0.0573319	0.104665
AT3G11830	-0.066235	0.500904
AT3G24503	0.380109	0.315825
AT4G02930	0.788202	1.08867
AT5G09810	-0.373819	0.244492
AT1G65930	0.0904732	-0.0744388
AT5G65620	0.184818	0.117078
AT5G19770	-0.0239808	0.273004
AT1G76810	-0.301173	0.13432
AT3G15980	0.51425	0.32251
AT2G44350	0.153674	0.157252
AT2G16950	-0.00514496	-0.0347542
AT1G45332	2.82359	0.826544
AT4G39660	0.172406	-0.17478
AT1G07890	-0.100244	0.355605
AT1G20950	-0.0584227	0.476643
AT4G13780	-0.0773182	0.201089
AT1G23190	0.554046	0.540123
AT2G15620	-0.345775	0.509789
AT1G35720	0.428486	0.0510018
AT1G47600	1.13678	-0.997717
AT5G37600	0.388903	0.253695
AT5G03630	0.0358018	-0.213926
AT2G45030	1.44163	0.489171
AT4G29010	-0.0568042	0.0315328
AT2G38770	-0.0430519	0.351533
AT1G54270	0.0673448	0.419528
AT3G42050	0.0768168	0.20363
AT1G55860	0.907553	-0.0225548
AT3G18780	-0.499096	-0.019905
AT1G76550	0.407911	0.507452
AT5G10540	0.21539	0.39717
AT1G76680	0.13409	-0.519597
AT2G38040	-0.32686	0.0727322
AT5G09590	1.05306	1.09033
AT5G34850	-0.0571549	0.163177
AT5G37830	-0.143655	0.178844
AT2G31390	-0.117532	-0.398966
AT4G28470	0.181243	0.275055
AT5G19440	0.34085	-0.0510487
AT1G14830	-0.294615	0.0418255
AT1G13320	0.0129283	0.128946
AT5G20830	0.196096	0.37823
AT5G17020	-0.115462	-0.202497
AT1G11910	0.0689892	-0.362723
AT1G20010	-0.200179	0.773628
AT5G37510	0.302407	0.317691
AT1G52360	-0.050298	0.16407
AT4G00570	0.34609	0.274769
AT2G28000	-0.0241045	1.37147
AT5G54160	0.13635	0.513665
AT4G01870	-0.696728	-1.8392
AT3G13920	-0.0574902	0.283008
AT2G47390	0.0361527	0.326917
AT1G31230	0.0766062	0.473352
AT5G12250	-0.37899	0.614184
AT5G07440	-0.210534	-1.04318
AT5G63840	0.00608541	0.0699208
AT1G09640	0.0289142	0.400955
AT5G42740	0.289	0.499281
AT5G19550	1.50313	1.08966
AT4G14880	-0.47573	-0.00560537
AT4G35630	-0.0427758	0.31228
AT4G23460	-0.107552	-0.150104
AT3G12915	0.471893	0.790912
AT1G10290	-0.260755	0.0940537
AT1G77510	1.00961	0.0816792
AT3G03960	-0.116706	0.369104
AT1G75780	0.374983	0.0253648
AT1G06220	-0.00610442	0.394535
AT4G19880	-0.195344	-0.90447
AT1G48030	0.620064	0.870392
AT3G06650	-0.0341234	0.55587
AT3G13470	-0.056646	1.45482
AT1G67680	0.00893101	0.239644
AT1G59610	-0.282784	-0.104889
AT5G62530	0.0230087	0.179724
AT2G20420	0.306127	0.397752
AT3G53180	0.156944	-0.106397
AT1G51470	1.09455	-1.10616
AT1G12000	0.0613654	0.463651
AT2G46520	0.456569	0.337291
AT5G49460	-1.02747	0.24331
AT1G01960	-0.183643	0.064121
AT2G39310	-1.18522	0.752795
AT1G15210	-0.31124	-1.12282
AT4G35790	-0.852698	-0.162352
AT4G29130	0.43427	0.50197
AT4G35090	-0.0810118	-0.270468
AT5G27120	-0.0165891	0.935481
AT3G18860	-0.12805	0.0715448
AT3G07100	-0.147961	-0.0114552
AT1G62660	-0.70415	-1.02719
AT2G22780	0.253122	0.299837
AT4G21150	-0.0532598	0.0879391
AT5G56350	0.79961	0.660691
AT5G42080	-0.196727	-0.0150763
AT1G80410	-0.0244451	0.237672
AT3G20050	-0.0999562	0.489943
AT3G08947	-0.146436	0.205804
AT2G02560	-0.0370136	0.242584
AT1G25490	-0.0806197	0.097862
AT5G66420	0.234158	0.059185
AT3G06720	-0.0680604	0.0611743
AT2G30970	0.427901	0.484777
AT5G59090	-0.449468	-0.914052
AT2G47000	0.195003	0.16612
AT2G17420	-0.15324	-0.0192283
AT5G63680	0.280217	-0.0992828
AT1G24510	0.0351754	0.412645
AT1G04810	-0.162461	0.191733
AT3G48000	0.748166	0.0135804
AT2G26780	-0.0376453	0.158149
AT4G16143	-0.101664	0.354752
AT4G36760	0.246466	-0.327414
AT2G47510	0.340144	0.502808
AT4G30920	0.0945953	0.162931
AT3G16450	-0.360497	-0.537273
AT2G47730	-0.0796468	-0.254831
AT4G34200	-0.0469728	0.601337
AT3G02760	-0.00240513	0.280502
AT1G20620	-0.351376	0.4734
AT4G09000	-0.146995	0.0179814
AT1G78380	-0.37313	-0.147794
AT5G13420	-0.349434	0.140267
AT5G16070	0.0498942	0.601984
AT4G39080	-0.0402604	0.0930095
AT1G26460	0.18901	0.703809
AT5G26830	0.00354032	0.311547
AT3G02530	0.00412893	0.127604
AT1G06950	0.0259392	0.823803
AT3G09630	-0.0818749	0.673331
AT5G26280	1.12421	0.983834
AT4G05020	0.84523	0.0737042
AT3G57150	0.181584	0.852597
AT3G09200	0.0265102	0.363306
AT1G50480	0.0688831	0.169584
AT1G43170	-0.0750341	0.598712
AT1G79530	0.118545	0.10154
AT4G27640	0.0482335	0.347786
AT5G52920	-0.00508854	0.0613641
AT1G76790	-1.00847	-1.22808
AT1G19570	-0.657363	0.133864
AT5G11200	-0.153695	0.288535
AT1G30580	-0.113069	0.33822
AT1G30630	0.151126	0.386335
AT4G17140	0.49197	0.0119174
AT5G27640	-0.0367504	0.393162
AT3G62830	0.174842	-0.341046
AT3G11250	0.129982	0.60638
AT5G54810	-0.336702	0.153585
AT5G38480	0.0277145	0.676235
AT5G27470	-0.0321935	0.364671
AT4G14030	0.067034	-0.0654261
AT3G48170	0.0424527	0.344851
AT3G13870	-0.233685	-0.0453174
AT5G43940	0.0836696	0.384844
AT3G52200	0.137046	0.0735726
AT3G19820	-0.542814	0.192074
AT3G15020	0.118658	0.519473
AT4G34230	-0.0379558	-0.451857
AT5G57350	-0.289864	-0.353804
AT1G78060	-0.147863	0.256266
AT5G26260	0.0958226	-0.491878
AT5G48230	0.00969582	-0.140739
AT2G40840	0.206168	0.831545
AT1G70730	0.363403	0.616477
AT2G25980	0.227795	-0.922823
AT4G23850	-0.124132	-0.429158
AT1G79690	0.104213	0.0327599
AT1G74920	-0.0379575	0.202066
AT2G39730	1.49678	0.324288
AT2G31660	-0.172754	0.393798
AT1G54000	-0.332261	-0.969144
AT3G12110	-0.29364	0.294461
AT3G20370	-0.391353	0.926215
AT1G22410	-0.224147	0.219856
AT3G44310	0.789783	0.947489
AT1G05520	-0.16528	0.0175448
AT3G46740	-0.207819	0.873559
AT3G57290	-0.156442	0.37481
AT1G01090	-0.0106575	0.162782
AT5G10450	0.0216459	-0.242158
AT1G25350	-0.0950313	0.176653
AT3G22960	0.0927014	0.0671887
AT4G26300	0.0249637	0.367907
AT1G07670	0.0204879	-0.199632
AT3G05530	-0.117871	-0.0602641
AT4G08390	0.114931	0.509191
AT1G79990	0.0251475	0.208836
AT3G25230	0.00387543	0.194416
AT5G22770	-0.0637639	-0.1681
AT1G04170	-0.227289	0.526374
AT5G05780	0.0587056	0.186309
AT1G63660	0.295148	0.888933
AT5G56500	0.0867285	0.427515
AT5G27540	0.383901	0.321674
AT1G35580	-0.0105029	-0.493464
AT3G23940	0.43363	1.1029
AT1G36180	0.139508	1.68595
AT5G53850	0.109425	0.33978
AT3G10920	0.37533	0.508666
AT3G47520	0.0357094	0.822356
AT2G41790	-0.0415762	-0.120636
AT5G67500	0.271579	0.427481
AT3G57410	-0.36209	-0.312925
AT5G15090	1.01162	0.858527
AT5G40390	0.0704653	0.595165
AT3G14790	0.0904805	0.482947
AT1G60420	-0.13812	-0.31792
AT3G52880	0.262219	0.195727
AT1G24280	-0.838002	0.409991
AT4G35850	1.21769	0.846238
AT1G54100	0.0346632	-1.46536
AT3G13930	-0.0172093	0.518097
AT5G58290	-0.0966997	0.0621056
AT1G68560	-0.411663	0.483374
AT2G29080	0.540444	0.246961
AT3G23600	-0.0802257	-0.222621
AT4G14160	0.021682	0.071201
AT3G53480	0.616301	-0.383775
AT2G45540	-0.0431725	0.21149
AT4G38220	0.00592005	-0.0507021
AT5G36880	0.0707909	0.176223
AT5G22780	-0.0955182	0.0593412
AT1G18080	-0.0553019	0.744515
AT1G63940	0.0551659	1.13842
AT4G23670	-1.23281	0.504534
AT5G19990	-0.013357	0.103887
AT3G13300	-0.133007	-0.0404818
AT1G72550	0.0891273	0.218461
AT3G55220	-0.116507	0.454216
AT5G17380	0.129214	-0.191109
AT5G14200	-0.109332	-0.435402
AT2G27860	-0.08586	0.319525
AT5G57110	-0.246901	-0.212516
AT1G17745	1.11877	-0.456833
AT4G23650	-0.204776	-0.0114665
AT1G29470	0.203853	0.487796
AT1G55490	-0.0590683	0.991759
AT4G13430	0.086644	0.108607
AT3G17810	-0.0984324	-0.363838
AT3G13860	0.314757	0.596991
AT1G62740	-0.364168	0.0771132
AT5G18170	-0.259308	-0.961523
AT1G79750	0.21936	0.202173
AT2G45290	0.0812687	0.566047
AT3G53110	-0.0662357	0.131714
AT5G11520	0.35618	0.199205
AT5G09900	-0.0705215	0.165398
AT2G44060	-0.0633127	0.298654
AT5G13110	-0.538587	0.122572
AT3G14067	-0.558899	-0.041223
AT5G39740	-0.147766	0.687748
AT3G58510	-0.0551354	-0.0846551
AT5G35360	-0.092698	0.191669
AT1G20440	0.592999	-0.764987
AT1G78300	-0.25253	0.157762
AT3G25520	-0.128086	0.794389
AT5G15490	-0.21849	0.0772944
AT1G12270	-0.2808	0.0911692
AT5G02870	-0.0140632	0.654658
AT3G11270	0.325255	0.336431
AT1G30360	0.0104489	-0.0892205
AT5G24710	-0.315874	0.121251
AT5G20000	-0.25472	-0.0594089
AT4G28520	-0.190368	4.8737
AT4G35260	0.285623	0.426191
AT3G12780	0.518687	0.485737
AT5G57870	-0.163202	0.226172
AT4G23100	-0.311166	0.138713
AT1G35160	-0.0399181	0.0642745
AT1G30510	-1.10584	0.0797818
AT5G51200	0.040919	-0.352859
AT1G26630	-0.160991	0.440012
AT3G17820	0.32795	0.289936
AT3G51840	0.0892201	-0.391881
AT3G44330	0.101437	0.185226
AT5G26780	0.398321	0.362827
AT3G44320	0.481562	0.911221
AT3G28715	0.210123	0.0806932
AT4G33650	0.154794	0.0662584
AT1G53500	-0.296567	0.485216
AT3G51800	0.161446	0.790578
AT3G08030	-0.636957	0.481976
AT1G72160	-0.281599	-0.357664
AT5G65720	0.675054	0.210378
AT5G46070	-0.186526	0.0421168
AT3G02520	0.0594114	0.253145
AT5G67360	-0.201649	0.248821
AT1G72730	-0.166468	0.239102
AT1G74030	0.118296	0.268747
AT1G56190	0.304205	0.925222
AT1G15750	-0.18999	-0.203582
AT2G03760	2.36992	1.24116
AT2G42790	-0.0335068	-0.370153
AT2G26890	0.103615	-0.132454
AT2G39990	-0.0930854	0.463235
AT5G39320	-0.266901	0.150715
AT1G29880	0.193949	0.522294
AT4G20360	0.475788	0.667124
AT3G02200	-0.172884	0.317285
AT5G10920	0.609205	0.889378
AT3G57020	0.556138	-0.132629
AT2G22480	0.0181644	-0.114972
AT3G22890	-0.98302	-0.148344
AT5G11040	-0.0988027	0.148083
AT1G74100	-0.81498	-0.136195
AT2G26140	0.208732	0.127941
AT5G14590	0.0989419	0.529204
AT1G33140	-0.0517604	0.585358
AT4G31990	0.212441	0.458109
AT3G54470	-0.0733876	0.99097
AT3G62120	0.0683438	0.370667
AT2G36380	-0.586472	-1.17689
AT4G26110	0.222047	0.535577
AT3G11940	-0.0314037	0.499841
AT2G37270	-0.148575	0.801061
AT1G22300	-0.0327181	0.187615
AT2G07560	0.56948	0
AT4G22930	0.456813	0.706051
AT5G65430	0.0715226	-0.187206
AT1G63000	-0.348862	0.162603
AT1G07810	-0.152683	-0.194692
AT3G11710	0.0582236	0.592842
AT3G27240	-0.548432	0.38143
AT2G21870	-0.52482	0.339461
AT3G55610	0.054884	-0.270946
AT3G06530	0.191001	0.779781
AT3G29320	0.105766	1.06659
AT2G20800	4.11057	7.47107
AT1G29150	-0.102815	0.154312
AT1G76400	-0.0496356	0.19437
AT1G08200	-0.307206	0.127838
AT1G32440	0.246676	0.4581
AT3G49120	-0.306967	-0.271159
AT3G63130	-0.0967953	0.122484
AT2G47650	0.0734482	-0.176627
AT5G17770	0.0430798	0.0856071
AT4G38740	0.0787253	-0.528302
AT1G24180	0.371421	0.0715373
AT4G16260	-0.9808	-1.69543
AT5G08570	0.0618044	0.779814
AT3G01280	0.537202	0.442745
AT5G26710	0.000520548	0.338068
AT5G16050	-0.0464911	0.0314934
AT5G54100	3.52764	1.39065
AT4G24280	0.0268719	0.656025
AT5G36230	-0.127292	0.23531
AT4G34050	-0.333715	-0.01451
AT4G27585	1.96742	0.982497
AT1G03220	-0.766266	-0.75444
AT5G64270	0.0235585	0.0305187
AT1G64740	-0.576568	-0.458014
AT1G70770	-0.0692414	0.170104
AT5G46290	-0.169693	0.50229
AT1G06290	0.0707958	0.245291
AT1G14810	0.208627	0.773978
AT3G28710	-0.00747847	0.108638
AT2G35040	0.344466	0.90277
AT2G34630	1.19532	0.203988
AT5G65110	0.511674	0.0130184
AT3G05970	0.107902	-0.0752149
AT5G23020	0.391159	0.169402
AT4G38600	-0.110516	-0.135466
AT1G48860	-0.0172227	0.369926
AT3G57610	0.398896	0.573906
AT1G03860	0.520135	0.847509
AT5G25780	-0.545226	0.507558
AT2G14120	0.161019	-0.0854545
AT5G20660	0.0253088	0.0813247
AT5G64120	2.69292	-0.0249454
AT5G45510	0.397378	-0.186378
AT5G57655	-0.430351	-1.00739
AT3G53750	0.161109	0.337295
AT2G37690	0.299589	1.31394
AT1G80460	0.163855	-0.161101
AT2G20360	-1.34033	0.347104
AT4G34110	-0.0410914	0.174032
AT5G65020	0.0252632	0.184312
AT5G12290	0.475194	-0.133674
AT5G05010	-0.297316	0.314944
AT5G20080	0.510432	0.768014
AT3G60860	-0.16414	-0.0448288
AT1G79440	-0.0448694	0.1684
AT2G07360	-0.21679	-0.070831
AT3G48990	-0.154144	-0.112711
AT5G35630	0.48633	0.557082
AT5G25230	-0.185489	2.34901
AT3G22330	1.64009	0.575391
AT5G20290	-0.142149	0.593863
AT4G39090	-0.162385	-0.572532
AT3G20630	0.0712643	-0.0729372
AT1G16300	-0.299495	0.0545651
AT2G01530	-1.37251	-2.84535
AT4G30210	-0.0627821	-0.49357
AT5G50850	0.143127	0.316772
AT5G61790	0.388049	0.355707
AT4G27500	-0.331244	-0.113327
AT1G04690	0.0349049	0.133858
AT5G23890	0.182727	0.191553
AT4G32180	0.0484234	-0.122649
AT4G30170	-0.823434	-1.59576
AT1G11860	-0.030636	0.759407
AT3G08580	0.0764709	0.455171
AT3G26720	-0.395896	-0.239065
AT1G14850	-0.00110751	0.182218
AT1G31180	0.13999	0.792496
AT1G48600	-0.568491	0.0995422
AT5G13520	-0.0605631	0.242136
AT4G12650	0.0800119	0.209389
AT1G17290	0.596886	0.0289454
AT5G27380	-0.0628066	0.112687
AT5G17530	0.310591	0.292921
AT3G50590	0.0671833	0.0383932
AT1G78000	1.88735	-0.978085
AT1G12920	-0.28091	0.51474
AT3G59920	-0.0573227	0.051275
AT4G37930	0.71907	-0.00252509
AT4G24820	0.00796501	0.167006
AT4G02520	-0.695922	-1.09097
AT1G26850	-0.113979	0.322377
AT5G56680	-0.0615885	0.411525
AT1G48850	-0.0409667	0.271004
AT3G29360	-0.0141702	0.310432
AT2G25450	-0.538454	-0.470966
AT5G06460	-0.0953236	0.398058
AT5G63570	0.362841	0.781028
AT3G59760	-0.0147537	-0.113275
AT2G31060	0.652602	0.993332
AT5G44320	-0.129648	0.234129
AT3G01120	-0.578171	0.267941
AT3G25530	0.0421262	0.520092
AT2G19860	0.997998	0.417195
AT2G43750	0.267864	0.284075
AT5G59290	0.105861	0.269534
AT2G20990	-0.0432339	0.129226
AT5G17310	-0.557834	0.655123
AT2G21170	0.430563	0.707487
AT3G51240	-0.107695	0.76503
AT5G04590	-0.0302565	0.166451
AT1G50380	0.115177	0.0603718
AT2G21410	0.124184	0.182578
AT4G37410	-1.31035	-2.92501
AT1G74090	-0.188667	0.144956
AT3G06810	0.102579	-0.0573507
AT2G15490	0.428932	-0.366798
AT3G07720	0.577622	-0.182277
AT5G17820	0.204788	-0.590633
AT1G48410	0.338383	-0.131908
AT1G47710	0.247089	0.429369
AT4G11820	-0.42202	-0.0219968
AT1G15130	-0.182747	-0.22553
AT4G13360	0.57345	0.256558
AT3G27300	0.0341465	0.0779175
AT1G72370	-0.209666	0.622679
AT2G40660	0.0399583	0.46418
AT3G13790	-0.148918	-0.509803
AT4G24800	-0.337075	0.121974
AT5G48880	0.226686	1.26459
AT3G59820	1.77493	1.53812
AT5G23540	-0.0518402	0.137241
AT3G10740	-0.0615112	-0.555772
AT5G04140	-0.214834	-0.0228757
AT2G18980	-0.474217	-0.217142
AT4G29840	0.31299	0.493747
AT3G54660	0.105498	0.103572
AT2G01520	-2.07484	-4.63254
AT3G19760	-0.0866434	0.127244
AT4G28510	0.953532	1.0719
AT4G37070	-1.45178	-2.30443
AT1G70850	-0.450491	-2.39066
AT5G13980	-0.425785	-0.195463
AT5G60640	0.110943	-0.0688515
AT1G04080	-0.116832	-0.0268253
AT4G02480	-0.352071	-0.0521091
AT5G58410	0.0341998	-0.00153735
AT3G16950	0.0426265	-0.37582
AT1G11660	-0.209666	0.170323
AT4G29700	-0.96595	-0.933381
AT5G64440	0.36865	0.087608
AT5G20010	0.0959723	-0.0200194
AT3G16480	-0.217077	0.474629
AT1G04270	0.0511797	0.500428
AT5G49910	-0.161922	0.780657
AT3G20000	0.257568	0.637743
AT1G53280	0.21797	0.183915
AT1G62380	0.159786	0.697945
AT3G32980	0.138869	-0.659629
AT3G57010	-0.567708	-1.24867
AT4G29680	0.0135912	0.428488
AT2G20140	0.0595586	0.261663
AT1G17180	1.36468	0.825034
AT4G14570	-0.206034	0.269049
AT3G22110	-0.0215475	0.153497
AT1G51710	-0.252447	0.0969893
AT1G17890	0.26913	0.378229
AT4G29040	-0.347789	0.0726446
AT5G52470	-0.0244638	0.430998
AT2G17840	0.360119	-0.493149
AT2G39800	-0.16547	-0.610997
AT1G72680	0.0635427	-1.23125
AT1G20200	-0.0374173	0.194038
AT2G44100	0.0375015	-0.0300419
AT1G45000	0.0248391	0.13596
AT1G72330	2.62269	1.14231
AT2G18790	0.33141	0.524243
AT2G37760	0.333145	-1.05218
AT5G14250	0.0302756	0.0465833
AT5G20490	-0.529948	-0.212192
AT4G20980	-0.0426023	0.524067
AT4G32720	-0.159308	0.257391
AT1G17880	-0.106423	0.440549
AT1G06550	-0.495906	0.32
AT1G30230	-0.176292	0.224137
AT2G45300	0.0125675	0.361161
AT3G13160	0.504129	0.516371
AT1G08360	0.459918	0.514522
AT5G07090	-0.360226	0.758001
AT2G38280	-0.0777433	0.134261
AT4G25630	-0.00574468	1.1249
AT2G31810	0.190807	-0.46274
AT5G11880	0.217827	0.652364
AT3G54960	0.417077	-0.0749242
AT1G77550	0.203824	0.514111
AT4G34870	-0.241145	0.472703
AT2G04160	0.598249	-0.369016
AT3G58750	0.0923654	-0.0573741
AT5G62670	0.0443388	0.692569
AT1G23310	0.37876	-0.122626
AT1G06410	-0.0863181	-0.187954
AT3G46440	0.491071	-0.0137792
AT3G51160	-0.224777	-0.0823374
AT3G11630	0.0022608	0.673236
AT2G42910	0.0115137	0.662124
AT3G44300	0.671477	-1.08628
AT3G46970	0.0242235	0.505479
AT5G19760	0.511091	0.371956
AT3G43600	0.33403	0.369579
AT1G49760	-0.389273	0.705226
AT5G14580	1.31378	1.80233
AT2G14170	0.0673722	-0.369786
AT4G24520	-0.410741	-0.2484
AT1G70580	-0.903534	0.0534495
AT1G49670	-0.0550505	0.351222
AT1G07510	1.38104	0.110233
AT5G15400	0.262736	0.0571771
AT3G23300	0.0969233	0.356075
AT5G40760	0.181113	0.00879716
AT2G42490	0.136497	-0.0134411
AT1G78850	-1.05455	-0.0665743
AT5G08300	0.379761	0.38358
AT1G80490	-0.109118	0.061723
AT4G16155	0.212983	0.292665
AT2G16600	-0.358546	0.384368
AT2G38750	-1.50608	0.949554
AT2G17265	0.0673808	0.233613
AT3G25860	-0.0976315	0.63636
AT5G43010	0.0980352	0.229745
AT5G17000	0.0938825	-0.272307
AT5G40480	0.192259	0.702432
AT2G19480	-0.0818147	0.249426
AT5G08640	0.709035	1.08684
AT3G61050	-0.190262	0.127468
AT5G05980	0.153482	0.107382
AT1G05500	0.0427378	0.212995
AT2G20530	0.715672	0.887645
AT1G09010	0.0313421	-0.00734135
AT1G09270	-0.22185	0.0447492
AT5G40770	0.826582	0.925542
AT2G41840	-0.150818	0.481903
AT3G44110	0.130096	-0.0540351
AT5G41790	0.328398	0.0368991
AT1G54010	0.442174	2.04646
AT1G10630	-0.349275	0.18147
AT3G10380	-0.00473723	-0.109903
AT4G05390	-0.652459	0.743626
AT3G08510	-0.136195	-0.169227
AT1G16470	0.127822	0.239773
AT3G25820	-1.83345	-2.70296
AT5G23250	0.227561	0.645111
AT5G63600	0.379702	-0.383126
AT2G36850	-0.293834	-0.308034
AT4G31180	0.0260806	0.0466347
AT1G67120	0.416377	0.904981
AT1G64550	-0.0270875	0.157704
AT2G17980	-0.197366	0.193481
AT1G73230	-0.0974327	0.523396
AT5G20280	-0.242607	0.0511869
AT2G33040	-0.497685	0.318766
AT5G22440	-0.0645717	0.56531
AT1G80600	0.400046	0.548932
AT2G01140	-0.0882754	0.328331
AT1G22440	-0.0328587	-1.26547
AT5G61970	0.23531	0.144383
AT1G79280	-0.134871	0.144868
AT3G03640	-0.15254	-0.271487
AT1G03860	0.862772	0.847509
AT3G11964	-0.354005	0.477712
AT2G27530	0.111589	0.544052
AT5G03290	0.288764	0.123864
AT1G70490	-0.734544	0.0622329
AT5G25460	-0.187696	0.913787
AT4G10710	-0.463963	-0.0887413
AT2G18450	-0.556428	-0.173311
AT2G31670	-0.10797	0.77965
AT1G02520	2.33694	0.780463
AT4G00630	1.24696	0.189195
AT3G60190	0.195358	-0.261889
AT1G62750	0.563977	0.34087
AT5G36210	0.0241487	0.184727
AT5G64250	-0.357951	-0.513606
AT5G27600	-0.0299189	-0.532128
AT3G14390	0.191428	0.852389
AT1G58380	-0.101813	0.877643
AT1G80560	-0.0149537	0.41669
AT3G12290	-0.162892	0.40432
AT4G24830	0.264833	0.797036
AT1G60770	0.880329	0.555386
AT2G42520	0.239205	0.338979
AT1G31730	-0.225575	0.00271007
AT3G48560	0.113352	0.555042
AT3G10050	0.37499	0.698525
AT1G12840	0.103195	0.358557
AT2G05830	0.343328	0.305618
AT3G05420	-0.563983	0.240677
AT4G14360	0.133823	0.286233
AT5G48010	-1.06705	-3.41667
AT1G30690	-1.04727	-0.464739
AT5G11490	0.0108191	0.0886663
AT3G14310	-0.487332	0.103949
AT3G28345	0.308888	-1.12886
AT5G04130	1.6052	0.460377
AT1G76690	-0.340574	-0.119157
AT2G20630	0.373071	-0.101939
AT1G16870	0.779081	0.758245
AT4G19006	-0.0190988	0.334895
AT1G79940	-0.26712	0.311686
AT3G48730	1.03235	1.02757
AT5G20980	0.127743	0.449692
AT4G31940	2.04034	1.98279
AT3G16430	-0.0958966	-1.06409
AT5G16300	-0.0393997	0.164997
AT3G59770	-0.00618145	-0.211045
AT2G34470	0.411539	0.147983
AT5G39410	0.367926	0.501304
AT4G26900	-0.0110529	0.371969
AT1G47128	0.173451	-0.482529
AT3G05420	-0.171139	0.240677
AT4G19210	-0.146084	0.269216
AT5G49650	0.118737	0.417046
AT1G06900	-0.0829147	0.341468
AT4G18030	-0.134532	0.586337
AT3G60130	-0.295611	-0.418967
AT4G39980	0.128282	0.825131
AT1G23820	0.129604	0.366013
AT1G48900	0.0143881	0.0580612
AT5G63980	-0.502078	0.416923
AT1G23800	0.118155	-0.130911
AT5G61140	-0.0019372	-0.0874618
AT2G30050	-0.0911626	0.118332
AT5G56630	0.112188	0.474577
AT5G20950	0.341661	-0.00160276
AT1G62390	-0.0920467	0.527764
AT5G51830	0.30429	0.0393239
AT5G19510	-0.257879	0.518259
AT3G01780	-0.283943	0.00678332
AT5G47690	-0.277001	-0.275047
AT1G47260	-0.0604258	0.620318
AT1G01800	0.0564851	0.160851
AT4G11150	0.164582	0.147947
AT3G54540	-0.238038	-0.0225978
AT5G11110	-0.96201	-0.278752
AT2G36160	-0.163269	0.508021
AT1G18500	0.136213	0.173099
AT1G24360	0.0557519	0.225199
AT4G29120	0.334419	0.349475
AT3G15090	0.330855	0.290761
AT5G62390	0.00987971	-0.0591416
AT5G02270	0.28866	0.420529
AT3G17940	0.42228	0.22193
AT4G16180	0.139691	-0.242617
AT3G11510	-0.157418	0.539572
AT2G37230	0.540573	0.805311
AT1G15690	-0.336195	0.386303
AT1G09100	0.138442	0.200202
AT1G54220	2.65627e-05	0.681402
AT3G51460	-0.131821	-0.145915
AT3G53520	0.0552753	-0.0559618
AT5G17050	0.0278133	0.689312
AT3G28940	0.194944	-0.0282309
AT5G64370	-0.367749	-0.324144
AT5G43780	-1.03061	-0.55324
AT5G45620	-0.19685	0.043314
AT4G13010	0.0226736	-0.101184
AT2G35840	0.0201892	0.240189
AT1G12240	-0.498809	0.014542
AT4G31500	-0.776244	-0.548727
AT1G66530	-0.153912	0.248246
AT4G22010	-0.223387	0.436988
AT3G10410	-0.139678	0.00213358
AT4G31120	0.384234	0.724209
AT1G37130	-0.00738315	-0.795244
AT1G60710	-0.097295	0.318326
AT1G10840	-0.0759205	0.190184
AT1G03230	-0.626969	-0.0380756
AT1G76140	-0.0814806	0.367932
AT1G75990	-0.0814855	0.157066
AT2G17630	-0.329081	1.28654
AT4G32410	0.60006	0.185924
AT5G16130	-0.0920761	0.573514
AT2G40730	-0.327189	-0.00595778
AT5G15450	0.254973	0.558414
AT1G51760	0.15735	-0.0955951
AT2G41800	0.624179	-0.759297
AT3G18130	0.0766752	1.17902
AT3G22310	2.08994	1.54025
AT3G16640	-0.35856	-0.46025
AT4G31810	0.731692	1.10081
AT5G49030	0.118414	0.648213
AT2G34040	-0.236499	0.0832871
AT4G15390	-0.603516	-0.913437
AT3G01670	-0.913158	-0.139878
AT3G07160	0.224566	-0.276988
AT5G20400	1.20237	-0.222193
AT4G31340	-0.345214	-0.1611
AT1G06000	-0.00415931	1.39366
AT3G07680	0.40627	0.0893925
AT4G30160	-0.52003	-0.0849798
AT5G13450	-0.22087	0.504522
AT2G24580	0.0659063	-0.0151547
AT3G27190	-0.0864003	-0.178879
AT5G10860	0.502654	-0.522083
AT5G14040	0.181293	0.331515
AT1G53580	-0.060625	-0.76265
AT2G17790	-0.262531	-0.144226
AT4G33360	0.235344	0.29885
AT1G65980	0.151625	-0.141146
AT1G24460	-0.05279	-0.154222
AT4G13770	0.0951284	-0.665997
AT3G03060	1.13085	1.69395
AT2G35630	-0.291751	-0.0777273
AT1G05260	-0.395428	-0.940547
AT5G56950	-0.346815	0.272624
AT1G55890	0.471339	0.406831
AT4G33680	0.237945	0.722159
AT1G05180	0.0705543	0.252592
AT1G23900	-0.091909	-0.155231
AT3G01910	-0.0931077	0.0555944
AT5G35530	0.234408	0.434902
AT4G37160	0.838865	-0.986382
AT1G02690	-0.336135	-0.266061
AT1G51680	-0.740493	0.395133
AT3G59990	-0.10149	0.00152704
AT4G22670	0.00484359	0.171527
AT4G23680	-1.29452	1.65929
AT2G23350	-0.253439	1.02539
AT4G02510	-0.330651	0.370386
AT1G22360	0.420468	-0.0381407
AT3G19710	0.934866	0.0951926
AT2G20190	-0.489326	0.0384384
AT3G16470	-1.65344	-1.3276
AT4G34670	-0.239185	0.476143
AT1G27090	-0.185872	0.0307427
AT5G38830	0.0385878	0.0140259
AT4G19710	0.141856	0.678146
AT5G13560	-0.138118	-0.144517
AT1G56330	-0.110637	0.418713
AT3G18060	0.0378159	0.240379
AT2G31750	0.172338	0.404511
AT1G55850	0.100561	-0.268232
AT5G39500	-0.515949	0.187479
AT1G13730	-0.712473	0.414225
AT1G79340	-0.40586	-0.0897552
AT4G39690	0.467037	0.261095
AT3G06350	0.16094	0.173457
AT3G26450	-1.45768	0.460782
AT5G40810	-0.555715	0.396702
AT2G02010	-0.188764	-0.466764
AT5G09650	-0.00485478	0.599305
AT1G36280	0.544553	0.689468
AT2G17130	-0.125185	-0.00775299
AT4G05420	0.0730597	-0.0265496
AT1G74020	-0.0741255	-0.563286
AT5G35700	-0.101626	0.29099
AT5G42790	-0.0740226	0.26898
AT1G27020	0.673806	0.10166
AT1G15500	-0.094378	0.172665
AT1G35620	0.1234	-0.107917
AT5G09510	1.15214	0.62543
AT1G33590	-0.245921	0.624229
AT3G61820	-0.234812	0.821537
AT3G02880	-0.492452	-0.367237
AT4G11120	0.81862	0.705109
AT2G43610	1.5803	-0.375205
AT5G66280	0.0845302	-1.10617
AT3G42170	-0.097466	0.0463617
AT2G06990	-0.015498	0.209934
AT2G30200	0.144234	0.690251
AT3G10690	0.601327	0.909721
AT3G02630	-0.0408108	0.19308
AT1G04430	-0.584242	-0.00164608
AT5G36890	0.39657	0.427736
AT3G27890	-0.180089	-0.0949568
AT1G48420	-0.00600342	0.167167
AT5G16510	0.255699	0.164219
AT2G21250	0.0910342	0.691967
AT5G23300	0.853336	1.11637
AT3G15180	0.885307	0.229089
AT5G57020	0.0346562	0.0351768
AT5G38020	-2.9553	-2.80222
AT5G26860	-3.07177	-2.90837
AT5G42980	0.34525	0.201371
AT2G18020	-0.186302	0.619916
AT5G18420	-0.0670047	0.0943208
AT1G64520	0.0217485	0.13477
AT3G04840	-0.108289	0.771616
AT3G03520	-0.486697	-1.02898
AT5G04800	-0.153371	0.586087
AT1G27030	-0.40833	-0.633039
AT3G47930	0.459081	0.662753
AT1G69740	-0.109111	0.399431
AT3G20330	0.140775	0.874859
AT2G47800	-0.34596	-0.375988
AT5G28050	0.219101	-0.0864847
AT5G48000	-1.00367	-3.43262
AT1G80360	0.168526	-0.0931507
AT1G50920	0.279768	0.454808
AT4G02350	-0.0135643	-0.257326
AT3G56190	-0.043738	-0.0612943
AT2G36290	-0.0713133	-0.43342
AT4G03080	0.224966	0.042024
AT2G01720	0.0505367	0.197348
AT1G11680	-0.261681	0.158481
AT5G39590	-0.334089	-0.479064
AT4G34890	0.0139772	-0.492559
AT4G11850	-0.254615	-0.477306
AT5G27410	0.451324	-0.15077
AT1G49340	-0.17215	0.169667
AT2G05220	-0.429274	0.497618
AT4G26870	0.277514	0.218686
AT1G70310	-0.203294	0.514779
AT1G53750	-0.054497	-0.065255
AT3G01190	-0.986881	-0.87214
AT3G63520	0.0118262	0.146963
AT2G38380	-0.0331564	-0.405831
AT5G13490	0.318838	1.08273
AT5G56870	-0.612763	-0.85428
AT1G12230	0.106987	0.0660181
AT5G42270	0.212295	0.260812
AT3G62560	-0.500835	-0.155708
AT1G34430	0.034338	0.358213
AT5G19690	-0.107089	0.0759657
AT2G34480	-0.103871	0.477082
AT1G60780	-0.0706785	0.0975321
AT1G74040	1.41517	0.468733
AT5G15980	0.888838	0.82018
AT5G63890	0.20367	0.70583
AT3G62310	0.0238996	0.0331243
AT5G47990	-2.02197	-3.81938
AT1G10760	1.0899	0.462912
AT5G25754	-0.12259	0.409828
AT5G14220	0.280298	0.53851
AT2G45470	-0.349101	0.576854
AT3G53870	-0.1196	0.668407
AT5G38530	0.449385	0.288103
AT4G38800	-0.273736	0.14796
AT5G01600	-0.125484	0.180281
AT5G23010	0.130273	-0.960735
AT5G63400	0.139328	0.460888
AT3G27530	-0.100326	-0.0554349
AT1G54340	0.583339	0.272993
AT1G10670	-0.21392	0.3038
AT3G04710	-0.102883	0.223633
AT4G34860	0.251641	-0.0447188
AT4G39280	-0.138204	0.387166
AT5G27410	-0.260048	-0.15077
AT2G31610	-0.0953182	0.509164
AT3G52960	0.322146	0.885436
AT1G80270	1.44399	1.27341
AT4G27070	-0.708676	-0.112382
AT2G47970	-0.143111	0.0625505
AT4G10450	-0.0977652	0.743342
AT5G64030	0.197375	0.220682
AT5G60160	0.153008	0.183715
AT5G03160	-0.00451204	-0.16213
AT3G09300	-0.116888	-0.0201948
AT4G33250	-0.141017	0.403959
AT4G35800	-0.0759262	-0.0583311
AT2G45790	0.172155	0.457867
AT1G69410	0.14169	-0.398312
AT3G18000	-0.686521	0.369544
AT1G41830	-0.264479	0.501669
AT4G24220	-0.250807	-0.336685
AT2G40890	-0.114991	0.0770324
AT5G08160	-0.426205	0.0620185
AT1G76160	0.354248	0.578312
AT2G43790	0.0104954	-0.295439
AT3G58570	-0.248543	0.107328
AT3G27280	1.37503	1.44451
AT4G12420	0.235433	0.126771
AT1G18590	-0.441131	0.170351
AT2G43910	-0.0448139	0.261577
AT1G80240	0.00478815	-1.20019
AT5G54440	-0.143305	0.191715
AT1G72150	-0.75467	-0.87018
AT1G07750	0.363396	-0.118113
AT5G59420	0.100898	-0.300505
AT5G47010	0.0319657	0.0651989
AT1G74050	-0.00375437	0.345439
AT3G29250	0.0567062	-0.522317
AT4G01100	0.45893	0.26979
AT5G42970	0.394968	0.0648833
AT1G65440	0.0864125	-0.0909392
AT5G25100	-0.0357027	0.227572
AT4G01400	0.133875	0.292779
AT5G07340	0.280713	0.103903
AT3G46220	-0.0615593	-0.0808084
AT2G18230	0.108297	0.0862463
AT4G11010	0.300504	0.932232
AT5G20720	-0.00798194	1.16633
AT4G38350	0.00391914	-0.0732556
AT2G04350	0.208467	0.0136204
AT4G02030	0.0890123	0.00132012
AT5G16930	0.855956	1.66787
AT1G35670	-0.233338	-0.891932
AT5G16970	0.148584	0.277466
AT3G62700	0.329173	0.131718
AT4G36130	-0.409753	0.594426
AT4G34490	-0.332078	0.531182
AT4G25100	-0.595204	0.706879
AT2G01690	-0.371462	-0.0581935
AT1G28130	-0.0610678	-0.0320515
AT1G20330	-0.49376	-0.126846
AT5G04420	0.0879269	0.252598
AT4G38540	-0.149257	-1.20947
AT5G54960	0.2288	0.166449
AT5G21060	0.0658389	0.428803
AT3G58500	-0.351055	-0.231629
AT3G57050	-0.151933	0.206736
AT3G02560	-0.103577	0.618183
AT5G12370	-0.10334	-0.104066
AT3G11330	0.147124	0.0527047
AT2G45810	-0.184584	-0.0249414
AT1G18450	-0.0075533	0.0914678
AT3G53880	0.069527	0.407374
AT1G12780	-0.257581	-0.452659
AT4G16130	-0.0724471	-0.058895
AT5G01010	-0.000955722	0.0739379
AT4G29690	-1.05398	-1.30439
AT3G56460	-0.107183	-0.0169277
AT4G25900	0.515261	-0.370599
AT1G33790	2.68048	0.378891
AT1G71410	-0.0664251	-0.0198992
AT4G20260	-1.12229	-0.684299
AT1G60680	0.00588	-0.295024
AT3G14415	0.824939	0.393519
AT3G60240	-0.0452253	0.257298
AT5G47210	-0.294745	0.626727
AT5G44380	-0.00369583	-1.00729
AT1G79470	0.202752	-0.0402133
AT3G14840	0.0856949	-0.396075
AT2G19520	-0.210989	0.189057
AT4G28940	-1.59482	-2.81438
AT1G49630	0.389001	0.466465
AT1G47420	0.560653	0.201202
AT3G04600	0.131336	0.417615
AT4G15093	0.243459	-0.513528
AT2G19760	-0.118356	-0.0698836
AT2G01350	0.051115	0.02594
AT2G13540	-0.0987257	-0.0450109
AT1G21720	0.224799	0.31004
AT2G33340	-0.171774	-0.017059
AT1G22530	-1.61878	-0.902394
AT1G20840	-0.704041	-0.441625
AT4G26690	-0.528224	-0.560963
AT3G61990	-0.412971	-0.369984
AT5G51970	0.335786	0.191617
AT4G11290	0.0512567	0.0415102
AT5G66120	0.218031	0.456349
AT3G45190	-0.252725	-0.246292
AT1G45130	0.183489	0.0044022
AT2G01250	-0.144555	0.61611
AT2G36070	0.121092	0.579761
AT5G05170	1.30333	0.187572
AT4G09570	-0.18248	0.153424
AT5G04430	-0.287046	0.235929
AT5G44110	0.513988	0.535198
AT3G22850	0.650068	0.314364
AT3G06580	-0.367252	0.00587033
AT4G21710	-0.0474415	-0.116452
AT2G42710	0.722912	0.994259
AT1G45201	-1.66226	1.41122
AT5G26667	0.0235458	0.3705
AT3G53990	-0.176557	-0.326113
AT1G08420	-0.0595809	-0.110488
AT3G19010	0.11416	-0.436342
AT4G14800	0.0321153	0.169093
AT4G32520	0.492278	0.535522
AT3G62600	0.35817	0.0268398
AT1G19920	-0.297522	0.672732
AT1G53210	0.286416	0.0792359
AT5G27850	-0.0928633	0.591829
AT3G23660	0.01591	0.28401
AT1G48630	-0.0854378	0.972651
AT4G29900	0.3818	-0.911806
AT3G51310	-0.199766	0.118902
AT4G34131	0.105309	-0.677146
AT2G41380	0.348993	-0.707575
AT4G18360	-0.490373	-0.723124
AT2G25140	2.02953	0.232381
AT3G11400	0.264621	0.478184
AT1G70410	-0.349829	0.241402
AT5G12200	-0.126582	-0.366147
AT2G27100	-0.191162	-0.10374
AT4G02080	-0.198836	-0.178998
AT4G20830	-0.886346	-0.440003
AT1G27400	-0.147359	0.53282
AT4G17530	-0.39322	-0.280095
AT5G07030	-1.07493	-0.863871
AT1G11580	0.00737617	-0.689987
AT2G25280	0.04627	-0.0314944
AT3G03380	0.178242	0.0318909
AT4G35460	0.310499	0.473119
AT5G06290	-0.0191654	0.91226
AT2G07050	-0.35792	0.152704
AT5G52560	-0.0948273	0.00754706
AT2G39770	-0.106694	-0.0164979
AT5G08530	-0.442527	0.331852
AT4G04040	0.409296	-0.000465988
AT5G55230	-0.121215	0.331396
AT5G47720	-0.527725	-0.505475
AT1G51830	0.732317	-0.67029
AT5G63190	-0.0766682	-0.636346
AT5G43060	0.258781	-0.376237
AT3G44340	0.0850739	0.238715
AT4G17770	-0.201661	1.15495
AT1G24100	-0.609011	-0.46527
AT3G52580	-0.265754	0.372993
AT1G49820	0.331496	0.181113
AT1G13110	0.127022	0.281722
AT5G56760	0.281032	-0.137569
AT5G65010	0.0125965	0.00746966
AT3G21240	-0.768562	-0.615587
AT1G22780	-0.152301	0.629704
AT5G10240	0.0386343	0.364404
AT3G10370	0.317817	0.356564
AT2G25800	0.528458	-0.0875892
AT1G77440	0.737075	0.374439
AT4G21580	0.141843	-0.439274
AT1G77590	-0.142459	0.431302
AT3G62870	0.0804638	0.735856
AT5G04740	0.171774	0.0391298
AT1G67930	-0.082141	0.339296
AT2G22590	0.221825	-0.0719278
AT4G20860	-0.663504	-0.880102
AT2G20610	-0.385187	-0.285785
AT1G01580	4.85577	1.35314
AT3G22370	2.52643	0.510355
AT1G09870	-0.729879	-0.229522
AT5G16590	-0.512942	0.300656
AT1G75270	0.197055	-0.206685
AT1G79230	0.196629	0.446367
AT3G62530	1.03212	1.0235
AT1G76180	0.563662	-0.421664
AT5G54900	-0.243819	0.503924
AT1G77330	0.616754	0.0371083
AT3G01680	-0.174494	0.106526
AT1G67730	-0.0699366	0.233866
AT3G02650	0.737132	0.756576
AT5G51430	-0.0372009	-0.014013
AT1G67140	-0.190276	0.0413012
AT4G31700	-0.241869	0.919629
AT5G64420	0.0844109	0.524916
AT3G50740	0.387085	0.0141267
AT3G61440	0.299331	0.518849
AT1G54030	1.10708	0.483395
AT5G63560	-0.668203	-1.90628
AT5G57330	0.0680624	0.376452
AT1G31910	-0.73926	0.434219
AT1G59900	0.146665	0.200552
AT2G04390	1.27379	0.385333
AT5G64760	0.340707	0.393876
AT4G31300	-0.0238514	0.305549
AT3G13610	0.0870085	0.0365684
AT2G25110	0.567637	0.036932
AT1G16890	0.257141	-0.175992
AT4G30910	0.4701	-0.461379
AT1G18150	0.161232	0.00455712
AT5G15610	-0.0604791	0.125863
AT3G49680	0.030965	0.428844
AT2G17340	0.307785	0.163198
AT3G51000	0.376457	-0.162043
AT5G13710	-0.512838	-0.119791
AT1G04870	-0.0981476	0.343229
AT2G14720	-0.143226	-0.354573
AT2G17930	-0.157054	-0.100869
AT5G28740	0.00704517	0.0619907
AT3G54640	-0.0464648	0.063966
AT4G38970	1.57171	0.383171
AT5G44070	-0.080146	-0.0435073
AT1G75330	0.347398	0.353971
AT2G27210	0.297978	-0.15624
AT3G03110	-0.03965	0.0227413
AT4G35000	0.221087	0.151577
AT2G47610	-0.22528	0.490577
AT4G13180	0.219062	-0.631566
AT3G23820	0.831073	0.525231
AT1G62800	-0.101186	-0.878336
AT1G19520	0.569226	0.5696
AT5G41210	0.460329	0.353166
AT4G00660	-0.296446	-0.148349
AT1G28580	0.0304244	0.035295
AT2G22400	-0.112873	0.201727
AT1G51850	0.636014	0.342688
AT2G40290	-0.0555404	0.603729
AT2G34560	-0.490989	0.0317615
AT2G43100	0.661835	-0.348778
AT5G24400	-0.0622595	0.23628
AT4G02280	-0.0701647	-0.631442
AT1G16350	0.25968	1.09826
AT2G34560	-0.317565	0.0317615
AT3G06930	-0.0997351	0.676383
AT4G13850	0.893545	0.96115
AT2G30870	0.34884	-0.0281788
AT2G24180	0.118219	-0.150261
AT5G09840	0.603225	1.77297
AT5G43600	-0.302737	0.0598481
AT5G35790	0.219384	0.306744
AT3G20410	-0.718808	-0.655092
AT2G37130	-0.226895	-0.210771
AT1G15340	-0.675759	-0.631085
AT1G78870	-0.731174	-0.132783
AT4G19410	-0.189793	0.221901
AT4G25970	0.257711	-0.22763
AT1G53000	-0.113806	0.449106
AT4G17260	1.10293	0.469803
AT5G23575	-0.688858	0.0339518
AT3G50000	0.0211634	-0.0848629
AT1G43190	-0.0160464	0.254656
AT1G65220	-0.14796	-0.125941
AT1G09430	-0.109956	-0.171275
AT2G26230	0.296008	-0.0365516
AT2G38390	-1.21846	-2.89494
AT4G16190	0.0958955	-0.759416
AT2G38700	-0.442991	0.0771362
AT5G06860	-0.455377	-1.23791
AT4G17100	0.136273	0.388122
AT1G01910	-0.231843	0.218652
AT3G61240	-0.232425	0.199994
AT5G13030	-0.00613931	0.128103
AT2G05120	0.137346	0.564116
AT4G18950	0.858067	0.00821185
AT3G56130	0.12719	0.00884524
AT4G36680	1.00635	0.944741
AT3G14290	0.289514	0.310322
AT5G20990	0.322264	0.104869
AT2G44120	0.252678	0.700322
AT3G58180	0.570713	0.382702
AT5G22650	0.473921	0.671025
AT3G60450	-0.197636	-0.180808
AT5G16760	-0.346285	-0.00675553
AT3G02780	0.0920338	-0.0601352
AT5G19320	-0.0436257	0.249538
AT1G09020	0.0115666	0.189263
AT5G57490	0.22476	0.368973
AT1G31780	-0.0365242	0.348594
AT4G00620	1.45801	1.39325
AT3G60820	0.0183893	0.290721
AT3G28860	-0.670213	0.137214
AT4G36940	0.196679	0.313963
AT3G13235	-0.193341	0.0487821
AT3G57890	-0.152423	0.110341
AT2G27600	-0.34893	-0.0894385
AT3G10270	0.373174	0.396698
AT1G80660	0.211923	-1.07415
AT5G41950	-0.167147	0.00617269
AT1G05560	0.0745775	-0.709513
AT3G55010	0.0429087	1.0092
AT2G46750	-0.416872	-0.902846
AT3G61520	0.671977	0.500741
AT2G43710	-0.138566	0.160721
AT1G74560	0.0706214	0.813916
AT5G60600	0.0740254	0.115647
AT4G26630	-0.628213	0.0573101
AT4G12130	0.667046	0.481537
AT1G09630	-0.352905	0.00440649
AT1G71270	-0.187701	0.0467664
AT1G08190	-0.0188896	0.103379
AT5G42250	-0.210657	-1.12688
AT1G47250	-0.0355296	0.273004
AT1G56450	-0.0876118	0.102548
AT2G21620	-0.453992	-0.614766
AT3G48530	-0.0213643	-0.585685
AT4G02150	-0.619098	0.113192
AT1G05570	0.332353	-0.661732
AT2G18900	0.0490244	0.811656
AT5G65950	-0.265402	0.0137711
AT3G21540	0.038495	0.850247
AT5G28840	0.177144	-0.142306
AT5G60790	-0.230712	0.337814
AT2G13360	0.921499	0.131687
AT3G19340	0.0294774	-0.117481
AT5G10230	-0.785908	-1.81579
AT1G51690	-0.294748	-0.0858421
AT2G44530	0.598077	-0.103389
AT2G42500	0.00596036	-0.209718
AT4G01480	0.479156	-1.07147
AT4G39150	-0.278844	0.100745
AT3G48690	0.477928	0.0782613
AT4G15530	1.01532	-1.29788
AT5G26030	0.0541842	0.122823
AT3G22460	-0.0193308	-1.70682
AT4G26780	0.591542	1.12138
AT1G77760	-2.49201	-1.07389
AT1G52780	0.555576	-0.106018
AT3G12800	-0.0928318	-0.0938148
AT5G10840	0.11338	0.205657
AT5G02240	0.376782	0.191462
AT3G09810	0.176638	0.0122494
AT1G50500	0.00121719	0.109374
AT5G64100	0.257192	-0.643661
AT1G04980	0.646228	0.30339
AT2G32920	0.56248	0.305664
AT2G34680	-0.457785	0.185124
AT5G58100	-0.186015	0.0442981
AT2G41620	-0.0353237	0.0159994
AT5G10830	-0.0223969	-0.436791
AT5G19180	-0.0968128	0.111088
AT5G47200	-0.161941	-0.26183
AT3G15880	-0.343879	-0.3828
AT5G56360	0.0580217	0.293406
AT2G43360	1.03529	0.542104
AT1G28350	-0.136035	0.484737
AT4G08900	0.368847	-0.040915
AT1G29920	1.60994	0.267801
AT4G08850	0.486678	-0.329807
AT5G28850	-0.0998117	0.0292063
AT4G36195	0.160292	-0.227061
AT1G60070	-0.207699	0.309721
AT1G13060	-0.315751	0.114181
AT4G17830	0.325917	0.104388
AT4G38200	-0.0411314	0.15062
AT2G05170	-0.339467	0.104262
AT3G55620	0.119105	0.451769
AT2G04170	-0.0774379	-0.798518
AT5G03540	-0.090371	-0.161406
AT5G13850	-0.178569	0.252301
AT1G01050	0.310699	0.343259
AT2G22250	0.0335109	0.403305
AT3G60740	0.032891	0.280651
AT2G46280	-0.273075	0.409964
AT5G37850	0.269797	-0.179694
AT1G28680	-0.0426033	-0.0087766
AT1G69250	0.189855	0.362607
AT2G19940	1.23538	0.779785
AT4G04720	-0.499773	-0.128466
AT4G09750	0.133435	-0.159078
AT5G55480	-0.0839122	0.496837
AT5G37990	-2.21517	-3.68538
AT1G14670	-0.0491125	0.199328
AT5G62190	-0.680414	0.0645818
AT4G33510	0.0477291	0.017314
AT5G67380	1.12097	-0.0123841
AT1G20450	1.21471	-0.402569
AT1G27450	0.203817	0.333054
AT5G49830	-0.293382	-0.0673822
AT4G14040	-0.221708	-0.39486
AT5G48180	-0.768673	-0.33307
AT2G29560	-0.0123365	0.329915
AT4G30530	-0.576434	-0.163953
AT4G29490	0.381815	-0.132458
AT2G27040	0.258843	0.338619
AT2G01490	-0.0562109	-0.268967
AT5G10360	-0.158091	0.485095
AT1G33410	-0.106588	0.387497
AT1G56560	-0.0612682	0.0498581
AT4G10480	-0.10589	0.750498
AT4G00290	1.1142	0.523237
AT5G63800	-0.518452	-0.747531
AT3G01340	0.331109	0.155656
AT5G20920	-0.262335	0.320554
AT2G05840	0.0749128	0.144885
AT2G01970	0.688801	0.0235896
AT1G53850	0.0138178	0.23883
AT3G01310	-0.0132455	-0.140775
AT2G34970	0.480803	0.427091
AT1G04510	-0.463615	0.281525
AT2G18330	0.483809	0.92116
AT5G62600	0.0513336	0.0039947
AT4G34138	-0.363028	-0.407431
AT5G05520	0.257396	0.0968835
AT3G51260	0.0824411	0.386407
AT5G10330	-0.169897	0.336957
AT5G28460	-0.0333658	0.962343
AT5G47880	-0.335628	0.242976
AT4G18440	0.633288	1.85504
AT5G10170	0.144038	-0.239204
AT3G01540	-0.383167	-0.206817
AT3G14420	0.366134	0.265955
AT1G20630	-0.595787	-0.242976
AT2G18110	-0.303734	0.350481
AT1G66680	-0.313558	-0.343577
AT5G45390	0.479429	0.456292
AT3G57330	-0.261981	-0.182667
AT3G23570	-1.01407	-0.876498
AT1G60140	-1.34437	-1.08596
AT2G01470	0.146752	-0.00533822
AT2G19730	-0.0732105	0.636737
AT5G43960	0.088782	0.506754
AT4G14680	-0.442445	0.109444
AT5G25880	0.17948	-1.93137
AT2G30860	-0.602198	-0.526941
AT5G66680	-0.0321934	0.14932
AT3G48380	-0.120339	-0.443471
AT4G35360	0.426374	0.0785551
AT2G38670	-0.0867291	0.180547
AT3G26650	1.68554	0.345962
AT3G56090	0.269203	1.07197
AT5G52840	0.0888482	0.501612
AT3G12390	-0.105636	0.466066
AT3G52300	-0.312319	0.272893
AT4G26510	0.0566169	0.57096
AT1G18540	-0.0794937	0.765672
AT2G44490	0.135473	0.0121001
AT1G44170	-0.226699	-0.294009
AT5G03740	0.107026	0.214705
AT3G44990	1.54664	2.56751
AT1G78370	-0.699886	-0.367142
AT1G51690	0.29713	-0.0858421
AT5G06970	-0.154347	0.108322
AT1G78680	-0.282001	0.012216
AT4G05160	0.0652797	0.179317
AT1G78340	1.0945	-0.835945
AT4G14060	-3.10829	-4.31809
AT2G45220	-1.07677	-2.0073
AT3G57490	-0.0154502	0.561168
AT5G43350	0.78975	-0.731675
AT1G76150	-0.178794	-0.264996
AT5G48020	0.238673	0.17521
AT5G35590	0.109644	0.043419
AT5G48300	0.366259	0.445887
AT4G01660	0.397521	0.0962513
AT1G27450	-0.418424	0.333054
AT5G40890	-0.580619	-0.252873
AT4G39850	-0.527737	0.040632
AT1G51630	0.454433	0.278473
AT5G41040	0.464036	-0.532135
AT1G01620	-1.17727	-0.819006
AT3G27740	0.120463	0.631276
AT4G36630	-0.285386	-0.0758729
AT1G60810	-0.304455	-0.281393
AT5G55280	-0.0426226	0.981475
AT4G33150	-0.592675	-0.750068
AT5G10730	0.376239	0.224622
AT5G01410	0.167169	0.383989
AT5G33320	-0.391886	0.187489
AT2G15480	0.173691	-1.02202
AT5G22630	-0.499195	-0.456096
AT3G49010	-0.0757049	0.617233
AT5G41770	-0.943796	0.0342397
AT3G26340	0.00554604	0.261489
AT5G35620	-0.324247	0.368547
AT1G29250	-0.40497	0.559873
AT2G33590	0.382299	-0.428748
AT1G07240	-0.155759	-0.588818
AT1G31070	-0.41504	0.127048
AT2G29490	0.192194	-0.944151
AT3G54110	0.483732	0.43577
AT3G61540	-0.0638685	0.245426
AT2G16570	0.518822	0.384704
AT5G55070	0.396613	0.503063
AT3G12500	-0.270505	-2.32232
AT5G63510	-0.285217	0.115189
AT2G27190	-0.0745088	0.00789402
AT5G22060	-0.0777227	-0.0580517
AT4G02570	-0.0403824	-0.0160288
AT5G51220	-0.19024	0.656072
AT5G64050	-0.0877715	0.488926
AT4G21100	0.396455	0.377684
AT1G76850	-0.106085	-0.0118164
AT3G61140	0.143138	0.265182
AT5G66390	0.274425	-0.652604
AT2G41530	0.0280435	0.172423
AT3G06300	0.296376	-0.354856
AT5G24350	0.821094	-0.158964
AT5G56660	0.0318495	-0.381301
AT5G66920	-0.311547	-0.0136579
AT1G58080	-0.201171	0.114759
AT4G03190	0.0246833	0.116867
AT1G48830	0.147965	0.58439
AT4G29220	0.0185557	0.38336
AT5G46180	0.903001	-0.315246
AT5G36160	0.684579	0.0155371
AT5G60360	0.870408	-0.486542
AT5G63990	-0.0138118	-0.424213
AT1G02880	0.0735901	-0.288183
AT5G45500	0.119029	-0.309275
AT5G47980	-2.20374	-1.97246
AT1G71860	-0.456006	-0.188282
AT4G18100	-0.440661	0.501344
AT1G52070	1.27163	-0.667843
AT4G34640	-0.0965327	-0.135661
AT5G35180	-0.0797982	0.0562318
AT2G17280	1.13379	-0.001549
AT5G44720	-0.492849	-0.29143
AT1G27970	0.363271	0.298643
AT1G48920	-0.0712232	0.734942
AT4G35310	-0.241525	-0.276118
AT4G15550	-0.105369	0.0530022
AT1G13080	-0.383301	0.077921
AT1G11840	-0.140985	0.164112
AT3G07050	0.120937	0.743201
AT1G66430	0.409041	0.623079
AT3G24830	-0.0982462	0.537154
AT2G33840	-0.0934365	0.392063
AT5G15200	-0.155048	0.5804
AT4G30810	-0.522622	0.233162
AT2G45960	-0.237769	-0.23587
AT1G65590	-0.226996	-0.175178
AT4G02620	-0.120066	0.159811
AT2G27020	-0.0374426	0.25142
AT2G31790	-0.158835	0.836357
AT2G47250	0.042165	0.257407
AT5G04950	1.35679	1.25961
AT4G04950	0.244768	0.190219
AT1G74910	0.054511	0.100518
AT1G73180	-0.173171	0.43332
AT1G19580	-0.289744	0.144879
AT4G27000	-0.265379	0.0953377
AT4G13660	-0.0932573	-0.44906
AT1G12470	-0.0853219	0.00823593
AT1G01300	-0.570601	0.856564
AT1G04480	-0.0723022	0.492868
AT5G62270	0.597725	0.821037
AT3G13580	0.0896778	0.274869
AT5G55200	2.2001	1.19703
AT5G58450	0.260225	0.105575
AT5G10010	-0.233543	0.417045
AT2G17290	-0.335766	-0.846736
AT5G40870	-0.0836873	0.124409
AT5G47770	-0.207539	0.141164
AT2G47470	0.395841	0.0259922
AT3G61650	-0.0880449	0.319006
AT1G02920	0.198312	-0.716877
AT5G16570	-0.462278	-0.873644
AT2G30950	0.0864775	-0.0167246
AT1G54570	0.107573	-0.140194
AT5G08540	0.222471	0.513706
AT4G22240	0.207103	-0.182142
AT3G07110	-0.0765302	0.652887
AT1G19110	0.493678	-0.308968
AT5G42150	0.479687	0.928249
AT1G66180	-0.617842	-0.246774
AT3G11340	-0.230012	-0.566058
AT2G15860	-0.263452	0.102383
AT2G28760	0.0567048	-0.0306024
AT2G17720	0.221272	-0.218537
AT5G45750	-0.246853	-0.251091
AT1G02530	0.157841	2.69573
AT2G23080	-0.308848	-0.174496
AT3G49240	2.19381	1.14808
AT1G22920	-0.0708212	0.131949
AT4G01320	-0.00203772	0.010113
AT5G22330	-0.0354356	0.164495
AT2G35690	0.460017	-0.00217843
AT1G71820	-0.317181	-0.0820161
AT3G10340	0.0180548	-1.48824
AT1G27770	-0.156582	-0.351511
AT3G16810	0.141379	0.734509
AT4G39330	0.821605	1.57357
AT4G05530	0.273434	0.0656821
AT5G14520	-0.368169	0.483626
AT4G27860	0.166011	0.354568
AT3G27380	0.989908	0.147159
AT3G45010	-0.904925	-0.269836
AT1G80930	-0.0702311	-0.119044
AT4G00900	0.117423	0.0456331
AT5G63220	-0.355875	0.0694878
AT1G17170	0.408965	-0.813217
AT5G22020	-0.234006	0.212335
AT3G12670	0.169645	0.303064
AT1G67490	0.0387926	0.104141
AT1G65650	0.278465	0.121783
AT5G54430	-0.10037	-0.081707
AT5G55660	-0.350761	-0.0385104
AT3G50930	2.43937	1.2098
AT5G59880	-0.0701607	0.0486098
AT5G66510	-1.36926	0.443842
AT3G61220	0.258849	0.22059
AT5G45070	0.892037	0.636285
AT1G32060	0.555132	0.29797
AT4G17520	0.497102	0.553517
AT1G72810	-0.345924	0.242991
AT4G24550	-0.160065	-0.0126734
AT1G18260	0.36234	-0.295683
AT4G29830	-0.277387	0.210517
AT2G30740	-0.428573	-0.30622
AT2G03510	0.375323	-0.117727
AT2G06050	0.431538	0.335296
AT5G19520	0.495371	-1.02847
AT5G02780	1.22147	0.987519
AT5G23880	-0.464077	0.27589
AT2G34430	2.29608	0.647374
AT4G32400	0.243227	0.391747
AT1G14710	-0.0518051	0.545205
AT3G24200	0.928079	0.0791224
AT1G28290	-0.569728	-0.613507
AT4G10840	-0.486599	-0.0640149
AT5G24260	0.111748	0.187114
AT4G34180	-0.349874	-0.473677
AT5G39050	0.995852	0.46293
AT1G12050	0.0587466	0.246399
AT5G13930	3.10302	1.00842
AT2G34300	-0.0897034	0.251673
AT3G21770	-0.949134	-0.940787
AT3G50820	0.815994	0.466895
AT4G37640	-0.294161	-0.654325
AT1G12360	-0.327693	-0.478389
AT5G67630	-0.147844	0.37471
AT1G78830	0.430207	-0.0592494
AT5G42950	-0.494882	-0.186907
AT5G55730	-0.20805	0.874756
AT3G09940	0.0293473	-1.08249
AT4G02500	-0.143699	0.179037
AT3G61430	-0.192157	-0.436511
AT3G22630	0.116486	0.44813
AT5G14800	-0.034314	0.674861
AT5G41970	0.172397	0.468318
AT5G66570	1.58628	0.32959
AT1G09770	-0.370259	-0.131122
AT4G39260	-0.275921	0.232982
AT1G02305	0.0925647	-0.501803
AT3G26460	-3.68136	-2.84871
AT3G06400	-0.21827	-0.167798
AT3G06050	0.525711	0.381877
AT3G23400	0.595851	-0.0454809
AT2G36060	-0.0446704	-0.0969306
AT1G09830	0.20009	0.789242
AT4G32640	0.0879637	0.0775837
AT5G47700	-0.0859258	0.738452
AT4G13170	-0.0289816	0.76735
AT5G50370	-0.0527992	0.427927
AT3G60330	0.159765	-0.615052
AT5G09500	1.32908	1.14508
AT1G47480	-0.26452	-1.09273
AT4G26220	0.382411	-0.921843
AT4G23630	0.109707	0.0329494
AT5G02740	1.0942	0.621164
AT5G23210	0.928342	-0.0393404
AT3G57560	0.284589	0.822559
AT5G39730	0.680986	0.0395851
AT1G16030	0.0174418	-0.00387792
AT1G75660	0.0722041	-0.0992808
AT4G24840	-0.241272	0.0853324
AT4G35860	-0.611875	-0.220418
AT2G36310	-0.0886938	-0.300148
AT1G62640	0.0645235	0.39543
AT5G16440	0.0316072	0.284747
AT3G48680	0.018205	-0.151176
AT4G33070	0.808687	1.3539
AT1G52760	-0.0239682	-0.17521
AT4G21660	-0.904318	-0.202136
AT2G23630	0.290513	-0.831349
AT1G42970	1.99551	0.706867
AT3G28720	0.425406	0.114653
AT1G74210	-0.475744	-0.426285
AT3G14350	1.01888	-0.132722
AT1G14000	0.437319	-0.139223
AT4G29270	-2.52261	-2.7299
AT3G12260	-0.381788	0.400483
AT5G59150	0.476581	-0.326131
AT1G17720	0.438161	-0.0618487
AT1G13980	0.077887	0.017381
AT5G43280	0.409376	0.245069
AT4G22310	0.717548	0.331709
AT2G35920	0.0315638	-0.248122
AT1G17720	-0.268879	-0.0618487
AT1G06400	-0.364043	-0.482476
AT2G26730	0.155142	0.256657
AT1G78660	-0.204162	-0.538365
AT5G65940	-0.0894529	0.162221
AT1G02890	-0.983134	-0.0942901
AT5G58860	-8.72829e-05	-1.70611
AT3G04480	-0.183916	0.108369
AT5G07300	0.0480699	-0.188049
AT2G23420	0.771333	-0.0826129
AT2G02390	0.079735	-0.73114
AT5G43900	-0.177873	-0.151088
AT2G19080	0.596046	0.0931387
AT1G20510	0.0728446	0.486664
AT4G32150	-0.284678	-0.358362
AT1G02560	0.689332	0.105885
AT1G54090	-0.495213	-0.255957
AT3G62010	-0.251197	-0.394573
AT1G07770	-0.238877	0.41778
AT5G23140	0.40582	0.256047
AT1G12140	-0.500579	-0.375951
AT5G60980	-0.354254	0.149767
AT3G12490	0.21493	0.11076
AT2G20860	3.08731	0.329002
AT4G16830	-0.579884	-0.299963
AT2G25430	-0.204087	-0.249959
AT2G23070	-0.00440101	-0.0122407
AT5G60660	-1.00985	-2.62991
AT5G63590	-0.420804	-0.99857
AT5G28020	0.0232224	0.00646622
AT5G54500	0.448132	-0.248983
AT2G26590	0.386481	0.0310537
AT2G32810	0.452201	0.249599
AT1G70890	0.306853	0.147874
AT1G19360	0.178337	-0.351245
AT1G47550	-0.0520444	-0.189432
AT4G12730	0.454064	0.610568
AT1G67090	1.59117	0.669216
AT5G40650	0.779117	0.102099
AT4G28390	0.663519	-1.35207
AT4G23620	0.748318	0.743462
AT5G13440	-0.622892	0.254944
AT3G26830	0.706893	0.150104
AT3G19130	-0.170492	-0.0617298
AT4G14710	0.246104	-0.118086
AT4G27560	-0.142472	0.706939
AT3G46830	-0.128342	-0.113979
AT5G43830	0.0489824	0.192234
AT1G61870	0.846204	0.720365
AT5G52240	-0.144391	-0.218052
AT5G05000	-0.00945469	0.111141
AT3G13150	-0.00655925	1.11457
AT1G56700	-0.00509242	-0.444142
AT4G12590	-0.126937	-0.00655898
AT3G15410	-0.23813	0.0923847
AT4G01070	-0.395683	-0.615985
AT3G13060	-0.199374	-0.076008
AT1G80300	-0.100877	0.0330864
AT2G02390	0.0730361	-0.73114
AT3G20390	-0.219211	0.458021
AT5G14780	-0.870882	-1.11648
AT3G48110	0.673716	0.488633
AT1G66670	0.26603	-0.296454
AT4G30990	-0.0536471	0.579644
AT2G31960	0.277846	-0.267375
AT1G01100	0.319322	0.475986
AT3G27820	-0.101717	0.204371
AT3G04830	-0.0889389	0.00821268
AT1G76090	-0.513875	-0.777609
AT2G37190	-0.0113874	0.583985
AT3G18600	0.139977	0.914217
AT5G14030	-0.00658239	0.234222
AT3G50300	-0.730016	-0.935178
AT1G34130	-0.216738	0.242131
AT3G52850	0.286186	-0.208098
AT3G23750	-0.518988	-0.36479
AT4G24330	-0.287237	0.014593
AT3G02720	-0.0411435	0.159893
AT2G21660	-0.662742	0.260856
AT5G23630	-0.298275	-0.254128
AT2G29960	-0.361138	-0.127665
AT1G62480	-0.988543	-0.771989
AT1G75280	-0.0455435	-0.314417
AT1G09300	0.883203	1.02969
AT5G66530	-0.0932873	0.541081
AT1G14960	-1.75118	-2.16863
AT5G43400	-0.375419	-0.0999612
AT5G61760	0.285349	0.12186
AT2G42810	-0.0659047	-0.0133162
AT5G41520	-0.0753843	0.462754
AT4G34980	-0.912793	-0.0317693
AT5G48760	-0.179338	0.309497
AT3G46040	0.0315766	0.174548
AT5G56080	1.44973	1.5088
AT5G12410	-0.0823492	0.203421
AT4G26910	0.219121	0.0440921
AT4G24490	-0.175022	0.386774
AT4G37520	-0.0232459	-0.650957
AT3G33530	0.0871655	-0.0291862
AT3G53430	0.209992	0.598839
AT4G36400	-0.125567	-0.0629144
AT4G23400	-0.0269478	-0.437839
AT2G33410	0.0422455	0.0791322
AT5G53350	0.965732	-0.349655
AT3G16110	0.127553	0.0878732
AT4G23430	-0.393069	-0.87252
AT2G04400	-0.571544	-0.311792
AT1G59960	-0.0173222	0.436736
AT1G02780	-0.550464	0.364778
AT2G42590	-0.0169074	0.357707
AT4G19810	-1.35716	-0.515082
AT1G19140	0.68917	0.416799
AT1G33800	0.519862	-1.02551
AT5G66140	0.0455543	0.491573
AT3G58730	-0.127777	0.0721808
AT5G64740	-0.160229	0.214855
AT5G49555	0.298384	0.193686
AT5G09420	1.1801	1.30606
AT5G06110	-0.369871	0.0192804
AT1G43690	-0.730704	0.0663979
AT1G17860	-0.352309	-0.830726
AT3G12050	0.00117343	0.201724
AT4G32285	0.0458676	0.0831538
AT1G09590	0.0685834	0.461973
AT5G61820	0.119891	-0.969063
AT3G54860	-0.191153	-0.0729579
AT3G43190	-0.028477	-0.797087
AT2G34357	0.0649553	0.550516
AT1G29940	-0.259516	0.463707
AT1G24050	-0.087899	0.0803025
AT5G51570	0.302317	-0.127327
AT1G16460	-0.213781	-0.0225572
AT5G52640	-0.317263	-0.941248
AT4G02580	-0.0616112	0.316422
AT3G05590	-0.227274	0.50414
AT3G53580	-0.176595	0.346616
AT3G21190	0.13432	-0.0864945
AT3G16530	-0.369123	-0.989342
AT5G49760	0.110904	0.235075
AT5G61510	-0.0758974	-0.0466885
AT3G01640	-0.499252	-0.212375
AT1G64200	-1.831	0.0395332
AT5G63860	-0.354859	0.311052
AT4G25840	0.130741	-0.0547513
AT1G12410	0.133536	0.304283
AT4G00740	0.547575	0.277035
AT5G14950	-0.0257739	-0.034563
AT3G19740	0.383405	0.16404
AT3G21720	0.685513	3.98831
AT3G01720	0.451912	-0.276752
AT4G19490	-0.21205	0.0919412
AT4G36080	1.76583	-0.238076
AT1G08450	-0.227881	-0.561443
AT5G07990	1.2077	0.519568
AT5G59160	0.0270902	0.0273193
AT5G42220	0.190795	-0.110695
AT3G26210	0.2375	-1.0538
AT1G50140	2.37856	0.127005
AT1G18070	-0.456326	0.154853
AT3G04880	0.180749	-0.0220218
AT2G43950	-0.136314	0.422857
AT4G22285	-0.0809244	0.292291
AT5G60960	0.721471	0.685688
AT5G57120	-0.419928	0.118274
AT3G56070	0.826014	1.24472
AT3G21110	-0.0606122	0.568862
AT5G58330	1.33557	0.621887
AT3G17020	0.14014	-0.20009
AT5G10560	-0.109082	0.357197
AT5G27970	-0.0687681	0.0561586
AT3G55260	-0.0833108	-0.135959
AT2G37500	-0.0563788	0.384345
AT4G24160	0.701239	-0.38186
AT1G16400	0.0212995	0.110767
AT3G23490	-0.00184141	-0.0790905
AT1G30820	-0.185034	-1.27174
AT3G13110	0.717382	0.287928
AT3G53420	-0.116483	-0.430075
AT2G40360	0.242531	0.713028
AT3G66658	0.354139	0.0261823
AT3G06540	-0.114045	-0.16657
AT5G35430	0.0212882	-0.0830343
AT1G07140	-0.121717	0.179892
AT1G73370	-0.182795	-0.232903
AT5G13280	0.312881	0.359425
AT3G06670	-0.344802	-0.13457
AT1G60730	0.198028	-0.971638
AT1G03090	-0.0142893	-1.05726
AT3G17465	0.815142	0.613577
AT4G38630	-0.103274	0.202998
AT1G14650	-0.907797	-0.105989
AT1G02930	0.142673	0.333705
AT4G08780	0.106926	-0.035395
AT1G10270	1.18762	1.18937
AT3G13290	0.188787	0.164436
AT5G38410	1.74833	0.641131
AT3G01290	0.474025	-1.0114
AT1G31850	0.0322062	0.143834
AT2G33630	0.706238	-0.0964111
AT1G64950	-0.341063	-0.0520007
AT5G49020	0.118511	0.391536
AT1G49300	-0.105732	-0.332522
AT3G60440	-0.210631	0.880292
AT2G37790	0.141346	0.670766
AT5G07870	-0.626683	0.318494
AT1G45145	-0.169569	-1.17734
AT2G03450	0.124339	-0.37516
AT1G04280	0.179733	-0.244539
AT5G16840	-0.274581	-0.0601567
AT4G18040	-0.055799	0.507389
AT1G12010	0.805488	-0.168368
AT3G13460	-0.107486	0.123469
AT5G44790	-0.249399	-0.392217
AT3G10670	-0.216058	0.367963
AT2G30060	-0.0757585	0.518916
AT5G46430	-0.768356	0.294708
AT1G17190	-1.17793	-0.114495
AT1G79500	0.147755	0.5985
AT1G23870	-0.785957	-0.78901
AT5G05460	-0.580896	-0.695761
AT5G42390	0.206079	0.22918
AT4G38810	-0.394487	-0.012551
AT2G21330	1.43844	0.583932
AT1G10950	0.236154	0.0102109
AT2G27720	-0.0348099	0.571681
AT3G08960	0.758625	0.00756747
AT2G20760	-0.109932	0.0360108
AT4G11600	0.258756	-0.0883255
AT4G19120	0.141303	0.766396
AT1G07370	-0.191399	0.951849
AT1G21440	0.041805	0.0558921
AT1G61790	-0.0543023	0.172952
AT2G39260	-0.451329	-0.0849826
AT1G79870	-0.0140587	0.405352
[truncated: 4,113 more rows]

## Sheet: Mitochondria
Data S3 Transcritpomic and proteomic data for correlation analysis. Log transformed data of 720 genes encoding proteins localised in mitochondria for transcriptomic versus proteomic comparison in lon1-2 mutant line compared with Col-0.
gene_id	Protein-lon1_2/Col-0	Transcriptome-lon1-2/Col-0
AT2G05710	0.506162	0.49215
AT5G08680	-0.204477	0.282596
AT3G55410	0.271727	0.412643
AT4G35830	0.102495	0.133816
AT4G26970	0.235528	0.144354
AT5G66760	0.545278	0.346687
AT2G26080	0.554115	-0.0812974
AT1G74260	0.0616471	0.580337
AT1G51980	-0.0227577	0.415652
AT3G23990	0.519076	1.11668
AT3G19170	0.699565	-0.0322128
AT4G37910	1.49435	1.3021
AT3G02090	0.276157	0.324984
AT1G14610	-0.0672387	0.26745
AT3G07770	0.796727	1.05434
AT5G41670	-0.42346	0.98562
AT4G33010	0.0772052	0.273021
AT1G53240	0.381436	0.932136
AT2G33210	1.24166	1.39203
AT5G65750	0.149522	0.275253
AT1G50200	0.0325409	0.156286
AT3G17240	0.357466	0.199891
AT3G22200	-0.429576	-0.595607
AT2G13560	0.829479	0.12336
AT4G02930	0.788202	1.08867
AT2G44350	0.153674	0.157252
AT1G45332	2.82359	0.826544
AT4G39660	0.172406	-0.17478
AT2G45030	1.44163	0.489171
AT5G09590	1.05306	1.09033
AT5G37510	0.302407	0.317691
AT4G00570	0.34609	0.274769
AT5G07440	-0.210534	-1.04318
AT1G48030	0.620064	0.870392
AT5G62530	0.0230087	0.179724
AT2G20420	0.306127	0.397752
AT4G29130	0.43427	0.50197
AT2G30970	0.427901	0.484777
AT3G48000	0.748166	0.0135804
AT2G47510	0.340144	0.502808
AT1G26460	0.18901	0.703809
AT5G26830	0.00354032	0.311547
AT4G05020	0.84523	0.0737042
AT3G52200	0.137046	0.0735726
AT3G15020	0.118658	0.519473
AT4G08390	0.114931	0.509191
AT5G27540	0.383901	0.321674
AT3G10920	0.37533	0.508666
AT5G67500	0.271579	0.427481
AT5G15090	1.01162	0.858527
AT4G35850	1.21769	0.846238
AT3G13930	-0.0172093	0.518097
AT2G29080	0.540444	0.246961
AT3G13860	0.314757	0.596991
AT5G18170	-0.259308	-0.961523
AT4G35260	0.285623	0.426191
AT5G26780	0.398321	0.362827
AT4G33650	0.154794	0.0662584
AT5G65720	0.675054	0.210378
AT2G26140	0.208732	0.127941
AT5G14590	0.0989419	0.529204
AT3G27240	-0.548432	0.38143
AT2G21870	-0.52482	0.339461
AT2G20800	4.11057	7.47107
AT1G24180	0.371421	0.0715373
AT3G01280	0.537202	0.442745
AT5G54100	3.52764	1.39065
AT4G27585	1.96742	0.982497
AT2G34630	1.19532	0.203988
AT1G03860	0.520135	0.847509
AT2G20360	-1.34033	0.347104
AT5G12290	0.475194	-0.133674
AT5G20080	0.510432	0.768014
AT1G79440	-0.0448694	0.1684
AT3G22330	1.64009	0.575391
AT5G50850	0.143127	0.316772
AT1G11860	-0.030636	0.759407
AT3G08580	0.0764709	0.455171
AT1G17290	0.596886	0.0289454
AT4G37930	0.71907	-0.00252509
AT3G59760	-0.0147537	-0.113275
AT2G31060	0.652602	0.993332
AT2G19860	0.997998	0.417195
AT4G13360	0.57345	0.256558
AT3G59820	1.77493	1.53812
AT4G28510	0.953532	1.0719
AT3G16480	-0.217077	0.474629
AT3G20000	0.257568	0.637743
AT1G72330	2.62269	1.14231
AT3G13160	0.504129	0.516371
AT5G19760	0.511091	0.371956
AT5G14580	1.31378	1.80233
AT2G14170	0.0673722	-0.369786
AT1G07510	1.38104	0.110233
AT5G08300	0.379761	0.38358
AT2G20530	0.715672	0.887645
AT5G40770	0.826582	0.925542
AT5G23250	0.227561	0.645111
AT2G33040	-0.497685	0.318766
AT1G03860	0.862772	0.847509
AT5G03290	0.288764	0.123864
AT2G18450	-0.556428	-0.173311
AT1G60770	0.880329	0.555386
AT5G04130	1.6052	0.460377
AT1G16870	0.779081	0.758245
AT5G39410	0.367926	0.501304
AT1G23800	0.118155	-0.130911
AT1G47260	-0.0604258	0.620318
AT4G29120	0.334419	0.349475
AT3G15090	0.330855	0.290761
AT1G54220	2.65627e-05	0.681402
AT3G22310	2.08994	1.54025
AT4G31810	0.731692	1.10081
AT3G01670	-0.913158	-0.139878
AT5G13450	-0.22087	0.504522
AT5G10860	0.502654	-0.522083
AT5G14040	0.181293	0.331515
AT1G53580	-0.060625	-0.76265
AT3G03060	1.13085	1.69395
AT1G55890	0.471339	0.406831
AT4G39690	0.467037	0.261095
AT5G40810	-0.555715	0.396702
AT2G17130	-0.125185	-0.00775299
AT4G11120	0.81862	0.705109
AT3G27890	-0.180089	-0.0949568
AT5G23300	0.853336	1.11637
AT5G26860	-3.07177	-2.90837
AT3G47930	0.459081	0.662753
AT5G13490	0.318838	1.08273
AT5G15980	0.888838	0.82018
AT5G14220	0.280298	0.53851
AT5G63400	0.139328	0.460888
AT1G80270	1.44399	1.27341
AT2G45790	0.172155	0.457867
AT3G27280	1.37503	1.44451
AT4G01100	0.45893	0.26979
AT4G11010	0.300504	0.932232
AT5G16930	0.855956	1.66787
AT1G49630	0.389001	0.466465
AT1G47420	0.560653	0.201202
AT2G36070	0.121092	0.579761
AT2G42710	0.722912	0.994259
AT2G41380	0.348993	-0.707575
AT2G25140	2.02953	0.232381
AT4G35460	0.310499	0.473119
AT5G08530	-0.442527	0.331852
AT3G10370	0.317817	0.356564
AT3G22370	2.52643	0.510355
AT1G79230	0.196629	0.446367
AT3G62530	1.03212	1.0235
AT3G02650	0.737132	0.756576
AT3G61440	0.299331	0.518849
AT1G59900	0.146665	0.200552
AT1G19520	0.569226	0.5696
AT4G02280	-0.0701647	-0.631442
AT4G13850	0.893545	0.96115
AT5G09840	0.603225	1.77297
AT1G53000	-0.113806	0.449106
AT4G36680	1.00635	0.944741
AT5G57490	0.22476	0.368973
AT3G10270	0.373174	0.396698
AT3G61520	0.671977	0.500741
AT4G12130	0.667046	0.481537
AT4G26780	0.591542	1.12138
AT3G09810	0.176638	0.0122494
AT2G43360	1.03529	0.542104
AT4G08900	0.368847	-0.040915
AT4G09750	0.133435	-0.159078
AT1G56560	-0.0612682	0.0498581
AT4G00290	1.1142	0.523237
AT2G18330	0.483809	0.92116
AT5G05520	0.257396	0.0968835
AT5G28460	-0.0333658	0.962343
AT2G38670	-0.0867291	0.180547
AT5G52840	0.0888482	0.501612
AT3G52300	-0.312319	0.272893
AT4G01660	0.397521	0.0962513
AT5G10730	0.376239	0.224622
AT3G54110	0.483732	0.43577
AT5G55070	0.396613	0.503063
AT5G63510	-0.285217	0.115189
AT5G51220	-0.19024	0.656072
AT5G64050	-0.0877715	0.488926
AT5G46180	0.903001	-0.315246
AT2G31790	-0.158835	0.836357
AT1G19580	-0.289744	0.144879
AT5G62270	0.597725	0.821037
AT5G55200	2.2001	1.19703
AT5G42150	0.479687	0.928249
AT3G49240	2.19381	1.14808
AT3G27380	0.989908	0.147159
AT3G50930	2.43937	1.2098
AT5G66510	-1.36926	0.443842
AT4G32400	0.243227	0.391747
AT3G24200	0.928079	0.0791224
AT5G41970	0.172397	0.468318
AT3G06050	0.525711	0.381877
AT5G50370	-0.0527992	0.427927
AT5G02740	1.0942	0.621164
AT3G48680	0.018205	-0.151176
AT1G52760	-0.0239682	-0.17521
AT3G12260	-0.381788	0.400483
AT4G22310	0.717548	0.331709
AT1G02890	-0.983134	-0.0942901
AT2G19080	0.596046	0.0931387
AT5G23140	0.40582	0.256047
AT1G12140	-0.500579	-0.375951
AT2G20860	3.08731	0.329002
AT5G40650	0.779117	0.102099
AT4G28390	0.663519	-1.35207
AT4G23620	0.748318	0.743462
AT5G13440	-0.622892	0.254944
AT1G61870	0.846204	0.720365
AT5G14780	-0.870882	-1.11648
AT1G09300	0.883203	1.02969
AT4G26910	0.219121	0.0440921
AT4G36400	-0.125567	-0.0629144
AT5G53350	0.965732	-0.349655
AT1G19140	0.68917	0.416799
AT5G49555	0.298384	0.193686
AT5G09420	1.1801	1.30606
AT4G02580	-0.0616112	0.316422
AT5G61510	-0.0758974	-0.0466885
AT4G25840	0.130741	-0.0547513
AT3G19740	0.383405	0.16404
AT1G50140	2.37856	0.127005
AT5G60960	0.721471	0.685688
AT3G56070	0.826014	1.24472
AT3G23490	-0.00184141	-0.0790905
AT3G13110	0.717382	0.287928
AT1G03090	-0.0142893	-1.05726
AT3G17465	0.815142	0.613577
AT1G10270	1.18762	1.18937
AT1G04280	0.179733	-0.244539
AT4G11600	0.258756	-0.0883255
AT5G18070	0.0535459	-0.278879
AT3G49080	0.590539	0.585984
AT3G45300	0.185381	-1.602
AT5G66860	1.288	0.805528
AT2G25530	0.021328	0.536192
AT5G15910	0.472652	0.146762
AT2G20060	0.972034	0.59566
AT5G15870	0.0305733	0.145411
AT1G71260	2.10236	0.751128
AT4G34030	0.304061	-0.0769528
AT1G50940	0.20962	0.0649706
AT3G27570	0.0858134	0.615993
AT5G15640	0.19485	0.0658703
AT2G39795	1.39856	0.619193
AT1G08480	0.442441	0.0916173
AT3G15590	0.634714	0.686108
AT4G21470	0.474371	-0.299078
AT5G58270	-0.107965	-0.0130181
AT1G22800	0.931724	0.60927
AT5G22100	0.0635795	0.85054
AT1G15480	1.01485	0.716453
AT5G57300	0.529663	0.434118
AT2G23370	0.382079	0.338927
AT1G64880	-0.268344	0.824317
AT1G65540	0.338721	-0.00236199
AT5G05570	-0.0498296	-0.0430024
AT4G15640	1.12739	1.20735
AT5G57440	-0.367668	0.695338
AT3G27930	0.200118	0.227261
AT1G05680	1.1845	0.841659
AT5G63620	0.0287674	-0.809549
AT1G77670	0.33741	0.409368
AT3G17910	0.92579	0.436039
AT4G26410	0.143721	0.332241
AT2G45060	0.277461	0.421679
AT1G02370	0.963986	1.13959
AT5G03690	0.779741	0.173114
AT5G43430	0.474737	0.00913538
AT2G04940	0.64475	0.0442126
AT5G47030	0.726663	0.439473
AT4G21490	2.60775	2.64898
AT1G55900	0.953416	0.7071
AT4G05400	0.316117	0.815117
AT5G64400	-0.69816	0.0436652
AT3G15640	1.05618	0.346203
AT1G33750	1.60864	-1.09615
AT2G21045	0.484704	0.270068
AT3G52950	-0.307424	0.249491
AT1G75200	0.377977	0.582699
AT3G20970	1.38104	0.0622666
AT2G31240	2.22969	0.38919
AT2G35120	0.824377	-0.168516
AT1G08220	0.861835	0.788405
AT1G14620	1.01384	0.845147
AT4G34700	-0.609129	0.132464
AT5G46800	0.723727	0.431543
AT5G11770	-0.288623	0.17347
AT4G20150	-1.09046	0.348685
AT1G06130	0.504033	-0.239089
AT3G25140	0.456305	0.201175
AT3G06850	-0.0255668	-0.318414
AT1G53760	-0.216269	-0.107022
AT3G13490	1.08165	0.554436
AT4G30930	0.228673	0.649364
AT2G30920	0.348533	0.180857
AT5G53170	-0.0599151	0.292935
AT5G02130	1.16013	0.0402411
AT5G52940	2.36033	5.80589
AT5G51440	3.08665	2.48259
AT4G32605	1.00331	0.471075
AT5G40930	0.33414	0.217006
AT3G11070	0.307927	0.45414
AT1G06530	-0.439152	0.332698
AT3G12370	1.87178	0.547612
AT3G08950	1.0675	0.869536
AT4G20460	0.86316	-0.491701
AT3G18240	1.53948	0.489075
AT3G51830	0.869093	-0.236465
AT2G42210	-0.942134	0.278864
AT1G51390	0.522781	0.181602
AT1G14980	0.409459	0.794682
AT5G47320	0.321569	0.323198
AT5G25770	-0.307584	-1.10645
AT5G09450	0.681116	0.357249
AT2G19490	0.926842	0.591525
AT2G41600	0.822982	0.036523
AT1G80230	0.0431653	0.357117
AT1G05270	0.05476	0.0993935
AT2G38400	1.26036	-0.402528
AT2G15690	1.50018	1.09862
AT1G33360	0.102792	-0.256982
AT3G28700	0.930479	0.840413
AT2G40800	0.482018	0.248847
AT5G48030	1.2052	0.652523
AT2G34050	1.15202	0.326182
AT3G26770	0.31132	-0.217961
AT5G53070	0.970734	0.650647
AT3G07480	0.293923	0.25819
AT4G16450	-1.08541	0.19245
AT2G17380	-0.213198	-0.109579
AT4G13720	0.196028	0.530194
AT3G03600	1.34323	0.791664
AT2G23890	0.891831	0.348632
AT2G46505	0.337444	0.592839
AT3G53970	0.538202	-0.0778614
AT5G44730	-0.877261	0.234189
AT4G32470	0.130081	0.323908
AT5G08060	-0.968468	0.245426
AT4G01990	0.981999	0.471204
AT5G60730	0.992353	1.84394
AT3G03100	-1.60224	0.0994322
AT5G59440	0.193173	0.279203
AT5G53140	0.256632	0.227573
AT5G22350	-0.122565	0.003439
AT5G20060	-0.39151	0.435378
AT3G63150	0.275943	0.205155
AT1G18630	0.428734	0.805728
AT3G56430	0.426238	0.658549
AT4G00860	-0.862104	0.119064
AT5G55610	0.213449	0.104958
AT1G61980	0.751464	0.355524
AT2G37410	0.566448	0.287717
AT3G23830	0.871022	1.01337
AT3G48250	0.729285	1.20669
AT3G57090	0.925456	0.0452822
AT2G43400	-0.0321916	-0.487272
AT3G62810	0.679895	0.543932
AT2G33220	-1.54536	-0.0202538
AT1G30680	0.716206	0.809286
AT3G06790	2.7197	0.681642
AT5G40660	0.19502	0.361878
AT1G04900	0.979907	0.977582
AT3G58840	0.172291	0.369287
AT5G24850	0.742229	0.516622
AT4G28220	0.324757	0.859163
AT1G62730	0.705883	0.503861
AT4G31460	0.589797	0.13437
AT3G45770	-0.033109	0.160735
AT2G22500	-0.13985	1.21012
AT1G56550	-0.509417	-1.82674
AT5G67590	-1.05743	-0.0627447
AT1G16700	-1.36126	0.151183
AT1G48200	-0.0162326	0.114297
AT3G27620	0.0551698	3.89671
AT2G35790	0.712632	0.900291
AT4G12340	-0.00588356	0.163351
AT5G56090	2.14188	0.804365
AT3G30775	0.795978	-1.11737
AT1G67350	-2.87006	0.226354
AT1G53645	1.25895	1.01295
AT3G15000	0.838429	0.675327
AT3G55605	1.4837	0.787606
AT5G55125	1.04757	0.343975
AT5G54580	0.766151	0.591176
AT3G16230	0.424424	0.16995
AT5G02050	1.35272	1.35225
AT5G51040	0.65105	0.0124014
AT3G59650	0.809111	0.678588
AT5G39600	0.787991	0.404673
AT5G56730	-0.118885	0.212293
AT1G07830	0.710936	0.601212
AT1G72750	0.899456	0.0185604
AT3G08860	1.95009	0.164685
AT5G32470	-0.131693	0.168827
AT5G03030	1.54413	0.309192
AT4G39740	2.52548	0.988813
AT1G27390	0.862638	0.481979
AT3G13450	-0.215934	-0.446085
AT1G79010	-0.416852	0.18625
AT5G39840	1.28027	1.00842
AT3G01800	1.33861	0.86497
AT3G52570	0.58203	-0.238191
AT2G16460	0.42494	0.375082
AT1G48650	0.314588	0.250405
AT1G74230	0.736531	0.313496
AT4G36420	0.735816	0.566603
AT1G73940	1.5003	0.539766
AT3G27080	0.436072	0.421001
AT1G79380	-0.185349	-0.711394
AT1G04630	-0.239372	0.205776
AT5G61030	0.409896	1.38826
AT5G15810	0.437989	0.423412
AT1G20430	0.813332	0.22847
AT5G56940	0.708969	0.413092
AT1G32580	0.861025	0.522767
AT4G21105	0.175973	0.146737
AT2G18520	0.401427	0.796002
AT2G31140	1.51874	0.301177
AT1G73980	0.242129	-0.317523
AT1G24340	0.274405	0.0626188
AT3G46100	0.811514	0.325222
AT1G15810	0.172467	0.385184
AT2G44525	0.439067	0.197294
AT1G31817	0.356639	0.609167
AT1G36310	0.28348	0.491623
AT2G33255	0.256161	0.311716
AT1G25380	-0.196795	0.0276723
AT5G67220	0.0304781	0.448347
AT4G35490	1.34111	0.554032
AT1G42440	-0.116388	0.444102
AT3G10160	-0.224612	0.519427
AT2G38660	0.34076	0.0747586
AT2G03690	0.981492	-0.133563
AT4G02820	0.399898	0.564817
AT3G02490	0.322182	0.5574
AT1G08130	-0.0986472	0.126518
AT3G18410	-1.44218	0.431237
AT1G22660	-1.68761	0.122157
AT5G44480	0.811288	-1.03402
AT2G21640	4.28276	3.79182
AT4G04180	2.04452	1.20083
AT1G15860	-0.211314	-0.0088442
AT1G70190	0.24666	0.538951
AT3G15660	0.914441	0.216517
AT5G49210	0.617589	0.408478
AT5G23200	2.39593	0.495373
AT5G55140	1.62291	0.262872
AT3G04820	0.782821	0.289715
AT1G71850	1.04315	1.15631
AT1G18480	-0.352879	-0.193021
AT5G06410	0.508464	0.184523
AT1G06570	-0.377634	-0.657644
AT1G24610	0.623337	0.666751
AT4G22220	0.995795	0.150217
AT1G05430	1.02824	0.165888
AT3G26760	0.174126	-0.76993
AT1G61990	1.59583	0.394533
AT4G34570	-0.171263	0.580075
AT3G18580	1.2428	0.865749
AT3G17300	2.08085	0.356519
AT1G20300	2.18905	0.709318
AT5G39900	1.04902	0.185575
AT2G20390	-0.555662	0.59779
AT1G03360	-0.747534	0.569254
AT2G31340	0.277035	0.604532
AT5G23535	0.936988	0.644834
AT2G30780	2.00022	0.163073
AT2G35240	1.60957	0.835622
AT4G25280	1.74172	0.00620529
AT1G58230	-0.331513	0.00883985
AT5G51740	-0.132005	0.0897256
AT1G28960	0.667651	-0.484234
AT4G15940	0.424395	0.124128
AT2G31955	0.476869	-0.467674
AT1G62150	0.551227	0.830961
AT2G39270	1.61233	-0.323238
AT1G07210	0.121475	0.635518
AT5G01340	0.60323	-0.105239
AT5G15320	1.27365	0.63849
AT5G11750	0.558929	0.54613
AT1G52160	0.715081	0.424316
AT5G27760	1.16237	-0.291836
AT1G23100	0.832991	1.69766
AT2G35605	0.732144	0.295471
AT5G64670	0.509833	0.737676
AT3G54980	2.49707	0.25151
AT4G10040	-0.401522	0.384525
AT3G04950	0.500595	0.918907
AT1G11870	2.08035	0.547657
AT1G15390	0.559259	0.65714
AT4G16700	0.348048	1.25582
AT4G30000	-0.312456	0.178072
AT3G60960	1.36661	0.560702
AT3G51010	0.576765	0.180997
AT2G35010	0.818752	0.439273
AT2G44065	0.534972	0.35779
AT1G26750	0.221084	0.653771
AT4G20020	1.4142	0.837309
AT4G37830	-0.83781	0.263394
AT5G08040	1.69768	0.312132
AT1G22840	-0.278705	0.364242
AT3G59280	1.1018	0.0423994
AT2G40765	-0.653261	0.419535
AT1G62085	0.58424	0.210596
AT3G07060	0.0813786	0.234233
AT5G49840	-0.0814249	-0.106672
AT2G26800	0.357983	-0.284578
AT3G15650	1.74082	1.66087
AT1G53460	2.20778	0.38022
AT5G57590	0.520306	-0.00369714
AT1G77750	0.644827	1.13372
AT3G01130	1.12734	0.425081
AT1G22450	0.951252	0.406646
AT3G52730	-0.520909	0.454318
AT4G17010	0.661059	0.063754
AT1G11390	0.377101	-0.0854192
AT5G06580	0.515944	0.0717444
AT5G20090	0.543199	0.0305491
AT5G41685	0.2482	0.261027
AT5G47890	1.01238	0.106525
AT5G64650	1.23405	0.571565
AT5G40610	-0.0422408	0.363351
AT3G10860	-0.0724582	0.264646
AT3G54826	0.953978	0.130837
AT1G12370	0.455699	0.335695
AT5G46160	0.467292	0.806116
AT5G05370	0.0882315	0.0819255
AT5G44785	0.699448	0.626892
AT1G49410	0.459817	0.802498
AT1G25375	0.637618	0.366472
AT1G61570	0.838967	1.03154
AT3G03590	0.442696	-0.262877
AT1G62600	-0.218082	-0.25072
AT5G24530	0.0860295	-1.42602
AT5G43970	1.84782	0.649077
AT1G71310	0.784272	-0.0864815
AT4G29480	0.319464	0.589757
AT4G15960	0.735541	-1.01095
AT2G28430	0.409232	0.311187
AT3G45740	-0.340683	0.0668891
AT3G47630	0.355784	0.132851
AT4G37660	0.819118	0.959807
AT3G24570	0.946142	0.355831
AT5G27660	0.608808	1.39929
AT4G03240	0.139817	0.0323472
AT2G20940	0.159038	0.801514
AT5G37590	-0.49007	0.471829
AT5G27395	1.03052	1.02452
AT1G30960	-0.331989	1.23895
AT3G21465	1.30096	0.476631
AT2G25710	0.167717	-0.0167749
AT1G71730	1.05781	0.456377
AT4G05450	0.543178	0.641529
AT4G00026	0.346664	0.585368
AT5G46920	0.352157	0.652348
AT2G41250	0.882627	-0.27877
AT5G39960	0.88299	0.78747
AT1G27000	0.128699	-0.158316
AT1G68680	0.129369	-0.0481298
AT5G08740	-0.114104	0.0748795
AT4G28360	0.650922	0.825621
AT4G39880	0.664829	0.552018
AT2G33585	-0.0194877	0.245029
AT1G22060	-2.22089	0.0919167
AT3G01790	0.583471	0.822691
AT2G44020	1.61731	0.0786444
AT2G42450	1.14447	0.177631
AT4G02380	2.66394	-1.02357
AT1G06560	0.183175	0.758347
AT3G46560	0.854775	0.582967
AT1G64600	0.822887	1.24548
AT1G31760	1.15058	0.836672
AT1G16740	2.15732	0.255865
AT1G65290	0.275994	0.565152
AT2G43780	0.909431	0.876804
AT2G20710	-0.102618	1.06764
AT2G02050	-1.06227	0.14623
AT2G30500	-1.39493	0.336434
AT1G62010	1.53636	-0.25742
AT1G57610	-0.115548	0.525462
AT5G41940	0.325119	-0.0493803
AT3G22300	0.359135	0.695365
AT5G26800	0.351467	0.92678
AT4G17650	-0.556464	0.126335
AT2G46470	0.0567613	0.286605
AT3G12650	0.102572	0.00435114
AT3G19508	0.417297	0.451527
AT3G46870	0.473966	0.160814
AT2G04842	0.449584	0.305206
AT2G19790	0.101345	0.226954
AT4G15010	-0.85719	0.0800259
AT3G56170	-0.446598	-0.50718
AT3G01740	0.915252	0.10586
AT2G30720	0.828826	-0.32474
AT3G48030	0.731207	0.0144503
AT5G03455	-0.679202	0.0281644
AT4G30010	-0.61919	0.101727
AT1G79390	-0.734919	0.704142
AT1G25420	-1.08995	0.0455293
AT5G09770	0.501637	0.494947
AT2G16930	0.326833	0.0468758
AT1G34360	0.708743	0.16157
AT3G62920	0.637316	-0.589688
AT1G51650	0.611264	0.486265
AT5G62575	0.894039	0.382874
AT1G22520	0.267323	0.36809
AT3G06040	0.996463	0.453213
AT3G06200	0.587421	0.438299
AT5G06550	1.29215	1.31681
AT5G47435	-0.11189	0.332253
AT2G40090	0.414237	0.120271
AT4G25720	0.316597	0.0234084
AT5G36950	0.736198	0.420033
AT2G01460	1.78029	-0.816968
AT5G59613	0.117093	0.21498
AT2G45670	0.942394	-0.21585
AT5G13610	1.28523	0.667757
AT1G72700	0.168027	-0.82352
AT5G60335	1.68965	0.338715
AT2G30320	2.84727	0.552051
AT3G52050	0.689264	0.246759
AT1G12770	1.2109	0.776396
AT4G16800	0.0481837	0.328251
AT1G62110	0.572868	0.528605
AT2G18400	1.90458	0.501757
AT3G03420	-0.178733	0.34298
AT1G14910	0.267392	0.0842116
AT5G20040	0.309942	0.765781
AT2G46540	-1.2686	0.345191
AT5G27820	0.645008	0.988617
AT5G25940	0.782946	-0.282598
AT1G17350	0.0508864	0.491382
AT2G27730	1.59441	0.0515172
AT1G16000	0.37581	1.15759
AT4G30490	3.07268	-0.437105
AT1G04590	0.802457	0.430206
AT4G21220	-0.385044	0.496038
AT4G26210	0.528972	0.430252
AT3G08980	-0.272489	0.97723
AT3G62790	-1.4371	0.128679
AT1G30825	-0.385029	-0.0326125
AT4G26310	-0.0398517	0.0501103
AT3G44370	2.24845	0.49054
AT2G35795	0.474727	-0.00556431
AT4G03140	0.743026	0.176195
AT4G25930	1.30598	7.34516
AT2G16710	0.239939	-0.141091
AT2G44270	0.759316	0.277364
AT5G03905	1.02056	-0.0637031
AT5G09300	1.20068	-0.799095
AT5G24165	0.636454	0.186157
AT1G13810	0.497413	0.687034
AT1G50460	-0.0376463	-0.255871
AT1G55160	0.645235	0.0100013
AT2G31800	-0.825476	-0.635774
AT4G11060	0.319126	0.756998
AT3G47833	0.26674	0.22755
AT2G30150	0.564385	0.657026
AT2G19680	0.631033	0.632114
AT1G45170	-0.213827	0.234535
AT2G31490	-0.496545	0.437116
AT1G35250	-1.00958	-1.96375
AT1G12160	-0.368485	-1.21941
AT3G13845	0.0983071	0.393013
AT3G50940	0.879947	0.104689
AT1G63270	0.215655	0.174584
AT1G53290	-0.310882	0.119451
AT3G05810	0.472145	0.391002
AT3G56030	0.235142	-0.0217116
AT4G08280	-0.0820847	0.391324
AT5G51960	0.779819	0.497722
AT5G16870	-1.61013	-0.279352
AT3G07568	-0.318263	0.242985
AT2G46630	-1.38464	0.529247
AT3G21300	0.670434	1.0824
AT1G69210	-0.251655	0.419097
AT3G26780	0.114046	0.388734
AT5G65880	0.20572	1.17257
AT1G80720	0.486428	0.764526
AT3G58150	-0.0925922	3.33731
AT3G51790	0.843732	0.216333
AT5G61990	-1.15668	-0.201366
AT3G27560	0.469736	-0.310227
AT4G26965	-0.212519	0.0911223
AT5G65560	1.54566	0.255814
AT5G50810	-0.884669	0.643112
AT4G21705	0.792757	0.666511
AT1G67785	-0.288858	0.122049
AT5G44710	0.610067	0.241743
AT4G28070	0.950484	0.219603
AT1G14450	-1.24117	0.328792
AT5G18250	0.71668	0.205024
AT4G33180	-0.289007	0.014147
AT3G28430	-0.443326	-0.0861829
AT1G76060	1.27773	-0.0606463
AT5G53650	-0.0579595	0.103477
AT1G26740	0.240378	0.334935
AT5G64320	0.343114	0.365072
AT1G18490	0.434886	0.245562
AT1G47271	0.452115	-0.89415
AT3G22150	0.880168	0.539621
AT1G80880	0.147073	0.684249
AT2G27330	0.257139	0.147251
AT2G47380	-0.769253	0.181841
AT3G22670	0.141719	0.322812
AT1G76200	-1.44524	0.0564536
AT5G61310	-1.09784	0.525295
AT1G24090	-0.0501967	2.14789
AT5G11350	-0.213199	0.00210357
AT2G39290	0.691821	0.359437
AT1G79540	-0.180028	-0.024759
AT1G48360	0.0428979	-0.215721
AT2G25570	0.129236	0.225605
AT1G22882	-0.583556	-0.458411
AT1G13800	1.03218	1.11278
