# Supplementary material for: Lon1 Inactivation Downregulates Autophagic Flux and Brassinosteroid Biogenesis, Modulating Mitochondrial Proportion and Seed Development in Arabidopsis
Source: Int J Mol Sci. 2024 May 16;25(10):5425. doi: 10.3390/ijms25105425 (PMC11121791; doi:10.3390/ijms25105425)
Supplement: Supplementary file 1 [file ijms-25-05425-s001.zip › Data S4 Commonly down-regulated genes in lon1-2, atg5-1 and lon1-2atg5-1.xlsx]

## Sheet: Sheet1
Data S4 Commonly down-regulated genes in lon1-2, atg5-1 and lon1-2atg5-1. A total of 166 genes were commonly downregulated (FC<1.5-1 , i.e. Log2FC<-0.59, P<0.05) in lon1-2, atg5-1, and lon1-2atg5-1， and are shown in the list. Relative level of transcript compared with Col-0 were colored according to Log2FC values (color gradient blue to yellow cover-2 to 2).
gene_id	gene_symbol	gene_Dbxref	description	product	TF_Family	GO_id	GO_term	pathway	pathway_description	pValue	lon1-2 log2FoldChange	pValue	atg5-1 log2FoldChange	pValue	lon1-2atg5-1 log2FoldChange
AT1G01190	CYP78A8	Araport:AT1G01190,TAIR:AT1G01190,GeneID:839233	member of CYP78A	cytochrome P450, family 78, subfamily A, polypeptide 8		GO:0005506,GO:0016020,GO:0016021,GO:0016709,GO:0020037,GO:0040008,GO:0048316	iron ion binding|membrane|integral component of membrane|oxidoreductase activity, acting on paired donors, with incorporation or reduction of molecular oxygen, NAD(P)H as one donor, and incorporation of one atom of oxygen|heme binding|regulation of growth|seed development			7.22238e-20	-4.04851	0.0015662	-0.810804	5.82162e-14	-2.80695
AT1G03020	F10O3.16	Araport:AT1G03020,TAIR:AT1G03020,GeneID:839505		Thioredoxin superfamily protein		GO:0005737,GO:0009055,GO:0015035,GO:0045454,GO:0046872,GO:0051537	cytoplasm|electron transfer activity|protein disulfide oxidoreductase activity|cell redox homeostasis|metal ion binding|2 iron, 2 sulfur cluster binding			6.13159e-06	-1.00846	0.000270286	-0.672535	4.07938e-23	-2.67548
AT1G05650	F3F20.10	Araport:AT1G05650,TAIR:AT1G05650,GeneID:837072		Pectin lyase-like superfamily protein		GO:0004650,GO:0005576,GO:0005618,GO:0005975,GO:0009835,GO:0071555	polygalacturonase activity|extracellular region|cell wall|carbohydrate metabolic process|fruit ripening|cell wall organization	path:ath00040	Pentose and glucuronate interconversions	0.00276521	-1.52637	0.0018097	-1.45924	5.68901e-06	-2.69695
AT1G05660	F3F20.11	Araport:AT1G05660,TAIR:AT1G05660,GeneID:837073		Pectin lyase-like superfamily protein		GO:0004650,GO:0005576,GO:0005618,GO:0005975,GO:0009835,GO:0071555	polygalacturonase activity|extracellular region|cell wall|carbohydrate metabolic process|fruit ripening|cell wall organization	path:ath00040	Pentose and glucuronate interconversions	2.36339e-07	-2.52137	0.00874539	-0.885095	2.07227e-13	-4.92465
AT1G06100	T21E18.15	Araport:AT1G06100,TAIR:AT1G06100,GeneID:837119		Fatty acid desaturase family protein		GO:0005789,GO:0006636,GO:0009979,GO:0016021,GO:0016717	endoplasmic reticulum membrane|unsaturated fatty acid biosynthetic process|16:0 monogalactosyldiacylglycerol desaturase activity|integral component of membrane|oxidoreductase activity, acting on paired donors, with oxidation of a pair of donors resulting in the reduction of molecular oxygen to two molecules of water			0.000609522	-1.10685	2.82072e-06	-1.42509	1.30711e-07	-1.88351
AT1G06830	F4H5.9	Araport:AT1G06830,TAIR:AT1G06830,GeneID:837195		Glutaredoxin family protein		GO:0005634,GO:0005737,GO:0006995,GO:0009055,GO:0015035,GO:0045454,GO:0046872,GO:0051537	nucleus|cytoplasm|cellular response to nitrogen starvation|electron transfer activity|protein disulfide oxidoreductase activity|cell redox homeostasis|metal ion binding|2 iron, 2 sulfur cluster binding			8.63834e-05	-0.852346	0.000864781	-0.687978	2.01067e-09	-1.39624
AT1G11130	SUB	Araport:AT1G11130,TAIR:AT1G11130,GeneID:837654	Encodes a receptor-like kinase protein with a predicted extracellular domain of six leucine-rich repeats and an intracellular serine-threonine kinase domain expressed throughout the developing root. Regulates expression of GLABRA2, CAPRICE, WEREWOLF, and ENHANCER OF GLABRA3. Required for floral organ shape, the development of the outer integument of ovules, and stem development. Regulates cell sh…	Leucine-rich repeat protein kinase family protein		GO:0000902,GO:0004675,GO:0005524,GO:0005886,GO:0006468,GO:0009506,GO:0010059,GO:0010063,GO:0010071,GO:0010305,GO:0016021,GO:0042127,GO:0042802,GO:0048366,GO:0048367,GO:0048437,GO:0048481	cell morphogenesis|transmembrane receptor protein serine/threonine kinase activity|ATP binding|plasma membrane|protein phosphorylation|plasmodesma|positive regulation of atrichoblast fate specification|positive regulation of trichoblast fate specification|root meristem specification|leaf vascular tissue pattern formation|integral component of membrane|regulation of cell proliferation|identical pr…			9.31499e-06	-0.622443	3.79757e-09	-0.623547	2.03389e-13	-1.04695
AT1G12420	ACR8	Araport:AT1G12420,TAIR:AT1G12420,GeneID:837798		ACT domain repeat 8		GO:0009737,GO:0016597	response to abscisic acid|amino acid binding			1.4378e-06	-0.818276	1.17722e-05	-0.588238	3.52263e-10	-1.08137
AT1G12740	CYP87A2	Araport:AT1G12740,TAIR:AT1G12740,GeneID:837830	encodes a protein with cytochrome P450 domain	cytochrome P450, family 87, subfamily A, polypeptide 2		GO:0004497,GO:0005506,GO:0007275,GO:0010268,GO:0016021,GO:0016125,GO:0016132,GO:0016705,GO:0020037,GO:0030659,GO:0055114	monooxygenase activity|iron ion binding|multicellular organism development|brassinosteroid homeostasis|integral component of membrane|sterol metabolic process|brassinosteroid biosynthetic process|oxidoreductase activity, acting on paired donors, with incorporation or reduction of molecular oxygen|heme binding|cytoplasmic vesicle membrane|oxidation-reduction process			1.19457e-13	-1.12672	3.19869e-05	-0.708432	3.62868e-49	-2.16791
AT1G13500	F13B4.2	Araport:AT1G13500,TAIR:AT1G13500,GeneID:837910		hypothetical protein (DUF1262)						0.000448782	-1.53317	0.0271685	-0.803252	0.000618204	-1.47604
AT1G14120	F7A19.20	Araport:AT1G14120,TAIR:AT1G14120,GeneID:837971		2-oxoglutarate (2OG) and Fe(II)-dependent oxygenase superfamily protein		GO:0009852,GO:0010252,GO:0046872,GO:0050302,GO:0051213	auxin catabolic process|auxin homeostasis|metal ion binding|indole-3-acetaldehyde oxidase activity|dioxygenase activity			2.08791e-09	-1.36019	1.45438e-09	-1.15955	2.58153e-15	-1.64178
AT1G14185	AT1G14185	Araport:AT1G14185,TAIR:AT1G14185,GeneID:837978		Glucose-methanol-choline (GMC) oxidoreductase family protein		GO:0005576,GO:0007267,GO:0009553,GO:0010430,GO:0016614,GO:0046593,GO:0050660	extracellular region|cell-cell signaling|embryo sac development|fatty acid omega-oxidation|oxidoreductase activity, acting on CH-OH group of donors|mandelonitrile lyase activity|flavin adenine dinucleotide binding			1.36899e-08	-1.3666	7.57674e-05	-0.766383	1.6599e-18	-2.47922
AT1G14240	F7A19.34	Araport:AT1G14240,TAIR:AT1G14240,GeneID:837985		GDA1/CD39 nucleoside phosphatase family protein		GO:0005524,GO:0016021,GO:0102485,GO:0102486,GO:0102487,GO:0102488,GO:0102489,GO:0102490,GO:0102491	ATP binding|integral component of membrane|dATP phosphohydrolase activity|dCTP phosphohydrolase activity|dUTP phosphohydrolase activity|dTTP phosphohydrolase activity|GTP phosphohydrolase activity|8-oxo-dGTP phosphohydrolase activity|dGTP phosphohydrolase activity	path:ath00230,path:ath00240	Purine metabolism|Pyrimidine metabolism	6.5772e-17	-2.03325	0.000544257	-0.613707	6.0077e-20	-2.28021
AT1G16120	WAKL1	Araport:AT1G16120,TAIR:AT1G16120,GeneID:838181	wall-associated kinase like	wall associated kinase-like 1						4.19391e-10	-2.67852	0.000856586	-1.02188	4.50155e-09	-2.39307
AT1G22690	T22J18.14	Araport:AT1G22690,TAIR:AT1G22690,GeneID:838875		Gibberellin-regulated family protein		GO:0005576,GO:0009740	extracellular region|gibberellic acid mediated signaling pathway			2.21831e-07	-0.799116	2.36724e-08	-0.641388	8.86324e-41	-1.94252
AT1G23760	JP630	Araport:AT1G23760,TAIR:AT1G23760,GeneID:838987	Encodes aromatic rich glycoprotein JP630.	BURP domain-containing protein		GO:0005618,GO:0048046	cell wall|apoplast			1.15989e-24	-3.02939	0.00137664	-0.607039	4.22066e-26	-3.12851
AT1G26800	T24P13.19	Araport:AT1G26800,TAIR:AT1G26800,GeneID:839223		RING/U-box superfamily protein		GO:0000209,GO:0005737,GO:0005829,GO:0016567,GO:0046872,GO:0051787,GO:0051865,GO:0061630,GO:0061635,GO:0071218,GO:0071629	protein polyubiquitination|cytoplasm|cytosol|protein ubiquitination|metal ion binding|misfolded protein binding|protein autoubiquitination|ubiquitin protein ligase activity|regulation of protein complex stability|cellular response to misfolded protein|cytoplasm protein quality control by the ubiquitin-proteasome system			0.0389784	-0.65547	0.000520147	-0.717248	2.75563e-07	-1.07801
AT1G30080	T1P2.13	Araport:AT1G30080,TAIR:AT1G30080,GeneID:839887		Glycosyl hydrolase superfamily protein		GO:0005576,GO:0005618,GO:0005886,GO:0005975,GO:0006952,GO:0031225,GO:0042973,GO:0046658,GO:0071555	extracellular region|cell wall|plasma membrane|carbohydrate metabolic process|defense response|anchored component of membrane|glucan endo-1,3-beta-D-glucosidase activity|anchored component of plasma membrane|cell wall organization			0.00130427	-0.823172	0.000185392	-0.845477	1.49336e-06	-1.30742
AT1G30820	T17H7.12	Araport:AT1G30820,TAIR:AT1G30820,GeneID:839964		CTP synthase family protein		GO:0003883,GO:0005524,GO:0006241,GO:0006541,GO:0008654,GO:0019856,GO:0044210,GO:0097268	CTP synthase activity|ATP binding|CTP biosynthetic process|glutamine metabolic process|phospholipid biosynthetic process|pyrimidine nucleobase biosynthetic process|'de novo' CTP biosynthetic process|cytoophidium	path:ath00240	Pyrimidine metabolism	2.35075e-24	-1.27174	3.66067e-14	-0.637517	4.69577e-29	-1.75882
AT1G30840	PUP4	Araport:AT1G30840,TAIR:AT1G30840,GeneID:839967	Member of a family of proteins related to PUP1, a purine transporter. May be involved in the transport of purine and purine derivatives such as cytokinins, across the plasma membrane.	purine permease 4		GO:0005345,GO:0006863,GO:0016020,GO:0016021	purine nucleobase transmembrane transporter activity|purine nucleobase transport|membrane|integral component of membrane			4.97265e-06	-1.06063	0.00303681	-0.604264	1.69187e-11	-1.67696
AT1G31710	F27M3.9	Araport:AT1G31710,TAIR:AT1G31710,GeneID:840058		Copper amine oxidase family protein		GO:0005507,GO:0008131,GO:0009308,GO:0048038,GO:0052593,GO:0052594,GO:0052595,GO:0052596	copper ion binding|primary amine oxidase activity|amine metabolic process|quinone binding|tryptamine:oxygen oxidoreductase (deaminating) activity|aminoacetone:oxygen oxidoreductase(deaminating) activity|aliphatic-amine oxidase activity|phenethylamine:oxygen oxidoreductase (deaminating) activity	path:ath00260,path:ath00350,path:ath00360,path:ath00410,path:ath00950,path:ath00960	Glycine, serine and threonine metabolism|Tyrosine metabolism|Phenylalanine metabolism|beta-Alanine metabolism|Isoquinoline alkaloid biosynthesis|Tropane, piperidine and pyridine alkaloid biosynthesis	1.80889e-13	-0.986542	2.30712e-12	-0.672346	1.13994e-23	-1.35273
AT1G33100	T9L6.18	Araport:AT1G33100,TAIR:AT1G33100,GeneID:840206		MATE efflux family protein		GO:0006855,GO:0015238,GO:0015297,GO:0016021	drug transmembrane transport|drug transmembrane transporter activity|antiporter activity|integral component of membrane			1.43371e-07	-5.75517	0.00162032	-2.12533	5.92949e-08	-5.92484
AT1G33730	CYP76C5	Araport:AT1G33730,TAIR:AT1G33730,GeneID:840264	member of CYP76C	cytochrome P450, family 76, subfamily C, polypeptide 5		GO:0005506,GO:0016020,GO:0016021,GO:0016709,GO:0020037	iron ion binding|membrane|integral component of membrane|oxidoreductase activity, acting on paired donors, with incorporation or reduction of molecular oxygen, NAD(P)H as one donor, and incorporation of one atom of oxygen|heme binding			1.40402e-12	-4.52803	5.55024e-06	-1.93921	0.00123229	-1.22508
AT1G35140	PHI-1	Araport:AT1G35140,TAIR:AT1G35140,GeneID:840399	EXL1 is involved in the C-starvation response. Phenotypic changes of an exl1 loss of function mutant became evident only under corresponding experimental conditions. For example, the mutant showed diminished biomass production in a short-day/low light growth regime, impaired survival during extended night, and impaired survival of anoxia stress.	Phosphate-responsive 1 family protein		GO:0001666,GO:0005615,GO:0005794,GO:0009505,GO:0048046	response to hypoxia|extracellular space|Golgi apparatus|plant-type cell wall|apoplast			0.0196998	-1.00742	5.43245e-06	-0.761778	9.53474e-05	-1.54022
AT1G35260	MLP165	Araport:AT1G35260,TAIR:AT1G35260,GeneID:840415		MLP-like protein 165		GO:0006952	defense response			4.23303e-12	-1.51024	2.2911e-05	-0.709328	3.48683e-14	-1.67243
AT1G45015	AT1G45015	Araport:AT1G45015,TAIR:AT1G45015,GeneID:841067		MD-2-related lipid recognition domain-containing protein						8.02831e-13	-3.4444	5.47832e-09	-2.1323	4.02694e-19	-5.66528
AT1G52343	AT1G52343	Araport:AT1G52343,TAIR:AT1G52343,GeneID:6241332		transmembrane protein						3.48296e-17	-5.03475	0.0247077	-0.660193	9.04552e-10	-2.63153
AT1G55580	LAS	Araport:AT1G55580,TAIR:AT1G55580,GeneID:842007	Encodes a member of the GRAS family of putative transcriptional regulators. It is involved in the initiation of axillary meristems during both the vegetative and reproductive growth phases and functions upstream of REV and AXR1 in the regulation of shoot branching.	GRAS family transcription factor	GRAS	GO:0003700,GO:0005634,GO:0006355,GO:0010014,GO:0010223,GO:0043565,GO:0090506	DNA-binding transcription factor activity|nucleus|regulation of transcription, DNA-templated|meristem initiation|secondary shoot formation|sequence-specific DNA binding|axillary shoot meristem initiation			0.0082856	-1.13421	0.0115013	-0.963318	0.000120523	-1.81618
AT1G56510	WRR4	Araport:AT1G56510,TAIR:AT1G56510,GeneID:842104	TIR-NB-LRR protein that confers resistance to four races of Albugo candida.	Disease resistance protein (TIR-NBS-LRR class)		GO:0002229,GO:0005524,GO:0005737,GO:0007165,GO:0009817,GO:0034644,GO:0043531	defense response to oomycetes|ATP binding|cytoplasm|signal transduction|defense response to fungus, incompatible interaction|cellular response to UV|ADP binding			0.00711772	-0.762925	1.76057e-15	-0.920957	0.000118022	-0.889189
AT1G57590	T8L23.6	Araport:AT1G57590,TAIR:AT1G57590,GeneID:842135		Pectinacetylesterase family protein		GO:0005576,GO:0009505,GO:0052793,GO:0071555	extracellular region|plant-type cell wall|pectin acetylesterase activity|cell wall organization			0.000202065	-0.907219	0.00369783	-0.592597	4.58119e-07	-1.2843
AT1G62975	AT1G62975	Araport:AT1G62975,TAIR:AT1G62975,GeneID:842600		basic helix-loop-helix (bHLH) DNA-binding superfamily protein	bHLH	GO:0000977,GO:0003700,GO:0006357,GO:0008134,GO:0046983,GO:0090575	RNA polymerase II regulatory region sequence-specific DNA binding|DNA-binding transcription factor activity|regulation of transcription by RNA polymerase II|transcription factor binding|protein dimerization activity|RNA polymerase II transcription factor complex			1.45265e-08	-1.01646	3.53051e-10	-0.916728	1.47629e-18	-1.67451
AT1G65480	FT	Araport:AT1G65480,TAIR:AT1G65480,GeneID:842859	FT, together with LFY, promotes flowering and is antagonistic with its homologous gene, TERMINAL FLOWER1 (TFL1). FT is expressed in leaves and is induced by long day treatment. Either the FT mRNA or protein is translocated to the shoot apex where it induces its own expression. Recent data suggests that FT protein acts as a long-range signal. FT is a target of CO and acts upstream of SOC1.	PEBP (phosphatidylethanolamine-binding protein) family protein		GO:0005634,GO:0005737,GO:0005783,GO:0008429,GO:0009908,GO:0009909,GO:0009911,GO:0010119,GO:0030154,GO:0048573	nucleus|cytoplasm|endoplasmic reticulum|phosphatidylethanolamine binding|flower development|regulation of flower development|positive regulation of flower development|regulation of stomatal movement|cell differentiation|photoperiodism, flowering	path:ath04712	Circadian rhythm - plant	1.96554e-05	-3.83183	0.0111501	-1.50183	2.65129e-05	-3.61992
AT1G65850	F12P19.1	Araport:AT1G65850,TAIR:AT1G65850,GeneID:842896		Disease resistance protein (TIR-NBS-LRR class) family		GO:0000139,GO:0002239,GO:0005524,GO:0005789,GO:0005886,GO:0006952,GO:0007165,GO:0009817,GO:0030275,GO:0043531	Golgi membrane|response to oomycetes|ATP binding|endoplasmic reticulum membrane|plasma membrane|defense response|signal transduction|defense response to fungus, incompatible interaction|LRR domain binding|ADP binding			0.00712153	-1.18333	0.0231664	-0.883077	0.0120022	-1.09806
AT1G66800	F4N21.7	Araport:AT1G66800,TAIR:AT1G66800,GeneID:842998	Its expression is enriched in non-root hair cells (compared to root hair cells) and this enrichment is associated with increase in the transcription-associated mark trimethylation of H3 lysine 4 (H3K4me3) and decrease in the Polycomb silencing-associated mark trimethylation of H3 lysine 27 (H3K27me3) in non-root hair cells relative to root-hair cells. Protein sequence is similar to Eucalyptus gun…	NAD(P)-binding Rossmann-fold superfamily protein		GO:0005829,GO:0007623,GO:0009409,GO:0009809,GO:0016491,GO:0016616,GO:0016621,GO:0050662	cytosol|circadian rhythm|response to cold|lignin biosynthetic process|oxidoreductase activity|oxidoreductase activity, acting on the CH-OH group of donors, NAD or NADP as acceptor|cinnamoyl-CoA reductase activity|coenzyme binding			2.43575e-23	-2.43662	3.29489e-14	-1.41416	1.35128e-35	-3.37075
AT1G70860	F15H11.31	Araport:AT1G70860,TAIR:AT1G70860,GeneID:3767685		Polyketide cyclase/dehydrase and lipid transport superfamily protein		GO:0006952	defense response			8.65163e-12	-2.6479	0.00495904	-0.716275	1.78257e-13	-3.09223
AT1G72140	T9N14.16	Araport:AT1G72140,TAIR:AT1G72140,GeneID:843545		Major facilitator superfamily protein		GO:0005774,GO:0009624,GO:0009705,GO:0015333,GO:0015706,GO:0016021,GO:0035673,GO:0080054,GO:1904680	vacuolar membrane|response to nematode|plant-type vacuole membrane|peptide:proton symporter activity|nitrate transport|integral component of membrane|oligopeptide transmembrane transporter activity|low-affinity nitrate transmembrane transporter activity|peptide transmembrane transporter activity			3.87392e-20	-1.83227	7.51746e-09	-0.835087	3.32271e-26	-2.21822
AT1G73300	scpl2	Araport:AT1G73300,TAIR:AT1G73300,GeneID:843664		serine carboxypeptidase-like 2		GO:0004185,GO:0005576,GO:0019748	serine-type carboxypeptidase activity|extracellular region|secondary metabolic process			7.28603e-47	-4.15587	1.6359e-11	-1.1544	3.53161e-52	-4.50175
AT1G75250	RL6	Araport:AT1G75250,TAIR:AT1G75250,GeneID:843862		RAD-like 6	MYB_related	GO:0003677,GO:0003700,GO:0005634,GO:0006355	DNA binding|DNA-binding transcription factor activity|nucleus|regulation of transcription, DNA-templated			0.000906562	-1.78265	0.0145597	-1.08962	6.08037e-06	-2.77835
AT1G76530	F14G6.13	Araport:AT1G76530,TAIR:AT1G76530,GeneID:843986		Auxin efflux carrier family protein		GO:0005789,GO:0009733,GO:0009734,GO:0016021,GO:0055085	endoplasmic reticulum membrane|response to auxin|auxin-activated signaling pathway|integral component of membrane|transmembrane transport			6.90746e-05	-0.922666	1.51029e-06	-1.28991	1.22459e-06	-1.1544
AT1G76790	IGMT5	Araport:AT1G76790,TAIR:AT1G76790,GeneID:844013		O-methyltransferase family protein		GO:0005829,GO:0008171,GO:0008757,GO:0009759,GO:0019438,GO:0046983	cytosol|O-methyltransferase activity|S-adenosylmethionine-dependent methyltransferase activity|indole glucosinolate biosynthetic process|aromatic compound biosynthetic process|protein dimerization activity			2.11937e-21	-1.22808	5.76731e-15	-0.697025	6.69941e-13	-0.897067
AT1G77530	T5M16.12	Araport:AT1G77530,TAIR:AT1G77530,GeneID:844089		O-methyltransferase family protein		GO:0005829,GO:0008171,GO:0008757,GO:0019438,GO:0046983	cytosol|O-methyltransferase activity|S-adenosylmethionine-dependent methyltransferase activity|aromatic compound biosynthetic process|protein dimerization activity			7.05743e-19	-4.70947	0.0181948	-0.653906	6.11705e-17	-4.18562
AT1G78390	NCED9	Araport:AT1G78390,TAIR:AT1G78390,GeneID:844175	Encodes 9-cis-epoxycarotenoid dioxygenase, a key enzyme in the biosynthesis of abscisic acid. The expression of this gene increases during the first 6h of imbibition.	nine-cis-epoxycarotenoid dioxygenase 9		GO:0009507,GO:0009570,GO:0009688,GO:0010162,GO:0010436,GO:0016121,GO:0045549,GO:0046872	chloroplast|chloroplast stroma|abscisic acid biosynthetic process|seed dormancy process|carotenoid dioxygenase activity|carotene catabolic process|9-cis-epoxycarotenoid dioxygenase activity|metal ion binding	path:ath00906	Carotenoid biosynthesis	0.0290327	-2.03509	0.0187735	-1.98372	0.000400345	-4.84956
AT1G78950	BAS	Araport:AT1G78950,TAIR:AT1G78950,GeneID:844234		Terpenoid cyclases family protein		GO:0016104,GO:0042300	triterpenoid biosynthetic process|beta-amyrin synthase activity	path:ath00909	Sesquiterpenoid and triterpenoid biosynthesis	9.07878e-10	-1.42259	0.000620306	-0.61302	4.30591e-16	-2.01926
AT1G79310	MC7	Araport:AT1G79310,TAIR:AT1G79310,GeneID:844269	Encodes a putative metacaspase. Arabidopsis contains three type I MCP genes (MCP1a-c) and six type II MCP genes (MCP2a#Aeif): AtMCP1a/At5g64240, AtMCP1b/At1g02170, AtMCP1c/At4g25110, AtMCP2a/At1g79310, AtMCP2b/At1g79330, AtMCP2c/At1g79320, AtMCP2d/At1g79340, AtMCP2e/At1g16420, AtMCP2f/At5g04200.	metacaspase 7		GO:0008234	cysteine-type peptidase activity			2.32737e-13	-2.54292	9.69284e-05	-0.986592	8.65045e-10	-1.96079
AT1G79760	DTA4	Araport:AT1G79760,TAIR:AT1G79760,GeneID:844315	Identified as target of the AGL15 binding motif CArG.	downstream target of AGL15-4						0.00223941	-1.27541	0.0214584	-0.831584	1.55677e-08	-2.95854
AT1G80730	ZFP1	Araport:AT1G80730,TAIR:AT1G80730,GeneID:844412	Encodes a zinc finger protein and is expressed at high levels in the shoot apex, including the apical meristem, developing leaves and the developing vascular system. expression induced three days post germination. T-DNA insertion mutant has a dominant phenotype in leaf initiation.	zinc-finger protein 1	C2H2	GO:0003676,GO:0003700,GO:0005634,GO:0009640,GO:0009738,GO:0009788,GO:0046872	nucleic acid binding|DNA-binding transcription factor activity|nucleus|photomorphogenesis|abscisic acid-activated signaling pathway|negative regulation of abscisic acid-activated signaling pathway|metal ion binding			0.000834213	-1.89875	0.0041237	-1.3902	0.00101838	-1.85067
AT2G13810	ALD1	Araport:AT2G13810,TAIR:AT2G13810,GeneID:815864		AGD2-like defense response protein 1		GO:0008483,GO:0009507,GO:0009536,GO:0009627,GO:0009862,GO:0010150,GO:0030170,GO:0042742,GO:0062034,GO:0062045	transaminase activity|chloroplast|plastid|systemic acquired resistance|systemic acquired resistance, salicylic acid mediated signaling pathway|leaf senescence|pyridoxal phosphate binding|defense response to bacterium|L-pipecolic acid biosynthetic process|L-lysine alpha-aminotransferase	path:ath00300	Lysine biosynthesis	7.85968e-16	-3.87384	0.0306121	-0.822498	0.000779626	-1.11906
AT2G16005	AT2G16005	Araport:AT2G16005,TAIR:AT2G16005,GeneID:816096		MD-2-related lipid recognition domain-containing protein		GO:0005737,GO:0008429,GO:0009651,GO:0009958,GO:0032366,GO:0032934	cytoplasm|phosphatidylethanolamine binding|response to salt stress|positive gravitropism|intracellular sterol transport|sterol binding			6.8685e-16	-2.63892	7.20563e-05	-0.956298	2.54929e-20	-2.91754
AT2G19060	T20K24.7	Araport:AT2G19060,TAIR:AT2G19060,GeneID:816423		SGNH hydrolase-type esterase superfamily protein		GO:0005576,GO:0016042,GO:0016788	extracellular region|lipid catabolic process|hydrolase activity, acting on ester bonds			1.72014e-12	-2.10857	0.00242905	-0.660442	6.29356e-21	-3.18355
AT2G24600	F25P17.10	Araport:AT2G24600,TAIR:AT2G24600,GeneID:816996		Ankyrin repeat family protein		GO:0005634,GO:0005886,GO:0009651,GO:0016020,GO:0016021,GO:0034613	nucleus|plasma membrane|response to salt stress|membrane|integral component of membrane|cellular protein localization			0.00838449	-0.5945	1.12282e-10	-0.737848	0.0238597	-0.639761
AT2G28970	T9I4.5	Araport:AT2G28970,TAIR:AT2G28970,GeneID:817446		Leucine-rich repeat protein kinase family protein						0.014378	-0.609231	0.00134137	-0.725436	5.547e-06	-1.22537
AT2G30820	F7F1.3	Araport:AT2G30820,TAIR:AT2G30820,GeneID:817633		aspartyl/glutamyl-tRNA(Asn/Gln) amidotransferase subunit		GO:0006355,GO:0007142,GO:0009556	regulation of transcription, DNA-templated|male meiosis II|microsporogenesis			0.000455108	-1.09614	0.00181647	-0.840983	9.31481e-07	-1.6482
AT2G31083	CLE5	Araport:AT2G31083,TAIR:AT2G31083,GeneID:817663	Member of a large family of putative ligands homologous to the Clavata3 gene. Consists of a single exon.	CLAVATA3/ESR-RELATED 5		GO:0005615,GO:0007275,GO:0033612,GO:0045168,GO:0048046	extracellular space|multicellular organism development|receptor serine/threonine kinase binding|cell-cell signaling involved in cell fate commitment|apoplast			4.30619e-10	-4.333	1.57361e-05	-1.96818	4.35317e-12	-5.52959
AT2G31085	CLE6	Araport:AT2G31085,TAIR:AT2G31085,GeneID:817664	Member of a large family of putative ligands homologous to the Clavata3 gene. Consists of a single exon. Can replace CLV3 function in vivo.	CLAVATA3/ESR-RELATED 6		GO:0005615,GO:0007275,GO:0045168,GO:0048046	extracellular space|multicellular organism development|cell-cell signaling involved in cell fate commitment|apoplast			1.36603e-06	-2.57938	0.0141277	-0.946934	8.89555e-08	-2.9975
AT2G33205	AT2G33205	Araport:AT2G33205,TAIR:AT2G33205,GeneID:817882		Serinc-domain containing serine and sphingolipid biosynthesis protein						2.07593e-16	-1.95326	3.36327e-05	-0.724857	1.87337e-29	-3.02562
AT2G33790	AGP30	Araport:AT2G33790,TAIR:AT2G33790,GeneID:817946	pollen Ole e 1 allergen protein containing 14.6%25 proline residues, similar to arabinogalactan protein (Daucus carota) GI:11322245, SP:Q03211 Pistil-specific extensin-like protein precursor (PELP) {Nicotiana tabacum}; contains Pfam profile PF01190: Pollen proteins Ole e I family	arabinogalactan protein 30		GO:0005576,GO:0005618,GO:2000033,GO:2000280	extracellular region|cell wall|regulation of seed dormancy process|regulation of root development			1.63912e-07	-2.63112	0.000213964	-1.56964	1.60405e-08	-2.94223
AT2G34350	F13P17.19	Araport:AT2G34350,TAIR:AT2G34350,GeneID:817997		Nodulin-like / Major Facilitator Superfamily protein		GO:0000741,GO:0005739,GO:0009651,GO:0010197,GO:0016021	karyogamy|mitochondrion|response to salt stress|polar nucleus fusion|integral component of membrane			1.40435e-12	-4.39985	0.00207	-1.01264	4.42356e-12	-3.93761
AT2G35000	ATL9	Araport:AT2G35000,TAIR:AT2G35000,GeneID:818064	E3 ligase-like protein induced by chitin oligomers.	RING/U-box superfamily protein		GO:0004842,GO:0010200,GO:0016021,GO:0016567,GO:0046872,GO:0050832	ubiquitin-protein transferase activity|response to chitin|integral component of membrane|protein ubiquitination|metal ion binding|defense response to fungus			1.93296e-11	-1.4452	9.94494e-06	-0.74968	3.23699e-18	-1.97762
AT2G35658	AT2G35658	Araport:AT2G35658,TAIR:AT2G35658,GeneID:6240444		transmembrane protein						0.000908034	-0.873946	1.13357e-07	-1.29817	2.31785e-05	-1.1539
AT2G35980	YLS9	Araport:AT2G35980,TAIR:AT2G35980,GeneID:818171	Encodes a protein whose sequence is similar to tobacco hairpin-induced gene (HIN1) and Arabidopsis non-race specific disease resistance gene (NDR1). Expression of this gene is induced by cucumber mosaic virus, spermine and during senescence. The gene product is localized to the chloroplast.	Late embryogenesis abundant (LEA) hydroxyproline-rich glycoprotein family		GO:0009506,GO:0009507,GO:0010150,GO:0016021,GO:0046658,GO:0051607,GO:0051707	plasmodesma|chloroplast|leaf senescence|integral component of membrane|anchored component of plasma membrane|defense response to virus|response to other organism			2.57589e-37	-3.33593	9.16579e-10	-1.03346	0.0214766	-0.828344
AT2G38390	T19C21.12	Araport:AT2G38390,TAIR:AT2G38390,GeneID:818420		Peroxidase superfamily protein		GO:0004601,GO:0005576,GO:0005773,GO:0006979,GO:0009651,GO:0020037,GO:0042744,GO:0046872	peroxidase activity|extracellular region|vacuole|response to oxidative stress|response to salt stress|heme binding|hydrogen peroxide catabolic process|metal ion binding	path:ath00940	Phenylpropanoid biosynthesis	6.60963e-103	-2.89494	1.73346e-60	-1.67933	4.94738e-141	-3.45163
AT2G38760	ANNAT3	Araport:AT2G38760,TAIR:AT2G38760,GeneID:818458	Annexins are calcium binding proteins that are localized in the cytoplasm. When cytosolic Ca2+ increases, they relocate to the plasma membrane.	annexin 3		GO:0005509,GO:0005544,GO:0005773,GO:0009408,GO:0009409,GO:0009414,GO:0009651	calcium ion binding|calcium-dependent phospholipid binding|vacuole|response to heat|response to cold|response to water deprivation|response to salt stress			2.78181e-07	-1.07087	0.00341232	-0.609931	3.95024e-11	-1.48085
AT2G39530	CASP-like protein 4D1	Araport:AT2G39530,TAIR:AT2G39530,GeneID:818538		Uncharacterized protein family (UPF0497)		GO:0005886,GO:0016021,GO:0051539	plasma membrane|integral component of membrane|4 iron, 4 sulfur cluster binding			0.0087044	-0.899537	0.00857535	-0.887747	0.0167622	-0.789219
AT2G39850	T5I7.15	Araport:AT2G39850,TAIR:AT2G39850,GeneID:818572		Subtilisin-like serine endopeptidase family protein		GO:0004252,GO:0005576,GO:0009505	serine-type endopeptidase activity|extracellular region|plant-type cell wall			0.00956593	-0.887921	0.000819211	-0.861399	0.000401937	-1.05413
AT2G40130	SMAX1-like 8	Araport:AT2G40130,TAIR:AT2G40130,GeneID:818604	Encodes a member of an eight-gene family (SMAX1 and SMAX1-like) that has weak similarity to AtHSP101, a ClpB chaperonin required for thermotolerance.	Double Clp-N motif-containing P-loop nucleoside triphosphate hydrolases superfamily protein		GO:0005524,GO:0005634,GO:0019538,GO:1902347	ATP binding|nucleus|protein metabolic process|response to strigolactone			0.0152035	-1.02856	0.0403276	-0.768262	0.00186122	-1.46667
AT2G40230	T7M7.11	Araport:AT2G40230,TAIR:AT2G40230,GeneID:818615		HXXXD-type acyl-transferase family protein		GO:0010345,GO:0050734,GO:0052325,GO:0102406	suberin biosynthetic process|hydroxycinnamoyltransferase activity|cell wall pectin biosynthetic process|omega-hydroxypalmitate O-sinapoyl transferase activity			2.48264e-05	-1.15206	0.00553343	-0.627901	2.27949e-05	-1.2937
AT2G40370	LAC5	Araport:AT2G40370,TAIR:AT2G40370,GeneID:818630	putative laccase, a member of laccase family of genes (17 members in Arabidopsis).	laccase 5		GO:0005507,GO:0016722,GO:0046274,GO:0046688,GO:0048046,GO:0052716	copper ion binding|oxidoreductase activity, oxidizing metal ions|lignin catabolic process|response to copper ion|apoplast|hydroquinone:oxygen oxidoreductase activity			6.24216e-07	-1.26002	0.00685253	-0.594576	2.73488e-08	-1.64338
AT2G44340	F4I1.15	Araport:AT2G44340,TAIR:AT2G44340,GeneID:819041		VQ motif-containing protein		GO:0005634	nucleus			0.0256674	-1.64333	0.0122854	-1.68522	0.0100183	-1.98628
AT2G47880	T9J23.13	Araport:AT2G47880,TAIR:AT2G47880,GeneID:819400		Glutaredoxin family protein		GO:0005634,GO:0005737,GO:0006995,GO:0009055,GO:0015035,GO:0045454	nucleus|cytoplasm|cellular response to nitrogen starvation|electron transfer activity|protein disulfide oxidoreductase activity|cell redox homeostasis			0.0186513	-1.13243	0.0143415	-1.0583	0.00196688	-1.58668
AT3G04370	PDLP4	Araport:AT3G04370,TAIR:AT3G04370,GeneID:819592	Encodes a plasmodesmal protein that may be involved in the intercellular movement of molecules through the plasmodesmata. The protein has two DUF26 domains and a single transmembrane domain.	plasmodesmata-located protein 4		GO:0009506,GO:0010497,GO:0016021,GO:0046739	plasmodesma|plasmodesmata-mediated intercellular transport|integral component of membrane|transport of virus in multicellular host			0.000186599	-1.1722	0.00508582	-0.743131	6.16542e-07	-1.67883
AT3G12720	MYB67	Araport:AT3G12720,TAIR:AT3G12720,GeneID:820454	Member of the R2R3 factor gene family.	myb domain protein 67	MYB	GO:0005634,GO:0010119,GO:0030154,GO:0043565,GO:0044212	nucleus|regulation of stomatal movement|cell differentiation|sequence-specific DNA binding|transcription regulatory region DNA binding			2.55658e-07	-1.70773	0.00975345	-0.663639	1.70672e-10	-2.26507
AT3G14630	CYP72A9	Araport:AT3G14630,TAIR:AT3G14630,GeneID:820691	putative cytochrome P450	cytochrome P450, family 72, subfamily A, polypeptide 9		GO:0004497,GO:0005506,GO:0016021,GO:0016705,GO:0020037	monooxygenase activity|iron ion binding|integral component of membrane|oxidoreductase activity, acting on paired donors, with incorporation or reduction of molecular oxygen|heme binding			0.000466406	-3.12224	0.000145079	-3.30854	0.0142136	-1.88124
AT3G15250	AT3G15250	Araport:AT3G15250,TAIR:AT3G15250,GeneID:820756		TPRXL						3.47043e-05	-2.44949	0.0223643	-1.0113	1.2285e-07	-3.65027
AT3G15500	NAC3	Araport:AT3G15500,TAIR:AT3G15500,GeneID:820789	Encodes an ATAF-like NAC-domain transcription factor that doesn't contain C-terminal sequences shared by CUC1, CUC2 and NAM. Note: this protein (AtNAC3) is not to be confused with the protein encoded by locus AT3G29035, which, on occasion, has also been referred to as AtNAC3.	NAC domain containing protein 3	NAC	GO:0003677,GO:0003700,GO:0005634,GO:0009414,GO:0009867,GO:0045893	DNA binding|DNA-binding transcription factor activity|nucleus|response to water deprivation|jasmonic acid mediated signaling pathway|positive regulation of transcription, DNA-templated			3.2484e-09	-1.04702	1.1934e-07	-0.61852	5.49062e-07	-0.792394
AT3G21460	AT3G21460	Araport:AT3G21460,TAIR:AT3G21460,GeneID:5008019		Glutaredoxin family protein		GO:0000122,GO:0005634,GO:0005737,GO:0009055,GO:0015035,GO:0045454,GO:0046872,GO:0051537	negative regulation of transcription by RNA polymerase II|nucleus|cytoplasm|electron transfer activity|protein disulfide oxidoreductase activity|cell redox homeostasis|metal ion binding|2 iron, 2 sulfur cluster binding			4.03133e-09	-4.95055	3.98932e-07	-3.00861	2.38418e-08	-4.21209
AT3G21660	AT3G21660	Araport:AT3G21660,TAIR:AT3G21660,GeneID:821720		UBX domain-containing protein		GO:0000045,GO:0005829,GO:0007030,GO:0031468,GO:0043130,GO:0043161,GO:0061025	autophagosome assembly|cytosol|Golgi organization|nuclear envelope reassembly|ubiquitin binding|proteasome-mediated ubiquitin-dependent protein catabolic process|membrane fusion	path:ath04141	Protein processing in endoplasmic reticulum	0.000618601	-1.86035	4.82094e-07	-2.86652	0.000474131	-1.90896
AT3G22910	ACA13	Araport:AT3G22910,TAIR:AT3G22910,GeneID:821863		ATPase E1-E2 type family protein / haloacid dehalogenase-like hydrolase family protein		GO:0005388,GO:0005516,GO:0005524,GO:0005887,GO:0046872	calcium-transporting ATPase activity|calmodulin binding|ATP binding|integral component of plasma membrane|metal ion binding			1.38499e-32	-2.84349	1.5316e-05	-0.978148	1.37866e-07	-1.0647
AT3G23510	AT3G23500	Araport:AT3G23510,TAIR:AT3G23510,GeneID:821931		Cyclopropane-fatty-acyl-phospholipid synthase		GO:0005886,GO:0006679,GO:0008168,GO:0009405,GO:0016021,GO:0030447	plasma membrane|glucosylceramide biosynthetic process|methyltransferase activity|pathogenesis|integral component of membrane|filamentous growth			0.000659693	-0.678848	1.51746e-05	-1.00159	3.00347e-13	-2.353
AT3G25790	AT3G25790	Araport:AT3G25790,TAIR:AT3G25790,GeneID:822170		myb-like transcription factor family protein	G2-like	GO:0003677,GO:0003700,GO:0005634,GO:0006355,GO:0016036,GO:0090548	DNA binding|DNA-binding transcription factor activity|nucleus|regulation of transcription, DNA-templated|cellular response to phosphate starvation|response to nitrate starvation			1.058e-09	-1.81623	2.99922e-06	-1.29631	1.9618e-17	-3.11775
AT3G28740	CYP81D11	Araport:AT3G28740,TAIR:AT3G28740,GeneID:822506	Encodes a member of the cytochrome p450 family. Expression is upregulated in response to cis-jasmonate treatment. Overexpression induces synthesis of volatile compounds that affect chemical ecology and insect interactions.	Cytochrome P450 superfamily protein		GO:0002213,GO:0005506,GO:0016020,GO:0016021,GO:0016709,GO:0020037,GO:0042343	defense response to insect|iron ion binding|membrane|integral component of membrane|oxidoreductase activity, acting on paired donors, with incorporation or reduction of molecular oxygen, NAD(P)H as one donor, and incorporation of one atom of oxygen|heme binding|indole glucosinolate metabolic process			1.05079e-05	-1.55532	0.00714754	-0.791083	0.00617987	-1.24863
AT3G44326	AT3G44326	Araport:AT3G44326,TAIR:AT3G44326,GeneID:3769632		F-box family protein		GO:0016020,GO:0019005,GO:0019218	membrane|SCF ubiquitin ligase complex|regulation of steroid metabolic process			3.49055e-14	-2.11623	6.82658e-07	-1.04075	1.16026e-21	-2.93626
AT3G46170	AT3G46170	Araport:AT3G46170,TAIR:AT3G46170,GeneID:823760		NAD(P)-binding Rossmann-fold superfamily protein		GO:0004316,GO:0006633,GO:0009507,GO:0051287,GO:0102131,GO:0102132	3-oxoacyl-[acyl-carrier-protein] reductase (NADPH) activity|fatty acid biosynthetic process|chloroplast|NAD binding|3-oxo-glutaryl-[acp] methyl ester reductase activity|3-oxo-pimeloyl-[acp] methyl ester reductase activity			0.0198204	-2.01415	0.0261583	-1.68735	0.000993073	-3.4101
AT3G46700	AT3G46700	Araport:AT3G46700,TAIR:AT3G46700,GeneID:823823		UDP-Glycosyltransferase superfamily protein		GO:0008194,GO:0043231,GO:0080043,GO:0080044	UDP-glycosyltransferase activity|intracellular membrane-bounded organelle|quercetin 3-O-glucosyltransferase activity|quercetin 7-O-glucosyltransferase activity			3.77665e-42	-2.39791	8.81745e-07	-0.684146	3.60434e-37	-2.20525
AT3G46710	AT3G46710	Araport:AT3G46710,TAIR:AT3G46710,GeneID:823824		NB-ARC domain-containing disease resistance protein						0.0270087	-1.37859	0.0142179	-1.40771	0.0477092	-1.19708
AT3G46730	AT3G46730	Araport:AT3G46730,TAIR:AT3G46730,GeneID:823826		NB-ARC domain-containing disease resistance protein						0.00498159	-1.8205	0.0174199	-1.30476	0.012866	-1.53897
AT3G48100	RR5	Araport:AT3G48100,TAIR:AT3G48100,GeneID:823965	Encodes a transcription repressor that mediates a negative feedback loop in cytokinin signalling. ARR5 expression is upregulated by Class I KNOX genes. Arr5 protein is stabilized by cytokinin in a two-component phosphorelay.	response regulator 5		GO:0000156,GO:0005634,GO:0005737,GO:0006355,GO:0007623,GO:0009735,GO:0009736,GO:0010114	phosphorelay response regulator activity|nucleus|cytoplasm|regulation of transcription, DNA-templated|circadian rhythm|response to cytokinin|cytokinin-activated signaling pathway|response to red light	path:ath04075	Plant hormone signal transduction	0.00125295	-0.684934	5.65197e-06	-0.605734	4.23437e-11	-1.0198
AT3G48640	AT3G48640	Araport:AT3G48640,TAIR:AT3G48640,GeneID:824024		transmembrane protein						3.68932e-30	-4.82651	6.34373e-05	-1.3644	1.53956e-08	-1.56062
AT3G54020	AtIPCS1	Araport:AT3G54020,TAIR:AT3G54020,GeneID:824569	Inositol phosphorylceramide synthase	Inositol phosphorylceramide synthase 1		GO:0005802,GO:0005887,GO:0030148,GO:0030173,GO:0030176,GO:0033188,GO:0045140,GO:0046513,GO:0047493	trans-Golgi network|integral component of plasma membrane|sphingolipid biosynthetic process|integral component of Golgi membrane|integral component of endoplasmic reticulum membrane|sphingomyelin synthase activity|inositol phosphoceramide synthase activity|ceramide biosynthetic process|ceramide cholinephosphotransferase activity			0.0422408	-0.676232	1.34227e-06	-0.977345	1.38538e-09	-1.39816
AT3G55910	AT3G55910	Araport:AT3G55910,TAIR:AT3G55910,GeneID:824757		ADP-ribosylation factor GTPase-activating protein						2.93684e-07	-2.27876	0.000514834	-1.213	5.63315e-06	-1.89874
AT3G57760	AT3G57760	Araport:AT3G57760,TAIR:AT3G57760,GeneID:824945		Protein kinase superfamily protein		GO:0004674,GO:0005524,GO:0005886,GO:0007166,GO:0050829	protein serine/threonine kinase activity|ATP binding|plasma membrane|cell surface receptor signaling pathway|defense response to Gram-negative bacterium			0.00197437	-0.651242	0.000245099	-0.652953	0.000602598	-0.729526
AT3G59370	AT3G59370	Araport:AT3G59370,TAIR:AT3G59370,GeneID:825106		Vacuolar calcium-binding protein-like protein						5.18653e-10	-1.83917	0.000353443	-0.819749	6.71114e-15	-2.50863
AT3G62950	AT3G62950	Araport:AT3G62950,TAIR:AT3G62950,GeneID:825470		Thioredoxin superfamily protein		GO:0000122,GO:0005737,GO:0009055,GO:0015035,GO:0045454	negative regulation of transcription by RNA polymerase II|cytoplasm|electron transfer activity|protein disulfide oxidoreductase activity|cell redox homeostasis			3.42485e-12	-2.23627	0.00015497	-0.903091	2.07138e-19	-3.29677
AT4G00970	CRK41	Araport:AT4G00970,TAIR:AT4G00970,GeneID:827936	Encodes a cysteine-rich receptor-like protein kinase.	cysteine-rich RLK (RECEPTOR-like protein kinase) 41						0.00955472	-0.845385	1.21393e-14	-0.828161	3.75741e-05	-0.880495
AT4G01630	EXPA17	Araport:AT4G01630,TAIR:AT4G01630,GeneID:827983	member of Alpha-Expansin Gene Family. Naming convention from the Expansin Working Group (Kende et al, 2004. Plant Mol Bio)	expansin A17						7.81467e-05	-1.06013	0.00453704	-0.64194	5.72092e-06	-1.24981
AT4G02075	PIT1	Araport:AT4G02075,TAIR:AT4G02075,GeneID:828146		RING/FYVE/PHD zinc finger superfamily protein		GO:0004842,GO:0008270,GO:0008299,GO:0009414,GO:0010025,GO:0010143,GO:0010345,GO:0030176,GO:0030433,GO:0042335,GO:1900490	ubiquitin-protein transferase activity|zinc ion binding|isoprenoid biosynthetic process|response to water deprivation|wax biosynthetic process|cutin biosynthetic process|suberin biosynthetic process|integral component of endoplasmic reticulum membrane|ubiquitin-dependent ERAD pathway|cuticle development|positive regulation of hydroxymethylglutaryl-CoA reductase (NADPH) activity			6.34537e-08	-0.848457	1.96924e-06	-0.588916	0.000787122	-0.668429
AT4G02090	T10M13.10	Araport:AT4G02090,TAIR:AT4G02090,GeneID:827380		multidrug resistance protein ABC transporter family protein						0.000484988	-1.07739	0.0100979	-0.674098	3.36323e-07	-1.71488
AT4G09200	T30A10.2	Araport:AT4G09200,TAIR:AT4G09200,GeneID:826501		SPla/RYanodine receptor (SPRY) domain-containing protein		GO:0005634,GO:0005737,GO:0048471	nucleus|cytoplasm|perinuclear region of cytoplasm			0.0303536	-1.69657	0.00213775	-2.38433	0.000917557	-2.72889
AT4G11050	GH9C3	Araport:AT4G11050,TAIR:AT4G11050,GeneID:826706		glycosyl hydrolase 9C3		GO:0005576,GO:0008810,GO:0030245,GO:0030246,GO:0071555	extracellular region|cellulase activity|cellulose catabolic process|carbohydrate binding|cell wall organization			0.0128244	-1.0165	0.000964746	-1.28543	0.0158203	-0.982141
AT4G12550	AIR1	Araport:AT4G12550,TAIR:AT4G12550,GeneID:826868	isolated from differential screening of a cDNA library from auxin-treated root culture. encodes a protein that is related to a large family of proteins that consist of a proline-rich or glycine-rich N-terminus and a hydrophobic, possibly membrane spanning C-terminus.	Auxin-Induced in Root cultures 1		GO:0005576,GO:0009733,GO:0010102	extracellular region|response to auxin|lateral root morphogenesis			5.96502e-18	-2.38522	0.000111683	-0.884702	7.67329e-23	-2.7953
AT4G13280	TPS12	Araport:AT4G13280,TAIR:AT4G13280,GeneID:826958	Catalyzes the conversion of farnesyl diphosphate to (Z)-gamma-bisabolene and the additional minor products E-nerolidol and alpha-bisabolol. Expressed in cortex and sub-epidermal layers of roots, leaf hydathodes and flower stigmata. Induced by wounding.	terpenoid synthase 12		GO:0000287,GO:0005777,GO:0009611,GO:0009975,GO:0010333,GO:0016106,GO:0045338,GO:0051762,GO:0052683	magnesium ion binding|peroxisome|response to wounding|cyclase activity|terpene synthase activity|sesquiterpenoid biosynthetic process|farnesyl diphosphate metabolic process|sesquiterpene biosynthetic process|(Z)-gamma-bisabolene synthase activity	path:ath00909	Sesquiterpenoid and triterpenoid biosynthesis	2.37909e-65	-6.65334	0.000325549	-0.602975	1.73367e-61	-5.84788
AT4G15290	ATCSLB05	Araport:AT4G15290,TAIR:AT4G15290,GeneID:827195	Encodes a gene similar to cellulose synthase. Mutants exhibit shorter root hairs under phosphate-deficient conditions.	Cellulose synthase family protein		GO:0000139,GO:0005794,GO:0005802,GO:0005886,GO:0009833,GO:0016021,GO:0016759,GO:0016760,GO:0030244,GO:0048767,GO:0071555	Golgi membrane|Golgi apparatus|trans-Golgi network|plasma membrane|plant-type primary cell wall biogenesis|integral component of membrane|cellulose synthase activity|cellulose synthase (UDP-forming) activity|cellulose biosynthetic process|root hair elongation|cell wall organization			0.00384021	-1.61665	0.0326653	-1.03183	0.000205316	-2.38762
AT4G15396	CYP702A6	Araport:AT4G15396,TAIR:AT4G15396,GeneID:827207	a member of the cytochrome P450 family. molecular function unknown.	cytochrome P450, family 702, subfamily A, polypeptide 6		GO:0004497,GO:0005506,GO:0007275,GO:0010268,GO:0016021,GO:0016125,GO:0016132,GO:0016705,GO:0020037,GO:0055114	monooxygenase activity|iron ion binding|multicellular organism development|brassinosteroid homeostasis|integral component of membrane|sterol metabolic process|brassinosteroid biosynthetic process|oxidoreductase activity, acting on paired donors, with incorporation or reduction of molecular oxygen|heme binding|oxidation-reduction process			3.73075e-09	-2.12529	0.0130018	-0.65089	2.21558e-14	-3.1113
AT4G15660	DL3870W	Araport:AT4G15660,TAIR:AT4G15660,GeneID:827243		Thioredoxin superfamily protein		GO:0005634,GO:0005737,GO:0009055,GO:0015035,GO:0045454,GO:0046872,GO:0051537	nucleus|cytoplasm|electron transfer activity|protein disulfide oxidoreductase activity|cell redox homeostasis|metal ion binding|2 iron, 2 sulfur cluster binding			5.16687e-09	-1.51552	1.7153e-17	-2.09812	1.36109e-23	-3.16196
AT4G15690	DL3885W	Araport:AT4G15690,TAIR:AT4G15690,GeneID:827246		Thioredoxin superfamily protein		GO:0000122,GO:0005634,GO:0005737,GO:0009055,GO:0015035,GO:0045454,GO:0046872,GO:0051537	negative regulation of transcription by RNA polymerase II|nucleus|cytoplasm|electron transfer activity|protein disulfide oxidoreductase activity|cell redox homeostasis|metal ion binding|2 iron, 2 sulfur cluster binding			0.000167592	-0.774974	1.07306e-05	-0.774001	5.92876e-19	-2.13452
AT4G15710	DL3895W	Araport:AT4G15710,TAIR:AT4G15710,GeneID:827248		cystatin-like protein						0.00860825	-1.57804	0.00941853	-1.38934	0.000831912	-2.15078
AT4G15990	DL4035C	Araport:AT4G15990,TAIR:AT4G15990,GeneID:827283		hypothetical protein						3.02714e-09	-2.23467	0.0048295	-0.776987	1.38137e-12	-2.87961
AT4G16008	AT4G16008	Araport:AT4G16008,TAIR:AT4G16008,GeneID:6240953		hypothetical protein						0.00162063	-0.739243	0.00412769	-0.662389	0.00166201	-1.03712
AT4G22212	AT4G22212	Araport:AT4G22212,TAIR:AT4G22212,GeneID:828313	Encodes a defensin-like (DEFL) family protein.	defensin-like protein		GO:0005576,GO:0031640,GO:0050832	extracellular region|killing of cells of other organism|defense response to fungus			4.45399e-08	-1.16916	2.64296e-07	-0.866638	1.59551e-14	-1.75359
AT4G22214	AT4G22214	Araport:AT4G22214,TAIR:AT4G22214,GeneID:828314	Encodes a defensin-like (DEFL) family protein.	Defensin-like (DEFL) family protein		GO:0005576,GO:0031640,GO:0050832	extracellular region|killing of cells of other organism|defense response to fungus			3.32646e-16	-4.94438	0.0211592	-0.876205	1.24891e-11	-3.21197
AT4G22230	T10I14.60	Araport:AT4G22230,TAIR:AT4G22230,GeneID:828317	Encodes a defensin-like (DEFL) family protein.	defensin-like protein		GO:0005576,GO:0031640,GO:0050832	extracellular region|killing of cells of other organism|defense response to fungus			2.96664e-07	-1.80283	0.0108052	-0.692576	3.88434e-08	-1.97134
AT4G22475	AT4G22475	Araport:AT4G22475,GeneID:28720169		transmembrane protein		GO:0005576	extracellular region			1.15453e-18	-2.72071	0.000837251	-0.699748	3.86259e-10	-1.67652
AT4G22610	F7K2.190	Araport:AT4G22610,TAIR:AT4G22610,GeneID:828357		Bifunctional inhibitor/lipid-transfer protein/seed storage 2S albumin superfamily protein		GO:0005576	extracellular region			1.03674e-11	-2.62441	3.66074e-08	-1.66045	1.03748e-09	-2.20473
AT4G25250	F24A6.90	Araport:AT4G25250,TAIR:AT4G25250,GeneID:828628		Plant invertase/pectin methylesterase inhibitor superfamily protein		GO:0004857,GO:0009505,GO:0043086,GO:0046910,GO:0048046,GO:2000280	enzyme inhibitor activity|plant-type cell wall|negative regulation of catalytic activity|pectinesterase inhibitor activity|apoplast|regulation of root development			1.75607e-07	-2.27854	0.00206328	-1.02495	1.02354e-12	-3.7282
AT4G25400	T30C3.70	Araport:AT4G25400,TAIR:AT4G25400,GeneID:828643		basic helix-loop-helix (bHLH) DNA-binding superfamily protein	bHLH	GO:0000977,GO:0003700,GO:0006355,GO:0006357,GO:0008134,GO:0046983,GO:0090575	RNA polymerase II regulatory region sequence-specific DNA binding|DNA-binding transcription factor activity|regulation of transcription, DNA-templated|regulation of transcription by RNA polymerase II|transcription factor binding|protein dimerization activity|RNA polymerase II transcription factor complex			4.97963e-21	-2.67509	4.95824e-05	-0.791834	2.86754e-26	-3.16402
AT4G26320	AGP13	Araport:AT4G26320,TAIR:AT4G26320,GeneID:828738		arabinogalactan protein 13		GO:0005886,GO:0031225	plasma membrane|anchored component of membrane			2.60834e-05	-1.63726	0.00811348	-0.855342	1.7294e-08	-2.31627
AT4G28940	F25O24.60	Araport:AT4G28940,TAIR:AT4G28940,GeneID:829015		Phosphorylase superfamily protein		GO:0003824,GO:0009116,GO:0045735	catalytic activity|nucleoside metabolic process|nutrient reservoir activity			2.17107e-22	-2.81438	1.06018e-10	-1.52804	1.95059e-27	-3.51973
AT4G29690	T16L4.200	Araport:AT4G29690,TAIR:AT4G29690,GeneID:829090		Alkaline-phosphatase-like family protein		GO:0004551,GO:0009141,GO:0016021,GO:0016036,GO:0017111,GO:0047429	nucleotide diphosphatase activity|nucleoside triphosphate metabolic process|integral component of membrane|cellular response to phosphate starvation|nucleoside-triphosphatase activity|nucleoside-triphosphate diphosphatase activity			1.65369e-07	-1.30439	0.00185847	-0.625235	2.09669e-06	-0.941666
AT4G29905	AT4G29905	Araport:AT4G29905,TAIR:AT4G29905,GeneID:829113		hypothetical protein						5.92324e-12	-0.80749	2.48694e-28	-0.858295	3.9099e-55	-2.04209
AT4G29930	F27B13.170	Araport:AT4G29930,TAIR:AT4G29930,GeneID:829116		basic helix-loop-helix (bHLH) DNA-binding superfamily protein	bHLH	GO:0003677,GO:0003700,GO:0005634,GO:0006355,GO:0046983	DNA binding|DNA-binding transcription factor activity|nucleus|regulation of transcription, DNA-templated|protein dimerization activity			5.51755e-16	-2.48183	4.64363e-07	-1.34942	1.6434e-19	-3.02079
AT4G33120	F4I10.50	Araport:AT4G33120,TAIR:AT4G33120,GeneID:829449		S-adenosyl-L-methionine-dependent methyltransferases superfamily protein		GO:0005737,GO:0030794	cytoplasm|(S)-coclaurine-N-methyltransferase activity			3.91741e-17	-4.55058	0.00926727	-0.763166	2.18161e-11	-2.86145
AT4G33930	F17I5.120	Araport:AT4G33930,TAIR:AT4G33930,GeneID:829538	Encodes a protein with 14.6%25 glycine residues, similar to hyphally regulated protein from Candida albicans, PIR2:S58135	Cupredoxin superfamily protein						0.00578249	-1.44143	0.00725728	-1.24301	0.0108836	-1.3152
AT4G37409	AT4G37409	Araport:AT4G37409,TAIR:AT4G37409,GeneID:6240256		hypothetical protein		GO:0004497,GO:0005506,GO:0005783,GO:0016020,GO:0016021,GO:0016709,GO:0020037,GO:0042343	monooxygenase activity|iron ion binding|endoplasmic reticulum|membrane|integral component of membrane|oxidoreductase activity, acting on paired donors, with incorporation or reduction of molecular oxygen, NAD(P)H as one donor, and incorporation of one atom of oxygen|heme binding|indole glucosinolate metabolic process			2.8806e-08	-2.33179	7.35363e-05	-1.29418	1.23156e-13	-3.72853
AT4G37410	CYP81F4	Araport:AT4G37410,TAIR:AT4G37410,GeneID:829895	member of CYP81F	cytochrome P450, family 81, subfamily F, polypeptide 4		GO:0004497,GO:0005506,GO:0005783,GO:0016020,GO:0016021,GO:0016709,GO:0020037,GO:0042343	monooxygenase activity|iron ion binding|endoplasmic reticulum|membrane|integral component of membrane|oxidoreductase activity, acting on paired donors, with incorporation or reduction of molecular oxygen, NAD(P)H as one donor, and incorporation of one atom of oxygen|heme binding|indole glucosinolate metabolic process			2.44628e-70	-2.92501	3.68524e-20	-1.2134	2.04755e-83	-3.43088
AT5G01050	F7J8.30	Araport:AT5G01050,TAIR:AT5G01050,GeneID:831812	putative laccase, a member of laccase family of genes (17 members in Arabidopsis).	Laccase/Diphenol oxidase family protein		GO:0005507,GO:0016722,GO:0046274,GO:0048046,GO:0052716	copper ion binding|oxidoreductase activity, oxidizing metal ions|lignin catabolic process|apoplast|hydroquinone:oxygen oxidoreductase activity			1.62915e-07	-1.12698	0.000126261	-0.665946	4.63513e-14	-1.73067
AT5G02580	T22P11.170	Araport:AT5G02580,TAIR:AT5G02580,GeneID:831095		argininosuccinate lyase						0.000115125	-1.09854	1.99326e-05	-1.03742	4.60282e-06	-1.2892
AT5G04370	NAMT1	Araport:AT5G04370,TAIR:AT5G04370,GeneID:830316	A member of the Arabidopsis SABATH methyltransferase gene family. Encodes NAMT1, a methyltransferase that methylates nicotinic acid.	S-adenosyl-L-methionine-dependent methyltransferases superfamily protein		GO:0006952,GO:0008757,GO:0009611,GO:0046872,GO:0051707,GO:0052624,GO:0080150	defense response|S-adenosylmethionine-dependent methyltransferase activity|response to wounding|metal ion binding|response to other organism|2-phytyl-1,4-naphthoquinone methyltransferase activity|S-adenosyl-L-methionine:benzoic acid carboxyl methyl transferase activity			8.99449e-10	-2.78892	0.000482271	-1.47072	7.0695e-16	-4.56724
AT5G04970	MUG13.17	Araport:AT5G04970,TAIR:AT5G04970,GeneID:830379		Plant invertase/pectin methylesterase inhibitor superfamily		GO:0005576,GO:0005618,GO:0030599,GO:0042545,GO:0045330,GO:0045490,GO:0046910	extracellular region|cell wall|pectinesterase activity|cell wall modification|aspartyl esterase activity|pectin catabolic process|pectinesterase inhibitor activity	path:ath00040	Pentose and glucuronate interconversions	8.15174e-07	-1.4022	0.0178988	-0.675011	7.36935e-08	-2.16239
AT5G06090	GPAT7	Araport:AT5G06090,TAIR:AT5G06090,GeneID:830496	putative sn-glycerol-3-phosphate 2-O-acyltransferase	glycerol-3-phosphate acyltransferase 7		GO:0004366,GO:0010143,GO:0016020,GO:0016021,GO:0016024,GO:0016791,GO:0090447,GO:0102420	glycerol-3-phosphate O-acyltransferase activity|cutin biosynthetic process|membrane|integral component of membrane|CDP-diacylglycerol biosynthetic process|phosphatase activity|glycerol-3-phosphate 2-O-acyltransferase activity|sn-1-glycerol-3-phosphate C16:0-DCA-CoA acyl transferase activity	path:ath00561,path:ath00564	Glycerolipid metabolism|Glycerophospholipid metabolism	0.000193014	-1.63632	0.0284178	-0.67324	5.51031e-06	-1.99991
AT5G06760	LEA4-5	Araport:AT5G06760,TAIR:AT5G06760,GeneID:830565	Encodes LEA4-5, a member of the Late Embryogenesis Abundant (LEA) proteins which typically accumulate in response to low water availability conditions imposed during development or by the environment. Most of the diverse set of LEA proteins can be grouped according to properties such as high hydrophilicity and high content of glycine or other small amino acids in what has been termed hydrophilins…	Late Embryogenesis Abundant 4-5		GO:0005829,GO:0006970,GO:0009409,GO:0009414,GO:0009793,GO:0048316	cytosol|response to osmotic stress|response to cold|response to water deprivation|embryo development ending in seed dormancy|seed development			0.00957084	-0.817133	0.00180193	-0.89119	0.000177384	-1.25639
AT5G14020	MAC12.31	Araport:AT5G14020,TAIR:AT5G14020,GeneID:831250		Endosomal targeting BRO1-like domain-containing protein						0.000529169	-1.09336	0.0242082	-0.601514	5.41893e-05	-1.31592
AT5G14070	ROXY2	Araport:AT5G14070,TAIR:AT5G14070,GeneID:831256	Encodes glutaredoxin ROXY2. ROXY2, together with ROXY1 (AT3G02000), controls anther development. roxy1 roxy2 double mutants are sterile and do not produce pollen.	Thioredoxin superfamily protein		GO:0000122,GO:0005634,GO:0005737,GO:0009055,GO:0015035,GO:0045454,GO:0045892,GO:0048448,GO:0048653	negative regulation of transcription by RNA polymerase II|nucleus|cytoplasm|electron transfer activity|protein disulfide oxidoreductase activity|cell redox homeostasis|negative regulation of transcription, DNA-templated|stamen morphogenesis|anther development			0.0194874	-1.14377	0.0283436	-0.933177	1.63086e-05	-2.56538
AT5G23830	MRO11.13	Araport:AT5G23830,TAIR:AT5G23830,GeneID:832448		MD-2-related lipid recognition domain-containing protein		GO:0000325,GO:0005773,GO:0005783,GO:0006952,GO:0010168	plant-type vacuole|vacuole|endoplasmic reticulum|defense response|ER body			3.13483e-29	-2.48921	9.43368e-12	-1.08456	6.49358e-34	-2.73946
AT5G23840	MRO11.12	Araport:AT5G23840,TAIR:AT5G23840,GeneID:832449		MD-2-related lipid recognition domain-containing protein		GO:0000325,GO:0005773,GO:0005783,GO:0006952,GO:0010168	plant-type vacuole|vacuole|endoplasmic reticulum|defense response|ER body			0.00482483	-1.45106	0.0146383	-1.10268	0.000674379	-1.83552
AT5G24780	VSP1	Araport:AT5G24780,TAIR:AT5G24780,GeneID:832547	encodes an acid phosphatase similar to soybean vegetative storage proteins. Gene expression is induced by wounding and jasmonic acid.	vegetative storage protein 1		GO:0003993,GO:0005773,GO:0006952,GO:0008134,GO:0009753,GO:0045735	acid phosphatase activity|vacuole|defense response|transcription factor binding|response to jasmonic acid|nutrient reservoir activity			2.12031e-29	-4.99499	4.02993e-05	-1.03591	7.50541e-20	-3.44354
AT5G26290	F9D12.6	Araport:AT5G26290,TAIR:AT5G26290,GeneID:832698		TRAF-like family protein						3.74892e-35	-2.04654	1.08321e-13	-0.863427	1.32349e-37	-2.10466
AT5G26730	AT5G26730	Araport:AT5G26730,TAIR:AT5G26730,GeneID:832716		Fasciclin-like arabinogalactan family protein						0.00209258	-2.6977	0.0488832	-1.327	0.000569364	-3.2151
AT5G36110	CYP716A1	Araport:AT5G36110,TAIR:AT5G36110,GeneID:833607	member of CYP716A	cytochrome P450, family 716, subfamily A, polypeptide 1		GO:0004497,GO:0005506,GO:0006722,GO:0007275,GO:0010268,GO:0016021,GO:0016125,GO:0016132,GO:0016709,GO:0020037,GO:0055114	monooxygenase activity|iron ion binding|triterpenoid metabolic process|multicellular organism development|brassinosteroid homeostasis|integral component of membrane|sterol metabolic process|brassinosteroid biosynthetic process|oxidoreductase activity, acting on paired donors, with incorporation or reduction of molecular oxygen, NAD(P)H as one donor, and incorporation of one atom of oxygen|heme bi…			1.04238e-06	-2.22383	0.0144645	-0.827249	6.76733e-08	-2.572
AT5G36130	MAB16.8	Araport:AT5G36130,TAIR:AT5G36130,GeneID:833610		Cytochrome P450 superfamily protein		GO:0004497,GO:0005506,GO:0006722,GO:0007275,GO:0010268,GO:0016021,GO:0016125,GO:0016132,GO:0016709,GO:0020037,GO:0055114	monooxygenase activity|iron ion binding|triterpenoid metabolic process|multicellular organism development|brassinosteroid homeostasis|integral component of membrane|sterol metabolic process|brassinosteroid biosynthetic process|oxidoreductase activity, acting on paired donors, with incorporation or reduction of molecular oxygen, NAD(P)H as one donor, and incorporation of one atom of oxygen|heme bi…			0.00143336	-2.28091	0.00198169	-1.92748	0.00425281	-1.95269
AT5G36140	CYP716A2	Araport:AT5G36140,TAIR:AT5G36140,GeneID:833611	member of CYP716A	cytochrome P450, family 716, subfamily A, polypeptide 2		GO:0004497,GO:0005506,GO:0006722,GO:0007275,GO:0010268,GO:0016021,GO:0016125,GO:0016132,GO:0016709,GO:0020037,GO:0055114	monooxygenase activity|iron ion binding|triterpenoid metabolic process|multicellular organism development|brassinosteroid homeostasis|integral component of membrane|sterol metabolic process|brassinosteroid biosynthetic process|oxidoreductase activity, acting on paired donors, with incorporation or reduction of molecular oxygen, NAD(P)H as one donor, and incorporation of one atom of oxygen|heme bi…			3.50015e-05	-2.12885	2.65855e-07	-2.58848	1.67427e-09	-3.91784
AT5G36150	PEN3	Araport:AT5G36150,TAIR:AT5G36150,GeneID:833612		putative pentacyclic triterpene synthase 3		GO:0009506,GO:0016104,GO:0042299,GO:0042300	plasmodesma|triterpenoid biosynthetic process|lupeol synthase activity|beta-amyrin synthase activity	path:ath00909	Sesquiterpenoid and triterpenoid biosynthesis	4.64113e-05	-1.74644	6.74015e-06	-1.76675	1.25553e-06	-2.17606
AT5G38020	F16F17.20	Araport:AT5G38020,TAIR:AT5G38020,GeneID:833781	encodes a protein whose sequence is similar to SAM:salicylic acid carboxyl methyltransferase (SAMT) (GI:6002712)(Clarkia breweri) and to SAM:benzoic acid carboxyl methyltransferase (BAMT)(GI:9789277)(Antirrhinum majus)	S-adenosyl-L-methionine-dependent methyltransferases superfamily protein		GO:0006952,GO:0008757,GO:0009611,GO:0046872,GO:0051707,GO:0052624,GO:0080150	defense response|S-adenosylmethionine-dependent methyltransferase activity|response to wounding|metal ion binding|response to other organism|2-phytyl-1,4-naphthoquinone methyltransferase activity|S-adenosyl-L-methionine:benzoic acid carboxyl methyl transferase activity			3.46365e-79	-2.80222	1.86146e-23	-0.942577	6.07244e-65	-2.40841
AT5G38030	F16F17.3	Araport:AT5G38030,TAIR:AT5G38030,GeneID:833782		MATE efflux family protein		GO:0005774,GO:0006855,GO:0009624,GO:0015238,GO:0015297,GO:0016021	vacuolar membrane|drug transmembrane transport|response to nematode|drug transmembrane transporter activity|antiporter activity|integral component of membrane			6.02041e-55	-2.86562	9.35458e-14	-0.889321	5.37826e-38	-2.18159
AT5G38100	F16F17.100	Araport:AT5G38100,TAIR:AT5G38100,GeneID:833790		S-adenosyl-L-methionine-dependent methyltransferases superfamily protein		GO:0008168,GO:0046872	methyltransferase activity|metal ion binding			2.36545e-10	-2.49445	1.455e-09	-2.22626	2.62508e-06	-1.64136
AT5G42580	CYP705A12	Araport:AT5G42580,TAIR:AT5G42580,GeneID:834265	a member of the cytochrome P450 family	cytochrome P450, family 705, subfamily A, polypeptide 12		GO:0005506,GO:0009506,GO:0016020,GO:0016021,GO:0016709,GO:0020037	iron ion binding|plasmodesma|membrane|integral component of membrane|oxidoreductase activity, acting on paired donors, with incorporation or reduction of molecular oxygen, NAD(P)H as one donor, and incorporation of one atom of oxygen|heme binding			1.80863e-32	-2.7361	3.38487e-12	-1.38367	1.29304e-44	-3.46998
AT5G42590	CYP71A16	Araport:AT5G42590,TAIR:AT5G42590,GeneID:834266	putative cytochrome P450	cytochrome P450, family 71, subfamily A, polypeptide 16		GO:0005506,GO:0005783,GO:0006722,GO:0009507,GO:0016020,GO:0016021,GO:0016705,GO:0016709,GO:0020037	iron ion binding|endoplasmic reticulum|triterpenoid metabolic process|chloroplast|membrane|integral component of membrane|oxidoreductase activity, acting on paired donors, with incorporation or reduction of molecular oxygen|oxidoreductase activity, acting on paired donors, with incorporation or reduction of molecular oxygen, NAD(P)H as one donor, and incorporation of one atom of oxygen|heme bindi…			3.28006e-17	-2.88576	2.01053e-09	-1.58115	8.65503e-24	-3.89723
AT5G42600	MRN1	Araport:AT5G42600,TAIR:AT5G42600,GeneID:834267	Encodes an oxidosqualene synthase that produces the monocyclic triterpene marneral. Crucial for growth and development.	marneral synthase		GO:0005783,GO:0016104,GO:0034074,GO:0042300	endoplasmic reticulum|triterpenoid biosynthetic process|marneral synthase activity|beta-amyrin synthase activity	path:ath00909	Sesquiterpenoid and triterpenoid biosynthesis	5.45814e-07	-2.73861	0.000326119	-1.63409	7.59495e-07	-2.61958
AT5G46500	K11I1.9	Araport:AT5G46500,TAIR:AT5G46500,GeneID:834693		protein VARIATION IN COMPOUND TRIGGERED ROOT growth protein		GO:0005524,GO:0005634,GO:0005829,GO:0006952,GO:0007165,GO:0010082,GO:0043531	ATP binding|nucleus|cytosol|defense response|signal transduction|regulation of root meristem growth|ADP binding			1.36736e-43	-3.45435	3.18903e-12	-1.1049	2.08275e-27	-2.35867
AT5G46871	AT5G46871	Araport:AT5G46871,TAIR:AT5G46871,GeneID:3771453	Encodes a defensin-like (DEFL) family protein.	Putative membrane lipoprotein		GO:0005576,GO:0031640,GO:0050832	extracellular region|killing of cells of other organism|defense response to fungus			1.86444e-13	-4.69089	0.00291483	-1.03692	1.9171e-12	-4.09031
AT5G46890	MQD22.2	Araport:AT5G46890,TAIR:AT5G46890,GeneID:834734		Bifunctional inhibitor/lipid-transfer protein/seed storage 2S albumin superfamily protein						1.1206e-24	-2.67326	0.0160818	-0.691101	3.89548e-43	-4.19235
AT5G46900	MQD22.3	Araport:AT5G46900,TAIR:AT5G46900,GeneID:834735		Bifunctional inhibitor/lipid-transfer protein/seed storage 2S albumin superfamily protein						6.89077e-16	-2.91613	0.000174437	-0.913622	8.96794e-27	-4.61912
AT5G47635	AT5G47635	Araport:AT5G47635,TAIR:AT5G47635,GeneID:834814		Pollen Ole e 1 allergen and extensin family protein						0.000114058	-1.53184	0.0319176	-0.689602	4.01265e-06	-1.93318
AT5G47950	K16F13.6	Araport:AT5G47950,TAIR:AT5G47950,GeneID:834846		HXXXD-type acyl-transferase family protein		GO:0016747	transferase activity, transferring acyl groups other than amino-acyl groups			8.95705e-20	-1.90789	2.21484e-05	-0.646144	3.56447e-22	-2.0368
AT5G47980	MDN11.1	Araport:AT5G47980,TAIR:AT5G47980,GeneID:834849		HXXXD-type acyl-transferase family protein		GO:0016747	transferase activity, transferring acyl groups other than amino-acyl groups			5.43021e-11	-1.97246	0.00018193	-1.20261	1.13857e-16	-2.3495
AT5G47990	CYP705A5	Araport:AT5G47990,TAIR:AT5G47990,GeneID:834850	Encodes an endomembrane system-expressed member of the CYP705A family of cytochrome P450 enzymes. It appears to catalyze the addition of a double bond to thalian-diol at carbon 15. Reduced levels of THAD expression lead to a build up of thalian-diol in root extracts. thad1-1 mutants also have longer roots than wild type seedlings and show altered gravitropic responses.	cytochrome P450, family 705, subfamily A, polypeptide 5		GO:0005506,GO:0005783,GO:0009958,GO:0016020,GO:0016021,GO:0016709,GO:0020037,GO:0048364,GO:0051554,GO:0080003,GO:0080004	iron ion binding|endoplasmic reticulum|positive gravitropism|membrane|integral component of membrane|oxidoreductase activity, acting on paired donors, with incorporation or reduction of molecular oxygen, NAD(P)H as one donor, and incorporation of one atom of oxygen|heme binding|root development|flavonol metabolic process|thalianol metabolic process|thalian-diol desaturase activity			1.02528e-33	-3.81938	0.000206904	-0.758461	3.78025e-37	-4.20984
AT5G48000	CYP708A2	Araport:AT5G48000,TAIR:AT5G48000,GeneID:834851	Encodes a member of the CYP708A family of cytochrome P450 enzymes. THAH appears to add a hydroxyl group to the triterpene thalianol. thah1 mutants have an elevated accumulation of thalianol. thah1-1 mutants have longer roots than wild type plants. Thalian-diol and desaturated thalian-diol are lost from the root extracts of thah1-1 mutants. Overexpression of the sequence from At5g48000.1 rescues t…	cytochrome P450, family 708, subfamily A, polypeptide 2		GO:0004497,GO:0005506,GO:0007275,GO:0010268,GO:0016021,GO:0016125,GO:0016132,GO:0016705,GO:0020037,GO:0055114	monooxygenase activity|iron ion binding|multicellular organism development|brassinosteroid homeostasis|integral component of membrane|sterol metabolic process|brassinosteroid biosynthetic process|oxidoreductase activity, acting on paired donors, with incorporation or reduction of molecular oxygen|heme binding|oxidation-reduction process			2.24653e-86	-3.43262	3.07707e-07	-0.589215	1.3701e-89	-3.53692
AT5G48010	THAS1	Araport:AT5G48010,TAIR:AT5G48010,GeneID:834852	Encodes an oxidosqualene cyclase involved in the biosynthesis of thalianol, a tricyclic triterpenoid of unknown function. Overexpression of THAS leads to dwarfing in the aerial tissues of Arabidopsis plants, but increases their root length. THAS is part of a small operon-like cluster of genes (with At5g48000 (THAH) and At5g47990 (THAD)) involved in thalianol metabolism.	thalianol synthase 1		GO:0010263,GO:0016104,GO:0042300,GO:0048364,GO:0051746,GO:0080003	tricyclic triterpenoid biosynthetic process|triterpenoid biosynthetic process|beta-amyrin synthase activity|root development|thalianol synthase activity|thalianol metabolic process	path:ath00909	Sesquiterpenoid and triterpenoid biosynthesis	1.24751e-39	-3.41667	0.000989158	-0.587952	4.21636e-41	-3.53973
AT5G55590	QRT1	Araport:AT5G55590,TAIR:AT5G55590,GeneID:835653	Encodes a protein with pectin methylesterase activity. No change in activity were detected in mutants defective in this gene, which was interpreted as a result of redundancy of product function with other pectin methylesterases. The gene product is required for pollen separation during normal development. In qrt mutants, the outer walls of the four meiotic products of the pollen mother cell are f…	Pectin lyase-like superfamily protein		GO:0005576,GO:0005618,GO:0030599,GO:0042545,GO:0045330,GO:0045490	extracellular region|cell wall|pectinesterase activity|cell wall modification|aspartyl esterase activity|pectin catabolic process	path:ath00040	Pentose and glucuronate interconversions	0.000252053	-1.24537	0.00191766	-0.910311	3.8539e-08	-2.07894
AT5G55720	MDF20.16	Araport:AT5G55720,TAIR:AT5G55720,GeneID:835666		Pectin lyase-like superfamily protein		GO:0030570,GO:0045490,GO:0046872	pectate lyase activity|pectin catabolic process|metal ion binding	path:ath00040	Pentose and glucuronate interconversions	2.53708e-05	-1.59949	0.0371118	-0.629677	2.08943e-07	-2.09737
AT5G59330	MNC17.24	Araport:AT5G59330,TAIR:AT5G59330,GeneID:836052		Bifunctional inhibitor/lipid-transfer protein/seed storage 2S albumin superfamily protein		GO:0006869,GO:0008289,GO:0009414,GO:0009651,GO:0009737	lipid transport|lipid binding|response to water deprivation|response to salt stress|response to abscisic acid			9.89718e-08	-2.30948	0.0468774	-0.619197	0.00177795	-1.15104
AT5G59670	MTH12.12	Araport:AT5G59670,TAIR:AT5G59670,GeneID:836088		Leucine-rich repeat protein kinase family protein						1.36054e-15	-2.04403	0.000131172	-1.07846	0.00241642	-0.712815
AT5G60780	NRT2.3	Araport:AT5G60780,TAIR:AT5G60780,GeneID:836199	member of High affinity nitrate transporter family	nitrate transporter 2.3		GO:0005886,GO:0009705,GO:0015112,GO:0015706,GO:0016021,GO:0042128,GO:0071249	plasma membrane|plant-type vacuole membrane|nitrate transmembrane transporter activity|nitrate transport|integral component of membrane|nitrate assimilation|cellular response to nitrate	path:ath00910	Nitrogen metabolism	0.00601828	-1.27451	0.00890596	-0.927765	5.41412e-08	-2.71943
AT5G62920	ARR6	Araport:AT5G62920,TAIR:AT5G62920,GeneID:836412	Encodes a Type-A response regulator that is responsive to cytokinin treatment. Its C-ter domain is very short in comparison to other Arabidopsis ARRs (17 total). Arr6 protein is stabilized by cytokinin.	response regulator 6		GO:0000156,GO:0005634,GO:0006355,GO:0009735,GO:0009736	phosphorelay response regulator activity|nucleus|regulation of transcription, DNA-templated|response to cytokinin|cytokinin-activated signaling pathway	path:ath04075	Plant hormone signal transduction	0.0374014	-0.687449	0.000615539	-0.933683	0.0407962	-0.655608
AT5G64900	PROPEP1	Araport:AT5G64900,TAIR:AT5G64900,GeneID:836613	Encodes a putative 92-aa protein that is the precursor of AtPep1, a 23-aa peptide which activates transcription of the defensive gene defensin (PDF1.2) and activates the synthesis of H2O2, both being components of the innate immune response.	precursor of peptide 1		GO:0009611,GO:0009723,GO:0009753,GO:0045087	response to wounding|response to ethylene|response to jasmonic acid|innate immune response			0.0254897	-0.791	0.00948879	-0.838793	0.00344874	-1.07928
AT5G65280	GCL1	Araport:AT5G65280,TAIR:AT5G65280,GeneID:836653	Encodes a protein with reported similarity to GCR2 a putative G protein coupled receptor thought to be an ABA receptor. Loss of function mutations in GCL1 show no ABA response defects based on assays of seed germination and seedling development.GCL1 also has similarity to LANCL1 and LANCL2, human homologs of bacterial lanthionine synthetase.	GCR2-like 1		GO:0003824,GO:0005886,GO:0019898	catalytic activity|plasma membrane|extrinsic component of membrane			6.9703e-11	-1.63172	1.55731e-05	-0.847789	6.66972e-07	-1.17516
AT5G65690	PCK2	Araport:AT5G65690,TAIR:AT5G65690,GeneID:836696	Encodes a putative phosphoenolpyruvate carboxykinase (ATP-dependent).	phosphoenolpyruvate carboxykinase 2		GO:0004612,GO:0005524,GO:0005634,GO:0005730,GO:0005829,GO:0006094,GO:0009817,GO:0016020,GO:0016036,GO:0046686	phosphoenolpyruvate carboxykinase (ATP) activity|ATP binding|nucleus|nucleolus|cytosol|gluconeogenesis|defense response to fungus, incompatible interaction|membrane|cellular response to phosphate starvation|response to cadmium ion	path:ath00010,path:ath00020,path:ath00620,path:ath00710	Glycolysis / Gluconeogenesis|Citrate cycle (TCA cycle)|Pyruvate metabolism|Carbon fixation in photosynthetic organisms	3.50899e-36	-2.55034	0.00780496	-0.601224	8.22594e-41	-2.72628
AT5G67430	K8K14.17	Araport:AT5G67430,TAIR:AT5G67430,GeneID:836879		Acyl-CoA N-acyltransferases (NAT) superfamily protein		GO:0008080,GO:0009640,GO:0009723,GO:0009734,GO:0009826,GO:0016747,GO:0040008	N-acetyltransferase activity|photomorphogenesis|response to ethylene|auxin-activated signaling pathway|unidimensional cell growth|transferase activity, transferring acyl groups other than amino-acyl groups|regulation of growth			1.44927e-07	-2.95963	0.00221196	-1.37242	4.55799e-06	-2.53147
