# Supplementary material for: Lon1 Inactivation Downregulates Autophagic Flux and Brassinosteroid Biogenesis, Modulating Mitochondrial Proportion and Seed Development in Arabidopsis
Source: Int J Mol Sci. 2024 May 16;25(10):5425. doi: 10.3390/ijms25105425 (PMC11121791; doi:10.3390/ijms25105425)
Supplement: Supplementary file 1 [file ijms-25-05425-s001.zip › Data S5 Commonly up-regulated genes in lon1-2, atg5-1 and lon1-2atg5-1.xlsx]

## Sheet: Up
Data S5 Commonly up-regulated genes in lon1-2, atg5-1 and lon1-2atg5-1. Up-regulated genes were extracted from the RNAseq data. Genes with statistical significance ( Log2FC>0.59, P<0.05) for lon1-2, atg5-1 and lon1-2atg5-1 mutants. Expression level were colored according to Log2FC values (color gradient blue to yellow cover-2 to 2).
gene_id	gene_symbol	gene_Dbxref	description	product	TF_Family	GO_id	GO_term	pathway	pathway_description	pValue	lon1-2 log2FoldChange	pValue	atg5-1 log2FoldChange	pValue	lon1-2atg5-1 log2FoldChange
AT1G02520	ABCB11	Araport:AT1G02520,TAIR:AT1G02520,GeneID:839353	Encodes an ATP-binding cassette (ABC) transporter. Expressed in the vascular tissue of primary stem.	P-glycoprotein 11		GO:0005524,GO:0005886,GO:0009506,GO:0010329,GO:0010540,GO:0016021,GO:0042626	ATP binding|plasma membrane|plasmodesma|auxin efflux transmembrane transporter activity|basipetal auxin transport|integral component of membrane|ATPase activity, coupled to transmembrane movement of substances	path:ath02010	ABC transporters	1.03698e-06	0.780463	4.56392e-05	0.643235	0.00155872	1.0252
AT1G05780	T20M3.4	Araport:AT1G05780,TAIR:AT1G05780,GeneID:837086		Vacuolar ATPase assembly integral membrane protein VMA21-like domain-containing protein						0.00164439	0.637671	1.72221e-05	0.730811	1.96849e-05	0.840632
AT1G06350	ADS4	Araport:AT1G06350,TAIR:AT1G06350,GeneID:837146		Fatty acid desaturase family protein		GO:0005789,GO:0006636,GO:0009979,GO:0016021,GO:0016717	endoplasmic reticulum membrane|unsaturated fatty acid biosynthetic process|16:0 monogalactosyldiacylglycerol desaturase activity|integral component of membrane|oxidoreductase activity, acting on paired donors, with oxidation of a pair of donors resulting in the reduction of molecular oxygen to two molecules of water			3.11378e-09	1.90736	0.0410542	0.743302	2.65649e-11	2.09154
AT1G07985	AT1G07985	Araport:AT1G07985,TAIR:AT1G07985,GeneID:2745747		Expressed protein						1.95e-08	1.6167	0.0280509	0.677458	6.69452e-16	2.13971
AT1G11545	XTH8	Araport:AT1G11545,TAIR:AT1G11545,GeneID:837698		xyloglucan endotransglucosylase/hydrolase 8		GO:0004553,GO:0005618,GO:0010411,GO:0016762,GO:0042546,GO:0048046,GO:0071555	hydrolase activity, hydrolyzing O-glycosyl compounds|cell wall|xyloglucan metabolic process|xyloglucan:xyloglucosyl transferase activity|cell wall biogenesis|apoplast|cell wall organization			3.06662e-07	0.916247	9.74424e-13	0.706311	1.76496e-07	0.69286
AT1G13480	T6J4.21	Araport:AT1G13480,TAIR:AT1G13480,GeneID:837908		hypothetical protein (DUF1262)						0.000289648	1.24831	0.0307981	0.710178	9.29698e-05	2.64786
AT1G17960	F2H15.18	Araport:AT1G17960,TAIR:AT1G17960,GeneID:838375		Threonyl-tRNA synthetase		GO:0004829,GO:0005524,GO:0005737,GO:0005739,GO:0006435,GO:0009507	threonine-tRNA ligase activity|ATP binding|cytoplasm|mitochondrion|threonyl-tRNA aminoacylation|chloroplast	path:ath00970	Aminoacyl-tRNA biosynthesis	0.00505596	0.609918	1.12997e-06	0.986202	1.49017e-14	1.48478
AT1G20190	EXPA11	Araport:AT1G20190,TAIR:AT1G20190,GeneID:838608	member of Alpha-Expansin Gene Family. Naming convention from the Expansin Working Group (Kende et al, 2004. Plant Mol Bio)	expansin 11						3.82971e-26	1.387	1.27238e-29	1.08949	4.18892e-19	1.16049
AT1G26240	F28B23.10	Araport:AT1G26240,TAIR:AT1G26240,GeneID:839165		Proline-rich extensin-like family protein						0.0300925	3.09334	0.0395782	2.91334	1.19113e-11	5.82846
AT1G28660	AT1G28660	Araport:AT1G28660,TAIR:AT1G28660,GeneID:839766		GDSL-like Lipase/Acylhydrolase superfamily protein		GO:0005576,GO:0016042,GO:0016788	extracellular region|lipid catabolic process|hydrolase activity, acting on ester bonds			4.76847e-12	0.837193	2.42897e-28	0.930472	8.01557e-17	1.22681
AT1G31880	BRX	Araport:AT1G31880,TAIR:AT1G31880,GeneID:840078	Belongs to five-member BRX gene family. Arabidopsis BRX genes share high levels of similarity among each others, with several conserved domains. The most distinct is BRX domain - highly conserved in all BRX genes among distantly related species. This protein-protein interaction domain is required and sufficient for BRX activity. BRX encodes a key regulator of cell proliferation and elongation in …	DZC (Disease resistance/zinc finger/chromosome condensation-like region) domain containing protein		GO:0005634,GO:0005886,GO:0009734,GO:0009736,GO:0009737,GO:0048364,GO:0048527	nucleus|plasma membrane|auxin-activated signaling pathway|cytokinin-activated signaling pathway|response to abscisic acid|root development|lateral root development			0.0017489	0.817873	2.39342e-09	1.27769	0.0109156	0.684755
AT1G32540	LOL1	Araport:AT1G32540,TAIR:AT1G32540,GeneID:840148	Encodes a protein with 3 plant-specific zinc finger domains that acts as a positive regulator of cell death.	lsd one like 1	LSD	GO:0003677,GO:0005634,GO:0009626,GO:0009814,GO:0034052,GO:0043068,GO:2000121	DNA binding|nucleus|plant-type hypersensitive response|defense response, incompatible interaction|positive regulation of plant-type hypersensitive response|positive regulation of programmed cell death|regulation of removal of superoxide radicals			1.72696e-07	0.825007	2.8894e-05	0.659124	4.97599e-05	0.990211
AT1G44830	T12C22.10	Araport:AT1G44830,TAIR:AT1G44830,GeneID:841047	encodes a member of the DREB subfamily A-5 of ERF/AP2 transcription factor family. The protein contains one AP2 domain. There are 15 members in this subfamily including RAP2.1, RAP2.9 and RAP2.10. Overexpression in cultured cells results in an increase in pectin deposition.	Integrase-type DNA-binding superfamily protein	ERF	GO:0003700,GO:0005634,GO:0009861,GO:0009863,GO:0009873,GO:0043565,GO:0045088,GO:0045893,GO:1900030	DNA-binding transcription factor activity|nucleus|jasmonic acid and ethylene-dependent systemic resistance|salicylic acid mediated signaling pathway|ethylene-activated signaling pathway|sequence-specific DNA binding|regulation of innate immune response|positive regulation of transcription, DNA-templated|regulation of pectin biosynthetic process			1.3796e-06	2.07241	4.81783e-08	1.38872	0.000472056	1.06074
AT1G53080	F8L10.6	Araport:AT1G53080,TAIR:AT1G53080,GeneID:841742		Legume lectin family protein		GO:0009505,GO:0030246,GO:0048046	plant-type cell wall|carbohydrate binding|apoplast			0.00305437	1.86693	0.00948466	1.60792	0.00498731	1.80412
AT1G61255	AT1G61255	Araport:AT1G61255,TAIR:AT1G61255,GeneID:842419		hypothetical protein						0.0249654	0.793025	4.78519e-09	1.60548	0.0283267	0.778136
AT1G67910	T23K23.24	Araport:AT1G67910,TAIR:AT1G67910,GeneID:843119		hypothetical protein						4.88134e-08	1.01233	5.55251e-26	1.11769	5.46997e-06	0.83475
AT1G70830	MLP28	Araport:AT1G70830,TAIR:AT1G70830,GeneID:843420		MLP-like protein 28		GO:0006952	defense response			2.14982e-18	1.3194	1.1425e-18	0.720142	3.53191e-06	0.837675
AT1G74000	SS3	Araport:AT1G74000,TAIR:AT1G74000,GeneID:843738	encodes a protein similar to strictosidine synthase, which is involved in the production of monoterpene indole alkaloids. This gene belongs to a family of 13 members in Arabidopsis.	strictosidine synthase 3		GO:0005618,GO:0005773,GO:0005783,GO:0009058,GO:0009505,GO:0009820,GO:0016020,GO:0016844	cell wall|vacuole|endoplasmic reticulum|biosynthetic process|plant-type cell wall|alkaloid metabolic process|membrane|strictosidine synthase activity	path:ath00901	Indole alkaloid biosynthesis	0.00110645	0.81497	5.08988e-15	1.52355	2.5063e-05	1.018
AT1G80130	F18B13.21	Araport:AT1G80130,TAIR:AT1G80130,GeneID:844353		Tetratricopeptide repeat (TPR)-like superfamily protein						4.66299e-60	3.40429	0.0200562	0.670511	3.32076e-07	5.64324
AT2G04050	F3L12.12	Araport:AT2G04050,TAIR:AT2G04050,GeneID:814939		MATE efflux family protein		GO:0006855,GO:0015238,GO:0015297,GO:0016021	drug transmembrane transport|drug transmembrane transporter activity|antiporter activity|integral component of membrane			1.10204e-37	3.11061	9.46041e-14	1.55789	2.68628e-13	3.75053
AT2G04070	F3L12.10	Araport:AT2G04070,TAIR:AT2G04070,GeneID:814943		MATE efflux family protein		GO:0006855,GO:0015238,GO:0015297,GO:0016021	drug transmembrane transport|drug transmembrane transporter activity|antiporter activity|integral component of membrane			1.20664e-06	4.35899	0.0107533	1.72569	7.85862e-07	5.64195
AT2G16060	HB1	Araport:AT2G16060,TAIR:AT2G16060,GeneID:816103	Encodes a class 1 nonsymbiotic hemoglobin induced by low oxygen levels with very high oxygen affinity. It is not likely to be a hemoglobin transporter because of its extremely high affinity for oxygen. Overexpression impairs cold stress-induced nitric oxide (NO) production.	hemoglobin 1		GO:0001666,GO:0005618,GO:0005829,GO:0005886,GO:0009506,GO:0015671,GO:0019825,GO:0020037,GO:0046872	response to hypoxia|cell wall|cytosol|plasma membrane|plasmodesma|oxygen transport|oxygen binding|heme binding|metal ion binding			2.81693e-10	1.40347	1.60823e-05	1.0754	4.64834e-11	2.23218
AT2G18193	AT2G18193	Araport:AT2G18193,TAIR:AT2G18193,GeneID:816333		P-loop containing nucleoside triphosphate hydrolases superfamily protein		GO:0005524,GO:0005783,GO:0016021,GO:0016887	ATP binding|endoplasmic reticulum|integral component of membrane|ATPase activity			1.20842e-47	3.02804	1.77288e-16	1.55082	7.67533e-30	3.97368
AT2G18490	F24H14.16	Araport:AT2G18490,TAIR:AT2G18490,GeneID:816364		C2H2-like zinc finger protein	C2H2					0.000194902	2.34882	0.00180529	1.9964	0.00100237	2.17807
AT2G18969	AT2G18969	Araport:AT2G18969,TAIR:AT2G18969,GeneID:6240648	Encodes a atypical member of the bHLH (basic helix-loop-helix) family transcriptional factors.	transcription factor/transcription regulator		GO:0003677,GO:0003700,GO:0005634,GO:0006355	DNA binding|DNA-binding transcription factor activity|nucleus|regulation of transcription, DNA-templated			0.000422981	1.89153	0.0132291	0.99611	0.0310933	1.26056
AT2G21640	F2G1.9	Araport:AT2G21640,TAIR:AT2G21640,GeneID:816702	Encodes a protein of unknown function that is a marker for oxidative stress response.	marker for oxidative stress response protein						7.90295e-105	3.79182	0.0105159	0.793574	2.60646e-138	4.2239
AT2G22810	ACS4	Araport:AT2G22810,TAIR:AT2G22810,GeneID:816812	key regulatory enzyme in the biosynthesis of the plant hormone ethylene. ACS4 is specifically induced by indoleacetic acid (IAA).	1-aminocyclopropane-1-carboxylate synthase 4		GO:0009693,GO:0009835,GO:0016847,GO:0030170,GO:0042802,GO:0071281	ethylene biosynthetic process|fruit ripening|1-aminocyclopropane-1-carboxylate synthase activity|pyridoxal phosphate binding|identical protein binding|cellular response to iron ion	path:ath00270	Cysteine and methionine metabolism	9.83642e-05	2.11612	3.90296e-18	2.69866	7.12021e-06	1.82771
AT2G26440	pectin methylesterase 12	Araport:AT2G26440,TAIR:AT2G26440,GeneID:817184		Plant invertase/pectin methylesterase inhibitor superfamily		GO:0005576,GO:0005618,GO:0009617,GO:0030599,GO:0042545,GO:0045330,GO:0045490,GO:0046910	extracellular region|cell wall|response to bacterium|pectinesterase activity|cell wall modification|aspartyl esterase activity|pectin catabolic process|pectinesterase inhibitor activity			7.14739e-09	0.866433	6.28729e-07	0.597287	1.13889e-18	2.35172
AT2G38530	LTP2	Araport:AT2G38530,TAIR:AT2G38530,GeneID:818435	Involved in lipid transfer between membranes. Belongs to a family of Lipid transfer proteins. Sequence similarity to other plant/Arabidopsis LPT genes but highest similarity to LPT1. Stress and pathogen-inducible motifs found in the upstream region. Expressed in flower, leaves and siliques but absent in roots. Predicted to be a member of PR-14 pathogenesis-related protein family with the followin…	lipid transfer protein 2		GO:0005768,GO:0005794,GO:0005802,GO:0005886,GO:0006649,GO:0008289,GO:0009414,GO:0009505,GO:0009507,GO:0042335,GO:0090627,GO:1901957	endosome|Golgi apparatus|trans-Golgi network|plasma membrane|phospholipid transfer to membrane|lipid binding|response to water deprivation|plant-type cell wall|chloroplast|cuticle development|plant epidermal cell differentiation|regulation of cutin biosynthetic process			1.13499e-37	2.12615	2.66158e-20	2.34025	3.36864e-21	3.83596
AT2G38823	AT2G38823	Araport:AT2G38823,TAIR:AT2G38823,GeneID:818465		hypothetical protein						0.000150882	1.54604	9.25473e-10	2.16302	0.012997	1.83516
AT2G41230	ORS1	Araport:AT2G41230,TAIR:AT2G41230,GeneID:818722	Encodes an ER-localized plant hormone-responsive gene and appears to act redundantly with ARGOS and ARL during organ growth.	ORGAN SIZE-like protein		GO:0001558,GO:0005634,GO:0005783,GO:0010104,GO:0016021,GO:0051302,GO:0071215,GO:0071367,GO:0071369,GO:0090696,GO:2000070	regulation of cell growth|nucleus|endoplasmic reticulum|regulation of ethylene-activated signaling pathway|integral component of membrane|regulation of cell division|cellular response to abscisic acid stimulus|cellular response to brassinosteroid stimulus|cellular response to ethylene stimulus|post-embryonic plant organ development|regulation of response to water deprivation			0.00231379	0.598283	3.67231e-17	1.7295	1.12543e-24	1.48694
AT2G43140	F14B2.8	Araport:AT2G43140,TAIR:AT2G43140,GeneID:818916		basic helix-loop-helix (bHLH) DNA-binding superfamily protein	bHLH	GO:0001228,GO:0003677,GO:0005634,GO:0046983	DNA-binding transcription activator activity, RNA polymerase II-specific|DNA binding|nucleus|protein dimerization activity			8.64588e-05	0.79635	1.51515e-05	0.877175	0.00286365	0.799994
AT2G43620	F18O19.27	Araport:AT2G43620,TAIR:AT2G43620,GeneID:818964		Chitinase family protein		GO:0000272,GO:0004568,GO:0006032,GO:0006952,GO:0008061,GO:0016998,GO:0048046	polysaccharide catabolic process|chitinase activity|chitin catabolic process|defense response|chitin binding|cell wall macromolecule catabolic process|apoplast	path:ath00520	Amino sugar and nucleotide sugar metabolism	0.000966365	3.94978	0.00462894	0.953315	2.63849e-73	5.49743
AT2G47780	F17A22.17	Araport:AT2G47780,TAIR:AT2G47780,GeneID:819390		Rubber elongation factor protein (REF)		GO:0005811,GO:0034389,GO:0045927,GO:0080186,GO:1902584	lipid droplet|lipid droplet organization|positive regulation of growth|developmental vegetative growth|positive regulation of response to water deprivation			1.55616e-09	2.29076	1.14097e-09	2.16508	7.53852e-17	2.86704
AT3G02885	GASA5	Araport:AT3G02885,TAIR:AT3G02885,GeneID:821194	GASA5, is involved in the regulation of seedling thermotolerance.	GAST1 protein homolog 5		GO:0005576,GO:0005618,GO:0009408,GO:0009506,GO:0009740,GO:0009751,GO:0010286	extracellular region|cell wall|response to heat|plasmodesma|gibberellic acid mediated signaling pathway|response to salicylic acid|heat acclimation			1.04248e-06	0.91729	3.16326e-15	1.22717	2.19625e-08	1.021
AT3G15720	AT3G15720	Araport:AT3G15720,TAIR:AT3G15720,GeneID:820815		Pectin lyase-like superfamily protein		GO:0004650,GO:0005576,GO:0005975,GO:0009505,GO:0031225,GO:0046658,GO:0071555	polygalacturonase activity|extracellular region|carbohydrate metabolic process|plant-type cell wall|anchored component of membrane|anchored component of plasma membrane|cell wall organization	path:ath00040	Pentose and glucuronate interconversions	0.000967307	2.1642	0.0448053	0.680171	1.79039e-26	2.75754
AT3G16610	AT3G16610	Araport:AT3G16610,TAIR:AT3G16610,GeneID:820912		pentatricopeptide (PPR) repeat-containing protein						0.0379186	0.915452	0.0176276	0.948262	0.00275063	1.24154
AT3G20470	GRP5	Araport:AT3G20470,TAIR:AT3G20470,GeneID:3768804	encodes a glycine-rich protein that is expressed more abundantly in immature seed pods than in stems and leaves. Expression is not detected in roots or flowers.	glycine-rich protein 5		GO:0000325,GO:0005199,GO:0009413,GO:0009505,GO:0009737,GO:0009751,GO:0030307,GO:0046622	plant-type vacuole|structural constituent of cell wall|response to flooding|plant-type cell wall|response to abscisic acid|response to salicylic acid|positive regulation of cell growth|positive regulation of organ growth			0.000718956	0.808015	0.000221749	1.09084	3.84943e-82	2.87051
AT3G20730	AT3G20730	Araport:AT3G20730,TAIR:AT3G20730,GeneID:821621		PPR superfamily protein						0.00178862	1.40542	0.0343816	0.957459	0.000230834	1.61181
AT3G21330	AT3G21330	Araport:AT3G21330,TAIR:AT3G21330,GeneID:821687		basic helix-loop-helix (bHLH) DNA-binding superfamily protein	bHLH	GO:0003677,GO:0003700,GO:0005634,GO:0006355,GO:0046983	DNA binding|DNA-binding transcription factor activity|nucleus|regulation of transcription, DNA-templated|protein dimerization activity			1.43697e-11	1.85174	2.58574e-10	1.56671	3.10961e-05	1.22503
AT3G21720	ICL	Araport:AT3G21720,TAIR:AT3G21720,GeneID:821726	Encodes a glyoxylate cycle enzyme isocitrate lyase (ICL).	isocitrate lyase		GO:0004451,GO:0006097,GO:0006099,GO:0009514,GO:0046872	isocitrate lyase activity|glyoxylate cycle|tricarboxylic acid cycle|glyoxysome|metal ion binding	path:ath00630	Glyoxylate and dicarboxylate metabolism	1.41415e-09	3.98831	4.32178e-06	1.13584	7.14825e-23	5.26919
AT3G23630	IPT7	Araport:AT3G23630,TAIR:AT3G23630,GeneID:821943	Encodes an isopentenyl transferase involved in cytokinin biosynthesis.	isopentenyltransferase 7		GO:0005524,GO:0005739,GO:0006400,GO:0009691,GO:0009824,GO:0009860,GO:0052381,GO:0052622,GO:0052623	ATP binding|mitochondrion|tRNA modification|cytokinin biosynthetic process|AMP dimethylallyltransferase activity|pollen tube growth|tRNA dimethylallyltransferase activity|ATP dimethylallyltransferase activity|ADP dimethylallyltransferase activity	path:ath00908	Zeatin biosynthesis	0.00160997	2.76693	0.00282934	1.61775	2.6054e-10	2.8161
AT3G27940	LBD26	Araport:AT3G27940,TAIR:AT3G27940,GeneID:822418		LOB domain-containing protein 26	LBD					1.30644e-07	2.00554	0.0112552	0.954925	0.00199373	1.14464
AT3G30720	QQS	Araport:AT3G30720,TAIR:AT3G30720,GeneID:822807		qua-quine starch		GO:0005634,GO:0005829,GO:0019252,GO:0051247,GO:2000905	nucleus|cytosol|starch biosynthetic process|positive regulation of protein metabolic process|negative regulation of starch metabolic process			1.24394e-06	1.64293	6.75782e-06	1.45031	1.14598e-13	2.26624
AT3G50330	HEC2	Araport:AT3G50330,TAIR:AT3G50330,GeneID:824195		basic helix-loop-helix (bHLH) DNA-binding superfamily protein	bHLH	GO:0003677,GO:0003700,GO:0005634,GO:0006355,GO:0010500,GO:0046983,GO:0048462,GO:0080126	DNA binding|DNA-binding transcription factor activity|nucleus|regulation of transcription, DNA-templated|transmitting tissue development|protein dimerization activity|carpel formation|ovary septum development			0.00122953	3.48885	0.00474539	2.74058	0.0118933	2.66057
AT3G50340	AT3G50340	Araport:AT3G50340,TAIR:AT3G50340,GeneID:824196		hypothetical protein						1.47059e-10	0.91407	3.39899e-16	0.99502	2.30006e-06	0.67598
AT3G54520	AT3G54520	Araport:AT3G54520,TAIR:AT3G54520,GeneID:824617		hypothetical protein						0.0273329	1.6359	1.51321e-06	2.65448	0.00123198	2.15339
AT3G55240	AT3G55240	Araport:AT3G55240,TAIR:AT3G55240,GeneID:824690	Overexpression leads to PEL (Pseudo-Etiolation in Light) phenotype.	Plant protein 1589 of unknown function						6.01267e-07	1.00409	2.96676e-13	1.20956	0.00124604	1.47774
AT3G60650	AT3G60650	Araport:AT3G60650,TAIR:AT3G60650,GeneID:825236	Encodes a peptide involved in the regulation of lateral root development and root growth pattern.	transmembrane protein						0.000592591	1.26692	2.57349e-06	1.75071	0.00410147	1.0011
AT3G61460	BRH1	Araport:AT3G61460,TAIR:AT3G61460,GeneID:825319	Encodes a novel ring finger protein and forms an N-terminal hydrophobic domain and a C-terminal RING-H2 signature. Expression is down regulated by brassinolide.	brassinosteroid-responsive RING-H2		GO:0004842,GO:0010200,GO:0016567,GO:0046686,GO:0046872	ubiquitin-protein transferase activity|response to chitin|protein ubiquitination|response to cadmium ion|metal ion binding			6.02323e-06	0.591388	3.59856e-15	0.739616	8.64154e-06	0.83413
AT4G01410	F3D13.5	Araport:AT4G01410,TAIR:AT4G01410,GeneID:828166		Late embryogenesis abundant (LEA) hydroxyproline-rich glycoprotein family		GO:0009506,GO:0016021,GO:0046658,GO:0051607	plasmodesma|integral component of membrane|anchored component of plasma membrane|defense response to virus			1.78688e-05	0.816889	5.63695e-06	0.733269	5.79902e-13	1.29533
AT4G01970	STS	Araport:AT4G01970,TAIR:AT4G01970,GeneID:828186	Encodes a putative stachyose synthetase or raffinose synthase.	stachyose synthase		GO:0006979,GO:0010325,GO:0047268,GO:0047274,GO:0080167	response to oxidative stress|raffinose family oligosaccharide biosynthetic process|galactinol-raffinose galactosyltransferase activity|galactinol-sucrose galactosyltransferase activity|response to karrikin	path:ath00052	Galactose metabolism	2.49344e-05	1.90348	0.0312184	1.93282	0.000742218	1.62626
AT4G04710	CPK22	Araport:AT4G04710,TAIR:AT4G04710,GeneID:825806	member of Calcium Dependent Protein Kinase	calcium-dependent kinase-like protein		GO:0004683,GO:0005509,GO:0005524,GO:0005634,GO:0005737,GO:0009738,GO:0009931,GO:0016020,GO:0018105,GO:0035556	calmodulin-dependent protein kinase activity|calcium ion binding|ATP binding|nucleus|cytoplasm|abscisic acid-activated signaling pathway|calcium-dependent protein serine/threonine kinase activity|membrane|peptidyl-serine phosphorylation|intracellular signal transduction	path:ath04626	Plant-pathogen interaction	0.0364976	1.45052	0.00766873	1.63982	8.75499e-10	3.02833
AT4G12470	AZI1	Araport:AT4G12470,TAIR:AT4G12470,GeneID:826859	Encodes AZI1 (AZELAIC ACID INDUCED 1). Involved in the priming of salicylic acid induction and systemic immunity triggered by pathogen or azelaic acid.	azelaic acid induced 1		GO:0005618,GO:0005783,GO:0009506,GO:0009626,GO:0009627,GO:0009631,GO:0009682,GO:0009707,GO:0043621,GO:0048046,GO:0050832,GO:0070417	cell wall|endoplasmic reticulum|plasmodesma|plant-type hypersensitive response|systemic acquired resistance|cold acclimation|induced systemic resistance|chloroplast outer membrane|protein self-association|apoplast|defense response to fungus|cellular response to cold			1.26578e-10	0.795341	5.75513e-24	0.91719	6.29513e-44	1.58704
AT4G12500	T1P17.90	Araport:AT4G12500,TAIR:AT4G12500,GeneID:826862		Bifunctional inhibitor/lipid-transfer protein/seed storage 2S albumin superfamily protein		GO:0005576,GO:0005618	extracellular region|cell wall			0.00898417	2.97554	0.00553792	0.903744	1.70921e-107	4.65226
AT4G12735	AT4G12735	Araport:AT4G12735,TAIR:AT4G12735,GeneID:2745703		hypothetical protein						1.8554e-24	2.71699	0.00213788	1.15017	8.05926e-08	3.52537
AT4G15210	BAM5	Araport:AT4G15210,TAIR:AT4G15210,GeneID:827185	cytosolic beta-amylase expressed in rosette leaves and inducible by sugar. RAM1 mutants have reduced beta amylase in leaves and stems.	beta-amylase 5		GO:0005829,GO:0005983,GO:0016161,GO:0080027,GO:0102229	cytosol|starch catabolic process|beta-amylase activity|response to herbivore|amylopectin maltohydrolase activity	path:ath00500	Starch and sucrose metabolism	0.0261482	2.54738	0.0448901	1.40298	5.01074e-22	4.45091
AT4G16240	DL4160C	Araport:AT4G16240,TAIR:AT4G16240,GeneID:827318		hypothetical protein						0.0139081	1.67807	1.18454e-06	1.96785	5.23744e-61	4.58648
AT4G22390	F7K2.3	Araport:AT4G22390,TAIR:AT4G22390,GeneID:828334		F-box associated ubiquitination effector family protein						1.58032e-06	1.94505	0.000664837	1.41565	2.70781e-12	2.55363
AT4G22730	T12H17.120	Araport:AT4G22730,TAIR:AT4G22730,GeneID:828369		Leucine-rich repeat protein kinase family protein		GO:0002237,GO:0004674,GO:0005524,GO:0005886,GO:0009409,GO:0009625,GO:0033160,GO:0046777,GO:0050826	response to molecule of bacterial origin|protein serine/threonine kinase activity|ATP binding|plasma membrane|response to cold|response to insect|positive regulation of protein import into nucleus, translocation|protein autophosphorylation|response to freezing			1.14522e-05	1.31789	1.45967e-07	0.83404	2.10926e-05	1.1428
AT4G24260	GH9A3	Araport:AT4G24260,TAIR:AT4G24260,GeneID:828527	Encodes a protein with similarity to endo-1,4-b-glucanases. KOR3 is induced by nemotodes and is expressed in syncitia induced by Heterodera schachtii.May be involved in the development and function of syncitia.	glycosyl hydrolase 9A3		GO:0005886,GO:0008810,GO:0009624,GO:0016021,GO:0030245,GO:0071555	plasma membrane|cellulase activity|response to nematode|integral component of membrane|cellulose catabolic process|cell wall organization	path:ath00500	Starch and sucrose metabolism	1.54457e-06	2.57867	0.0209634	1.30356	5.29124e-12	2.98668
AT4G24450	PWD	Araport:AT4G24450,TAIR:AT4G24450,GeneID:828547		phosphoglucan, water dikinase		GO:0005524,GO:0005975,GO:0009941,GO:0046872,GO:0102216,GO:0102218	ATP binding|carbohydrate metabolic process|chloroplast envelope|metal ion binding|maltodextrin water dikinase|starch, H2O dikinase activity			0.00723424	0.689878	1.78317e-05	0.722248	4.25446e-18	1.31836
AT4G25020	F13M23.160	Araport:AT4G25020,TAIR:AT4G25020,GeneID:828605		D111/G-patch domain-containing protein		GO:0003723,GO:0005634,GO:0009870,GO:0042742	RNA binding|nucleus|defense response signaling pathway, resistance gene-dependent|defense response to bacterium			0.00706053	1.01258	0.0269677	0.797664	0.000274249	1.30731
AT4G30180	F9N11.30	Araport:AT4G30180,TAIR:AT4G30180,GeneID:829141		hypothetical protein		GO:0003677,GO:0003700,GO:0005634,GO:0006355	DNA binding|DNA-binding transcription factor activity|nucleus|regulation of transcription, DNA-templated			1.70419e-05	1.72422	0.00141807	1.28672	0.00216625	1.34022
AT4G32280	IAA29	Araport:AT4G32280,TAIR:AT4G32280,GeneID:829361	Auxin inducible protein.	indole-3-acetic acid inducible 29		GO:0003700,GO:0005634,GO:0009733,GO:0009734,GO:0010114,GO:0010218	DNA-binding transcription factor activity|nucleus|response to auxin|auxin-activated signaling pathway|response to red light|response to far red light	path:ath04075	Plant hormone signal transduction	1.49792e-07	1.6255	1.56476e-25	2.18494	0.0143842	1.19529
AT4G32460	F8B4.160	Araport:AT4G32460,TAIR:AT4G32460,GeneID:829381		choice-of-anchor C domain protein, putative (Protein of unknown function, DUF642)						5.69699e-14	0.911742	2.21277e-22	0.947409	1.95352e-09	0.722433
AT4G33070	AtPDC1	Araport:AT4G33070,TAIR:AT4G33070,GeneID:829444		Thiamine pyrophosphate dependent pyruvate decarboxylase family protein		GO:0000287,GO:0004737,GO:0005622,GO:0005829,GO:0016020,GO:0016831,GO:0030976,GO:0034059	magnesium ion binding|pyruvate decarboxylase activity|intracellular|cytosol|membrane|carboxy-lyase activity|thiamine pyrophosphate binding|response to anoxia	path:ath00010	Glycolysis / Gluconeogenesis	0.000104712	1.3539	9.80267e-05	1.39909	5.06788e-53	2.93194
AT4G35720	F8D20.230	Araport:AT4G35720,TAIR:AT4G35720,GeneID:829724		DUF241 domain protein, putative (DUF241)						0.0128075	0.75092	3.89232e-15	1.76408	8.32633e-05	1.32846
AT4G36430	AP22.54	Araport:AT4G36430,TAIR:AT4G36430,GeneID:829795		Peroxidase superfamily protein		GO:0004601,GO:0005576,GO:0005618,GO:0006979,GO:0020037,GO:0042744,GO:0046872	peroxidase activity|extracellular region|cell wall|response to oxidative stress|heme binding|hydrogen peroxide catabolic process|metal ion binding	path:ath00940	Phenylpropanoid biosynthesis	0.0030274	0.865241	0.0238756	0.833033	7.07367e-10	1.77394
AT4G36930	SPT	Araport:AT4G36930,TAIR:AT4G36930,GeneID:829847	Encodes a transcription factor of the bHLH protein family. Mutants have abnormal, unfused carpels and reduced seed dormancy.	basic helix-loop-helix (bHLH) DNA-binding superfamily protein	bHLH	GO:0003677,GO:0003700,GO:0005634,GO:0007623,GO:0009409,GO:0010114,GO:0010154,GO:0010187,GO:0046983,GO:0048440	DNA binding|DNA-binding transcription factor activity|nucleus|circadian rhythm|response to cold|response to red light|fruit development|negative regulation of seed germination|protein dimerization activity|carpel development			0.00262873	0.657982	1.37338e-05	0.800174	1.8133e-10	1.27865
AT4G37608	AT4G37608	Araport:AT4G37608,TAIR:AT4G37608,GeneID:5008189		hypothetical protein						0.0232111	0.678043	0.0233685	0.617013	0.000200307	1.04905
AT4G38340	F22I13.110	Araport:AT4G38340,TAIR:AT4G38340,GeneID:829991		Plant regulator RWP-RK family protein	Nin-like	GO:0003677,GO:0003700,GO:0005634,GO:0006355	DNA binding|DNA-binding transcription factor activity|nucleus|regulation of transcription, DNA-templated			0.0130408	1.06858	0.0133901	0.993068	3.22932e-05	1.6164
AT4G38860	F19H22.1	Araport:AT4G38860,TAIR:AT4G38860,GeneID:830041		SAUR-like auxin-responsive protein family		GO:0009734,GO:0040008	auxin-activated signaling pathway|regulation of growth	path:ath04075	Plant hormone signal transduction	7.10566e-05	1.31608	3.36551e-06	0.717278	0.0127607	1.25911
AT5G02760	APD7	Araport:AT5G02760,TAIR:AT5G02760,GeneID:831234		Protein phosphatase 2C family protein		GO:0004722,GO:0005737,GO:0016791,GO:0046872,GO:1900056	protein serine/threonine phosphatase activity|cytoplasm|phosphatase activity|metal ion binding|negative regulation of leaf senescence			8.95922e-10	0.74927	2.64963e-38	1.07684	7.27832e-06	0.845013
AT5G09970	CYP78A7	Araport:AT5G09970,TAIR:AT5G09970,GeneID:830858	member of CYP78A	cytochrome P450, family 78, subfamily A, polypeptide 7		GO:0005506,GO:0007275,GO:0016020,GO:0016021,GO:0016709,GO:0020037,GO:0040008	iron ion binding|multicellular organism development|membrane|integral component of membrane|oxidoreductase activity, acting on paired donors, with incorporation or reduction of molecular oxygen, NAD(P)H as one donor, and incorporation of one atom of oxygen|heme binding|regulation of growth			1.37293e-08	1.37304	9.6732e-26	2.05476	1.73215e-06	1.98772
AT5G13210	T31B5.30	Araport:AT5G13210,TAIR:AT5G13210,GeneID:831161		Uncharacterized conserved protein UCP015417, vWA						2.31118e-24	1.62438	5.83869e-05	0.585222	5.78492e-10	2.5336
AT5G14650	T15N1.140	Araport:AT5G14650,TAIR:AT5G14650,GeneID:831317		Pectin lyase-like superfamily protein		GO:0004650,GO:0005576,GO:0005618,GO:0005975,GO:0009831	polygalacturonase activity|extracellular region|cell wall|carbohydrate metabolic process|plant-type cell wall modification involved in multidimensional cell growth	path:ath00040	Pentose and glucuronate interconversions	0.00726199	0.643596	3.69313e-134	3.40459	1.15656e-11	2.26203
AT5G18030	MCM23.13	Araport:AT5G18030,TAIR:AT5G18030,GeneID:831670		SAUR-like auxin-responsive protein family		GO:0005886,GO:0007275,GO:0009734,GO:0040008	plasma membrane|multicellular organism development|auxin-activated signaling pathway|regulation of growth	path:ath04075	Plant hormone signal transduction	0.0129368	0.829012	7.11127e-08	1.44541	0.0263807	0.950941
AT5G24240	MOP9.5	Araport:AT5G24240,TAIR:AT5G24240,GeneID:832491		phosphatidylinositol 4-kinase gamma-like protein		GO:0004430,GO:0005524,GO:0005634,GO:0005777,GO:0009737,GO:0009909,GO:0016301,GO:0035091,GO:1902074	1-phosphatidylinositol 4-kinase activity|ATP binding|nucleus|peroxisome|response to abscisic acid|regulation of flower development|kinase activity|phosphatidylinositol binding|response to salt			0.0319611	0.746879	7.43998e-298	5.50988	3.66862e-60	4.14011
AT5G24640	K18P6.18	Araport:AT5G24640,TAIR:AT5G24640,GeneID:832535		hypothetical protein						1.87065e-15	4.12513	3.4384e-06	1.75441	2.79521e-07	4.31796
AT5G39890	MYH19.8	Araport:AT5G39890,TAIR:AT5G39890,GeneID:833986		2-aminoethanethiol dioxygenase, putative (DUF1637)		GO:0001666,GO:0005634,GO:0005829,GO:0017172,GO:0018171,GO:0046872,GO:0070483	response to hypoxia|nucleus|cytosol|cysteine dioxygenase activity|peptidyl-cysteine oxidation|metal ion binding|detection of hypoxia	path:ath00430	Taurine and hypotaurine metabolism	0.000805727	1.61589	8.31385e-17	1.52868	3.45494e-68	3.15456
AT5G43170	ZF3	Araport:AT5G43170,TAIR:AT5G43170,GeneID:834334	Encodes zinc finger protein. mRNA levels are elevated in response to high salinity and low temperature. The protein is localized to the nucleus and acts as a transcriptional repressor.	zinc-finger protein 3	C2H2	GO:0003677,GO:0003700,GO:0005634,GO:0009409,GO:0010200,GO:0042538,GO:0043565,GO:0045892,GO:0046872	DNA binding|DNA-binding transcription factor activity|nucleus|response to cold|response to chitin|hyperosmotic salinity response|sequence-specific DNA binding|negative regulation of transcription, DNA-templated|metal ion binding			3.24607e-05	0.91444	3.25972e-05	0.689319	5.05092e-06	0.927637
AT5G43950	MRH10.5	Araport:AT5G43950,TAIR:AT5G43950,GeneID:834418		vacuolar protein sorting-associated protein (DUF946)						0.00423562	0.648935	1.44243e-05	0.833138	0.00558615	0.79174
AT5G44440	MFC16.10	Araport:AT5G44440,TAIR:AT5G44440,GeneID:834471		FAD-binding Berberine family protein		GO:0005576,GO:0005618,GO:0009651,GO:0016491,GO:0071949	extracellular region|cell wall|response to salt stress|oxidoreductase activity|FAD binding			0.000921454	1.1551	1.29287e-37	2.9198	2.20638e-07	1.65444
AT5G55490	GEX1	Araport:AT5G55490,TAIR:AT5G55490,GeneID:835642	Encodes a transmembrane domain containing protein that is expressed in pollen germ cells.	gamete expressed protein 1		GO:0005886,GO:0005887,GO:0009553,GO:0009555,GO:0009793,GO:0042802	plasma membrane|integral component of plasma membrane|embryo sac development|pollen development|embryo development ending in seed dormancy|identical protein binding			0.0102422	2.3129	0.0410424	1.84649	0.0268141	2.04164
AT5G58660	MZN1.11	Araport:AT5G58660,TAIR:AT5G58660,GeneID:835980		2-oxoglutarate (2OG) and Fe(II)-dependent oxygenase superfamily protein		GO:0005634,GO:0005737,GO:0009685,GO:0045543,GO:0046872,GO:0051213	nucleus|cytoplasm|gibberellin metabolic process|gibberellin 2-beta-dioxygenase activity|metal ion binding|dioxygenase activity			7.69347e-07	0.955727	7.67337e-09	0.942558	1.35719e-09	1.13928
AT5G59320	LTP3	Araport:AT5G59320,TAIR:AT5G59320,GeneID:836051	Predicted to encode a PR (pathogenesis-related) protein. Belongs to the lipid transfer protein (PR-14) family with the following members: At2g38540/LTP1, At2g38530/LTP2, At5g59320/LTP3, At5g59310/LTP4, At3g51600/LTP5, At3g08770/LTP6, At2g15050/LTP7, At2g18370/LTP8, At2g15325/LTP9, At5g01870/LTP10, At4g33355/LTP11, At3g51590/LTP12, At5g44265/LTP13, At5g62065/LTP14, At4g08530/LTP15.	lipid transfer protein 3		GO:0005618,GO:0006869,GO:0008289,GO:0009414,GO:0009737,GO:0048046	cell wall|lipid transport|lipid binding|response to water deprivation|response to abscisic acid|apoplast			0.00232765	1.73691	0.0429424	1.23741	0.000150854	2.02139
AT5G60260	F15L12.14	Araport:AT5G60260,TAIR:AT5G60260,GeneID:836148		hypothetical protein						0.043897	0.667043	0.000186823	1.03936	0.0100008	0.96522
AT5G64910	MXK3.14	Araport:AT5G64910,TAIR:AT5G64910,GeneID:836615		Serine/Threonine-kinase		GO:0005730,GO:0009408,GO:0010286,GO:0010369,GO:0060969,GO:1900034,GO:1901651	nucleolus|response to heat|heat acclimation|chromocenter|negative regulation of gene silencing|regulation of cellular response to heat|regulation of mitotic chromosome decondensation			4.34802e-05	1.75333	0.0124701	1.12916	1.74036e-15	2.82049
AT5G65510	AIL7	Araport:AT5G65510,TAIR:AT5G65510,GeneID:836677	Encodes one of three PLETHORA transcription factors required to maintain high levels of PIN1 expression at the periphery of the meristem and modulate local auxin production in the central region of the SAM which underlies phyllotactic transitions.	AINTEGUMENTA-like 7	AP2	GO:0003677,GO:0003700,GO:0005634,GO:0009873,GO:0010311,GO:0010492,GO:0060771,GO:0060772,GO:0060774	DNA binding|DNA-binding transcription factor activity|nucleus|ethylene-activated signaling pathway|lateral root formation|maintenance of shoot apical meristem identity|phyllotactic patterning|leaf phyllotactic patterning|auxin mediated signaling pathway involved in phyllotactic patterning			0.0152965	0.806696	0.0147495	0.750614	4.41744e-15	2.11094
AT5G66330	K1L20.11	Araport:AT5G66330,TAIR:AT5G66330,GeneID:836765		Leucine-rich repeat (LRR) family protein						0.00770315	0.716093	0.00428429	0.684792	0.0115302	0.741583
AT5G67060	HEC1	Araport:AT5G67060,TAIR:AT5G67060,GeneID:836841		basic helix-loop-helix (bHLH) DNA-binding superfamily protein	bHLH	GO:0003700,GO:0005634,GO:0006355,GO:0010468,GO:0010500,GO:0043565,GO:0045893,GO:0046983,GO:0048462	DNA-binding transcription factor activity|nucleus|regulation of transcription, DNA-templated|regulation of gene expression|transmitting tissue development|sequence-specific DNA binding|positive regulation of transcription, DNA-templated|protein dimerization activity|carpel formation			1.73868e-18	2.02402	1.40552e-15	1.35542	1.84648e-13	1.57254
