# Supplementary material for: Lon1 Inactivation Downregulates Autophagic Flux and Brassinosteroid Biogenesis, Modulating Mitochondrial Proportion and Seed Development in Arabidopsis
Source: Int J Mol Sci. 2024 May 16;25(10):5425. doi: 10.3390/ijms25105425 (PMC11121791; doi:10.3390/ijms25105425)
Supplement: Supplementary file 1 [file ijms-25-05425-s001.zip › Data S6 Differentially expressed genes up-regulated in lon1-2 but down-regulated in atg5-1.xlsx]

## Sheet: sheet1
Data S6 Differentially expressed genes up-regulated in lon1-2 but down-regulated in atg5-1. DEGs were extracted from the RNAseq data. Genes with statistical significance (Log2FC>0.59 in lon1-2, Log2FC<-0.59 in atg5-1, P<0.05). Expression level were colored according to Log2FC values (color gradient blue to yellow cover-2 to 2).
gene_id	gene_symbol	gene_Dbxref	description	product	TF_Family	GO_id	GO_term	pathway	pathway_description	pValue	lon1-2 log2FoldChange	pValue	atg5-1 log2FoldChange	pValue	lon1-2atg5-1 log2FoldChange
AT1G03940	F21M11.13	Araport:AT1G03940,TAIR:AT1G03940,GeneID:839366		HXXXD-type acyl-transferase family protein		GO:0016747	transferase activity, transferring acyl groups other than amino-acyl groups			0.00128551	0.882674	0.0482083	-0.619582	0.0118768	2.46059
AT1G05675	AT1G05675	Araport:AT1G05675,TAIR:AT1G05675,GeneID:10723139		UDP-Glycosyltransferase superfamily protein		GO:0008194,GO:0043231,GO:0080043,GO:0080044	UDP-glycosyltransferase activity|intracellular membrane-bounded organelle|quercetin 3-O-glucosyltransferase activity|quercetin 7-O-glucosyltransferase activity			0.0244432	0.72107	2.94506e-06	-0.904188	0.0165972	0.873324
AT1G05680	UGT74E2	Araport:AT1G05680,TAIR:AT1G05680,GeneID:837075	Encodes a UDP-glucosyltransferase, UGT74E2, that acts on IBA (indole-3-butyric acid) and affects auxin homeostasis. The transcript and protein levels of this enzyme are strongly induced by H2O2 and may allow integration of ROS (reactive oxygen species) and auxin signaling. This enzyme can also transfer glycosyl groups to several compounds related to the explosive TNT when this synthetic compound …	Uridine diphosphate glycosyltransferase 74E2		GO:0008194,GO:0010016,GO:0035251,GO:0042631,GO:0043231,GO:0052638,GO:0070301,GO:0071215,GO:0071475,GO:0080024,GO:0080043,GO:0080044,GO:0080167	UDP-glycosyltransferase activity|shoot system morphogenesis|UDP-glucosyltransferase activity|cellular response to water deprivation|intracellular membrane-bounded organelle|indole-3-butyrate beta-glucosyltransferase activity|cellular response to hydrogen peroxide|cellular response to abscisic acid stimulus|cellular hyperosmotic salinity response|indolebutyric acid metabolic process|quercetin 3-O-…			2.49623e-08	0.841659	1.26716e-06	-1.22684	0.0223504	1.63948
AT1G06000	T21E18.5	Araport:AT1G06000,TAIR:AT1G06000,GeneID:837109	encodes a flavonol-7-O-rhamnosyltransferase involved in the formation of rhamnosylated flavonols	UDP-Glycosyltransferase superfamily protein		GO:0008194,GO:0043231,GO:0051555,GO:0080043,GO:0080044	UDP-glycosyltransferase activity|intracellular membrane-bounded organelle|flavonol biosynthetic process|quercetin 3-O-glucosyltransferase activity|quercetin 7-O-glucosyltransferase activity			9.43916e-10	1.39366	0.000603959	-0.656936	0.00216978	0.59021
AT1G17420	LOX3	Araport:AT1G17420,TAIR:AT1G17420,GeneID:838314	LOX3 encode a Lipoxygenase. Lipoxygenases (LOXs) catalyze the oxygenation of fatty acids (FAs).	lipoxygenase 3		GO:0009507,GO:0009555,GO:0009611,GO:0009620,GO:0009644,GO:0009753,GO:0009901,GO:0016165,GO:0031408,GO:0034440,GO:0046872,GO:0048653,GO:0080086	chloroplast|pollen development|response to wounding|response to fungus|response to high light intensity|response to jasmonic acid|anther dehiscence|linoleate 13S-lipoxygenase activity|oxylipin biosynthetic process|lipid oxidation|metal ion binding|anther development|stamen filament development	path:ath00591,path:ath00592	Linoleic acid metabolism|alpha-Linolenic acid metabolism	6.76562e-10	0.999958	3.77969e-09	-0.997794	7.6516e-30	1.72247
AT1G23205	F26F24.4	Araport:AT1G23205,TAIR:AT1G23205,GeneID:838929		Plant invertase/pectin methylesterase inhibitor superfamily protein		GO:0004857	enzyme inhibitor activity			2.79826e-06	1.83605	0.00319043	-0.655531	0.000413878	0.750702
AT1G56650	PAP1	Araport:AT1G56650,TAIR:AT1G56650,GeneID:842120	Encodes a putative MYB domain containing transcription factor involved in anthocyanin metabolism and radical scavenging. Essential for the sucrose-mediated expression of the dihydroflavonol reductase gene. Auxin and ethylene responsiveness of PAP1 transcription is lost in myb12 mutants.	production of anthocyanin pigment 1	MYB	GO:0002239,GO:0003700,GO:0005634,GO:0009651,GO:0009718,GO:0009723,GO:0009733,GO:0009745,GO:0009753,GO:0009867,GO:0019430,GO:0030154,GO:0031540,GO:0031542,GO:0043565,GO:0044212	response to oomycetes|DNA-binding transcription factor activity|nucleus|response to salt stress|anthocyanin-containing compound biosynthetic process|response to ethylene|response to auxin|sucrose mediated signaling|response to jasmonic acid|jasmonic acid mediated signaling pathway|removal of superoxide radicals|cell differentiation|regulation of anthocyanin biosynthetic process|positive regulatio…	path:ath04712	Circadian rhythm - plant	0.00401374	1.41494	0.00152832	-3.29505	0.0102833	2.40572
AT1G61800	GPT2	Araport:AT1G61800,TAIR:AT1G61800,GeneID:842477	glucose6-Phosphate/phosphate transporter 2. Expression is upregulated in the shoot of cax1/cax3 mutant.	glucose-6-phosphate/phosphate translocator 2		GO:0005315,GO:0005774,GO:0009624,GO:0009643,GO:0009744,GO:0009749,GO:0010109,GO:0015120,GO:0015152,GO:0015713,GO:0015714,GO:0015760,GO:0015979,GO:0016021,GO:0031969,GO:0035436,GO:0071917,GO:0080167	inorganic phosphate transmembrane transporter activity|vacuolar membrane|response to nematode|photosynthetic acclimation|response to sucrose|response to glucose|regulation of photosynthesis|phosphoglycerate transmembrane transporter activity|glucose-6-phosphate transmembrane transporter activity|phosphoglycerate transmembrane transport|phosphoenolpyruvate transport|glucose-6-phosphate transport|p…			7.91001e-11	2.28993	0.00638412	-0.876407	6.52883e-05	3.68131
AT1G65486	AT1G65486	Araport:AT1G65486,TAIR:AT1G65486,GeneID:6240283		transmembrane protein						0.000994569	0.695615	0.000162473	-0.656302	8.79395e-06	0.929344
AT1G66230	MYB20	Araport:AT1G66230,TAIR:AT1G66230,GeneID:842938	Encodes a putative transcription factor (MYB20).	myb domain protein 20	MYB	GO:0001158,GO:0003700,GO:0005634,GO:0030154,GO:0043565,GO:0044212,GO:0045892,GO:1901002,GO:2000652	enhancer sequence-specific DNA binding|DNA-binding transcription factor activity|nucleus|cell differentiation|sequence-specific DNA binding|transcription regulatory region DNA binding|negative regulation of transcription, DNA-templated|positive regulation of response to salt stress|regulation of secondary cell wall biogenesis			0.000483943	0.606305	1.6531e-05	-0.72691	0.0420459	-0.482693
AT1G73600	F6D5.1	Araport:AT1G73600,TAIR:AT1G73600,GeneID:843694		S-adenosyl-L-methionine-dependent methyltransferases superfamily protein		GO:0000234,GO:0005737,GO:0006656	phosphoethanolamine N-methyltransferase activity|cytoplasm|phosphatidylcholine biosynthetic process	path:ath00564	Glycerophospholipid metabolism	5.75432e-06	0.933223	2.33365e-05	-0.664312	3.54762e-17	1.49527
AT1G74450	F1M20.13	Araport:AT1G74450,TAIR:AT1G74450,GeneID:843786		BPS1-like protein (DUF793)						7.65389e-05	0.960247	1.75416e-20	-1.02479	0.000810341	-0.455212
AT1G78570	RHM1	Araport:AT1G78570,TAIR:AT1G78570,GeneID:844193	Encodes a UDP-L-Rhamnose synthase involved in the biosynthesis of rhamnose, a major monosaccharide component of pectin. Catalyzes the conversion of UDP-D-Glc to UDP-L-Rha. The dehydrogenase domain of RHM1 was shown to catalyze the conversion of UDP-D-Glc to the reaction intermediate UDP-4-keto-6-deoxy-D-Glc using recombinant protein assay but the activity of the full-length protein was not determ…	rhamnose biosynthesis 1		GO:0005829,GO:0008460,GO:0009506,GO:0010253,GO:0010280,GO:0010315,GO:0016491,GO:0016853,GO:0030154,GO:0042127,GO:0050377,GO:0051555,GO:0071555	cytosol|dTDP-glucose 4,6-dehydratase activity|plasmodesma|UDP-rhamnose biosynthetic process|UDP-L-rhamnose synthase activity|auxin efflux|oxidoreductase activity|isomerase activity|cell differentiation|regulation of cell proliferation|UDP-glucose 4,6-dehydratase activity|flavonol biosynthetic process|cell wall organization	path:ath00520	Amino sugar and nucleotide sugar metabolism	3.4805e-19	1.04388	1.31685e-248	-3.02755	0.0295738	-0.417697
AT2G18120	SRS4	Araport:AT2G18120,TAIR:AT2G18120,GeneID:816325	A member of SHI gene family. Arabidopsis thaliana has ten members that encode proteins with a RING finger-like zinc finger motif. Despite being highly divergent in sequence, many of the SHI-related genes are partially redundant in function and synergistically promote gynoecium, stamen and leaf development in Arabidopsis.	SHI-related sequence 4	SRS	GO:0003677,GO:0005634,GO:0007275,GO:0009734,GO:0009851,GO:0045893,GO:0046872	DNA binding|nucleus|multicellular organism development|auxin-activated signaling pathway|auxin biosynthetic process|positive regulation of transcription, DNA-templated|metal ion binding			8.39798e-05	1.5087	0.00923887	-0.849041	0.0117285	0.740329
AT2G27420	F10A12.10	Araport:AT2G27420,TAIR:AT2G27420,GeneID:817287		Cysteine proteinases superfamily protein		GO:0004197,GO:0005615,GO:0005764,GO:0007568,GO:0009626,GO:0009733,GO:0009735,GO:0009744,GO:0009749,GO:0009750,GO:0009817,GO:0010150,GO:0010224,GO:0010282,GO:0010623,GO:0051603,GO:0080187,GO:1990169	cysteine-type endopeptidase activity|extracellular space|lysosome|aging|plant-type hypersensitive response|response to auxin|response to cytokinin|response to sucrose|response to glucose|response to fructose|defense response to fungus, incompatible interaction|leaf senescence|response to UV-B|senescence-associated vacuole|programmed cell death involved in cell development|proteolysis involved in …			0.0104076	1.00996	0.000282298	-1.77674	0.0418682	-0.852778
AT3G08970	ATERDJ3A	Araport:AT3G08970,TAIR:AT3G08970,GeneID:820049	J domain protein localized in ER lumen. Can compensate for the growth defect in jem1 scj1 mutant yeast. Also shows similarity to HSP40 proteins and is induced by heat stress. At high temperatures, mutant alleles are not transmitted through the pollen due to defects in pollen tube growth.	DNAJ heat shock N-terminal domain-containing protein		GO:0005788,GO:0009408,GO:0009506,GO:0009860,GO:0016491,GO:0034605	endoplasmic reticulum lumen|response to heat|plasmodesma|pollen tube growth|oxidoreductase activity|cellular response to heat			0.0026817	0.700845	0.0004198	-1.26532	0.00504587	0.592238
AT3G11580	AT3G11580	Araport:AT3G11580,TAIR:AT3G11580,GeneID:820331		AP2/B3-like transcriptional factor family protein	B3	GO:0003700,GO:0005634,GO:0019760,GO:0043565,GO:0044212,GO:0080113	DNA-binding transcription factor activity|nucleus|glucosinolate metabolic process|sequence-specific DNA binding|transcription regulatory region DNA binding|regulation of seed growth			0.0224732	0.61173	0.0286395	-0.638118	2.66564e-05	1.34784
AT3G12900	AT3G12900	Araport:AT3G12900,TAIR:AT3G12900,GeneID:820473		2-oxoglutarate (2OG) and Fe(II)-dependent oxygenase superfamily protein		GO:0009805,GO:0010421,GO:0046872,GO:0051213	coumarin biosynthetic process|hydrogen peroxide-mediated programmed cell death|metal ion binding|dioxygenase activity	path:ath00940	Phenylpropanoid biosynthesis	0.000156851	3.45841	0.0247877	-3.15648	1.87822e-09	2.47614
AT3G15357	AT3G15357	Araport:AT3G15357,TAIR:AT3G15357,GeneID:820774		phosphopantothenoylcysteine decarboxylase subunit						1.52155e-09	1.70688	0.00872782	-0.87393	7.02108e-11	1.59975
AT3G22840	ELIP1	Araport:AT3G22840,TAIR:AT3G22840,GeneID:821855	Encodes an early light-inducible protein.	Chlorophyll A-B binding family protein		GO:0009409,GO:0009522,GO:0009523,GO:0009535,GO:0010030,GO:0010117,GO:0010380,GO:0015979,GO:0016021,GO:0034605,GO:0071483,GO:0071486,GO:0071490,GO:0071491,GO:0071492,GO:0080167	response to cold|photosystem I|photosystem II|chloroplast thylakoid membrane|positive regulation of seed germination|photoprotection|regulation of chlorophyll biosynthetic process|photosynthesis|integral component of membrane|cellular response to heat|cellular response to blue light|cellular response to high light intensity|cellular response to far red light|cellular response to red light|cellula…			0.0040492	1.21833	0.00199851	-0.714591	1.50871e-19	1.42609
AT3G25770	AOC2	Araport:AT3G25770,TAIR:AT3G25770,GeneID:822168	Encodes allene oxide cyclase. One of four genes in Arabidopsis that encode this enzyme, which catalyzes an essential step in jasmonic acid biosynthesis. Gene expression is induced during senescence, a process that involves jasmonic acid signalling pathway. Note: Nomenclature for Arabidopsis allene oxide cyclase 2 (AOC2, AT3G25770) gene is based on Stenzel et al. 2003 Plant Molecular Biology 51:89…	allene oxide cyclase 2		GO:0009409,GO:0009507,GO:0009535,GO:0009570,GO:0009695,GO:0009941,GO:0010319,GO:0046423	response to cold|chloroplast|chloroplast thylakoid membrane|chloroplast stroma|jasmonic acid biosynthetic process|chloroplast envelope|stromule|allene-oxide cyclase activity	path:ath00592	alpha-Linolenic acid metabolism	1.57467e-11	0.961359	1.10538e-12	-0.70695	2.16975e-35	1.43005
AT3G29590	AT5MAT	Araport:AT3G29590,TAIR:AT3G29590,GeneID:822623	At3g29590 (At5MAT) encodes a malonyl-CoA:anthocyanidin 5-O-glucoside-6''-O-malonyltransferase that is coordinately expressed with a epistatic 5-O-anthocyanidin glucosyltransferase (At4g14090). The enzyme is involved in the malonylation of anthocyanins in Arabidopsis.	HXXXD-type acyl-transferase family protein		GO:0009718,GO:0050736	anthocyanin-containing compound biosynthetic process|O-malonyltransferase activity			2.15624e-14	1.71491	0.0135617	-0.860222	5.00184e-06	3.06067
AT3G44860	FAMT	Araport:AT3G44860,TAIR:AT3G44860,GeneID:823620	Encodes a farnesoic acid carboxyl-O-methyltransferase.	farnesoic acid carboxyl-O-methyltransferase		GO:0002238,GO:0009611,GO:0009751,GO:0009753,GO:0019010,GO:0046872,GO:0080027	response to molecule of fungal origin|response to wounding|response to salicylic acid|response to jasmonic acid|farnesoic acid O-methyltransferase activity|metal ion binding|response to herbivore			9.17676e-05	2.25564	0.000117434	-1.87635	1.98484e-29	4.96366
AT3G45140	LOX2	Araport:AT3G45140,TAIR:AT3G45140,GeneID:823650	Chloroplast lipoxygenase required for wound-induced jasmonic acid accumulation in Arabidopsis.Mutants are resistant to Staphylococcus aureus and accumulate salicylic acid upon infection.	lipoxygenase 2		GO:0005737,GO:0009507,GO:0009535,GO:0009570,GO:0009611,GO:0009617,GO:0009620,GO:0009695,GO:0009753,GO:0009941,GO:0010597,GO:0016165,GO:0031408,GO:0034440,GO:0046872,GO:0080027	cytoplasm|chloroplast|chloroplast thylakoid membrane|chloroplast stroma|response to wounding|response to bacterium|response to fungus|jasmonic acid biosynthetic process|response to jasmonic acid|chloroplast envelope|green leaf volatile biosynthetic process|linoleate 13S-lipoxygenase activity|oxylipin biosynthetic process|lipid oxidation|metal ion binding|response to herbivore	path:ath00591,path:ath00592	Linoleic acid metabolism|alpha-Linolenic acid metabolism	2.13007e-10	1.63058	3.32083e-17	-0.692787	3.51016e-172	3.428
AT3G49580	LSU1	Araport:AT3G49580,TAIR:AT3G49580,GeneID:824120		response to low sulfur 1		GO:0009651,GO:0010438,GO:0098869	response to salt stress|cellular response to sulfur starvation|cellular oxidant detoxification			0.00418826	1.02057	0.0128012	-0.803628	0.036666	0.741123
AT4G01080	TBL26	Araport:AT4G01080,TAIR:AT4G01080,GeneID:827902	Encodes a member of the TBL (TRICHOME BIREFRINGENCE-LIKE) gene family containing a plant-specific DUF231 (domain of unknown function) domain. TBL gene family has 46 members, two of which (TBR/AT5G06700 and TBL3/AT5G01360) have been shown to be involved in the synthesis and deposition of secondary wall cellulose, presumably by influencing the esterification state of pectic polymers. A nomenclature…	TRICHOME BIREFRINGENCE-LIKE 26		GO:0005794,GO:0016021,GO:0016413	Golgi apparatus|integral component of membrane|O-acetyltransferase activity			1.88533e-05	0.988523	0.00600058	-0.729472	4.56865e-05	1.46334
AT4G12320	CYP706A6	Araport:AT4G12320,TAIR:AT4G12320,GeneID:826841	member of CYP706A	cytochrome P450, family 706, subfamily A, polypeptide 6		GO:0004497,GO:0005506,GO:0005789,GO:0009813,GO:0016021,GO:0016705,GO:0020037	monooxygenase activity|iron ion binding|endoplasmic reticulum membrane|flavonoid biosynthetic process|integral component of membrane|oxidoreductase activity, acting on paired donors, with incorporation or reduction of molecular oxygen|heme binding			5.28438e-06	1.25839	6.02715e-05	-0.639146	5.68219e-08	1.15148
AT4G13575	AT4G13575	Araport:AT4G13575,TAIR:AT4G13575,GeneID:6240258		hypothetical protein						2.0643e-20	2.56438	0.00438037	-0.797762	3.01114e-06	1.48254
AT4G13577	AT4G13577	Araport:AT4G13577,GeneID:28720126		hypothetical protein						1.36105e-09	3.43272	0.0157495	-3.88585	1.13742e-06	3.25449
AT4G14090	DL3090C	Araport:AT4G14090,TAIR:AT4G14090,GeneID:827046	The At4g14090 encodes a anthocyanidin 5-O-glucosyltransferase specifically glucosylating the 5-position of the flavonoid A-ring.	UDP-Glycosyltransferase superfamily protein		GO:0008194,GO:0009698,GO:0009718,GO:0035251,GO:0043231,GO:0080018,GO:0080043,GO:0080044	UDP-glycosyltransferase activity|phenylpropanoid metabolic process|anthocyanin-containing compound biosynthetic process|UDP-glucosyltransferase activity|intracellular membrane-bounded organelle|anthocyanin 5-O-glucosyltransferase activity|quercetin 3-O-glucosyltransferase activity|quercetin 7-O-glucosyltransferase activity	path:ath00942	Anthocyanin biosynthesis	1.43364e-15	2.089	0.00236952	-0.768795	4.42948e-05	3.78975
AT5G01540	LECRKA4.1	Araport:AT5G01540,TAIR:AT5G01540,GeneID:831722	Encodes LecRKA4.1, a member of the lectin receptor kinase subfamily A4 (LecRKA4.1 At5g01540; LecRKA4.2 At5g01550; LecRKA4.3 At5g01560). Together with other members of the subfamily, functions redundantly in the negative regulation of ABA response in seed germination. Positively regulates pattern-triggered immunity.	lectin receptor kinase a4.1						0.000239695	0.750119	0.000707385	-0.734134	0.0016348	1.82699
AT5G14490	NAC085	Araport:AT5G14490,TAIR:AT5G14490,GeneID:831300		NAC domain containing protein 85	NAC	GO:0000077,GO:0003700,GO:0005634,GO:0010332,GO:0040020,GO:0043565,GO:0044212	DNA damage checkpoint|DNA-binding transcription factor activity|nucleus|response to gamma radiation|regulation of meiotic nuclear division|sequence-specific DNA binding|transcription regulatory region DNA binding			5.65659e-05	2.24247	0.0277084	-3.0316	5.62622e-08	2.75641
AT5G36910	THI2.2	Araport:AT5G36910,TAIR:AT5G36910,GeneID:833659	Encodes a thionin that is expressed at a low basal level in seedlings and shows circadian variation. Predicted to encode a PR (pathogenesis-related) protein. Belongs to the plant thionin (PR-13) family with the following members: At1g66100, At5g36910, At1g72260, At2g15010, At1g12663, At1g12660.	thionin 2.2		GO:0005576,GO:0006952,GO:0090729	extracellular region|defense response|toxin activity			3.2242e-08	0.676272	5.24043e-07	-1.15099	0.000169967	-0.844002
AT5G42650	AOS	Araport:AT5G42650,TAIR:AT5G42650,GeneID:834273	Encodes a member of the cytochrome p450 CYP74 gene family that functions as an allene oxide synthase. This enzyme catalyzes dehydration of the hydroperoxide to an unstable allene oxide in the JA biosynthetic pathway. It shows a dual catalytic activity, the major one being a 13-AOS but also expressing a 9-AOS activity.	allene oxide synthase		GO:0005506,GO:0005739,GO:0006952,GO:0009507,GO:0009534,GO:0009535,GO:0009579,GO:0009611,GO:0009620,GO:0009695,GO:0009753,GO:0009941,GO:0009978,GO:0010287,GO:0016020,GO:0016125,GO:0016705,GO:0019373,GO:0019825,GO:0020037,GO:0031407,GO:0031408,GO:0047987,GO:0050832,GO:0055114	iron ion binding|mitochondrion|defense response|chloroplast|chloroplast thylakoid|chloroplast thylakoid membrane|thylakoid|response to wounding|response to fungus|jasmonic acid biosynthetic process|response to jasmonic acid|chloroplast envelope|allene oxide synthase activity|plastoglobule|membrane|sterol metabolic process|oxidoreductase activity, acting on paired donors, with incorporation or red…	path:ath00592	alpha-Linolenic acid metabolism	5.31204e-07	0.928961	1.84237e-13	-0.698856	2.99084e-38	1.56638
AT5G42800	DFR	Araport:AT5G42800,TAIR:AT5G42800,GeneID:834291	dihydroflavonol reductase. Catalyzes the conversion of dihydroquercetin to leucocyanidin in the biosynthesis of anthocyanins. Not expressed in roots (qRT-PCR).	dihydroflavonol 4-reductase		GO:0009718,GO:0016491,GO:0016616,GO:0042406,GO:0045552,GO:0047890,GO:0050662	anthocyanin-containing compound biosynthetic process|oxidoreductase activity|oxidoreductase activity, acting on the CH-OH group of donors, NAD or NADP as acceptor|extrinsic component of endoplasmic reticulum membrane|dihydrokaempferol 4-reductase activity|flavanone 4-reductase activity|coenzyme binding	path:ath00941	Flavonoid biosynthesis	3.95197e-15	1.77799	1.87106e-05	-0.679637	0.000103936	3.12605
AT5G45950	K15I22.15	Araport:AT5G45950,TAIR:AT5G45950,GeneID:834635		GDSL-like Lipase/Acylhydrolase superfamily protein		GO:0005576,GO:0016042,GO:0016788	extracellular region|lipid catabolic process|hydrolase activity, acting on ester bonds			4.88462e-05	1.38738	7.71003e-08	-0.600017	0.000254618	0.494926
AT5G47220	ERF2	Araport:AT5G47220,TAIR:AT5G47220,GeneID:834768	Encodes a member of the ERF (ethylene response factor) subfamily B-3 of ERF/AP2 transcription factor family (ATERF-2). The protein contains one AP2 domain. Functions as activator of GCC box#Aeidependent transcription. Positive regulator of JA-responsive defense genes and resistance to F. oxysporum and enhances JA inhibition of root elongation.	ethylene responsive element binding factor 2	ERF	GO:0003677,GO:0003700,GO:0005634,GO:0009864,GO:0009873,GO:0010087,GO:0010200,GO:0045893,GO:0051301	DNA binding|DNA-binding transcription factor activity|nucleus|induced systemic resistance, jasmonic acid mediated signaling pathway|ethylene-activated signaling pathway|phloem or xylem histogenesis|response to chitin|positive regulation of transcription, DNA-templated|cell division	path:ath04075	Plant hormone signal transduction	1.54502e-08	1.52124	1.04748e-05	-0.634049	0.000443338	1.60511
