# Supplementary material for: Lon1 Inactivation Downregulates Autophagic Flux and Brassinosteroid Biogenesis, Modulating Mitochondrial Proportion and Seed Development in Arabidopsis
Source: Int J Mol Sci. 2024 May 16;25(10):5425. doi: 10.3390/ijms25105425 (PMC11121791; doi:10.3390/ijms25105425)
Supplement: Supplementary file 1 [file ijms-25-05425-s001.zip › Data S7 Differentially expressed genes down-regulated in lon1-2 but up-regulated in atg5-1.xlsx]

## Sheet: Sheet4
Data S7 Differentially expressed genes down-regulated in lon1-2 but up-regulated in atg5-1. DEGs were extracted from the RNAseq data. Genes with statistical significance (Log2FC<-0.59 in lon1-2, Log2FC>0.59 in atg5-1), P<0.05.Relative level of transcript level were colored according to Log2FC values (color gradient blue to yellow cover-2 to 2).
gene_id	gene_symbol	gene_Dbxref	description	product	TF_Family	GO_id	GO_term	pathway	pathway_description	pValue	lon1-2 log2FoldChange	pValue	atg5-1 log2FoldChange	pValue	lon1-2atg5-1 log2FoldChange
AT1G05340	YUP8H12.4	Araport:AT1G05340,TAIR:AT1G05340,GeneID:837033		cysteine-rich TM module stress tolerance protein						2.1541e-08	-1.41849	9.70887e-07	0.728671	4.17624e-06	-0.870063
AT1G07590	F22G5.3	Araport:AT1G07590,TAIR:AT1G07590,GeneID:837272		Tetratricopeptide repeat (TPR)-like superfamily protein						1.01885e-13	-1.13597	2.87653e-16	0.745614	1.12779e-05	-0.618658
AT1G07610	MT1C	Araport:AT1G07610,TAIR:AT1G07610,GeneID:837274	one of the five metallothioneins (MTs) genes identified in Arabidopsis. MTs are cysteine-rich proteins required for heavy metal tolerance.	metallothionein 1C						7.36545e-07	-0.850887	3.30607e-17	0.674512	1.17883e-08	-0.678464
AT1G09860	PUP16	Araport:AT1G09860,TAIR:AT1G09860,GeneID:837518	Member of a family of proteins related to PUP1, a purine transporter. May be involved in the transport of purine and purine derivatives such as cytokinins, across the plasma membrane.	purine permease 16		GO:0005345,GO:0006863,GO:0016020,GO:0016021	purine nucleobase transmembrane transporter activity|purine nucleobase transport|membrane|integral component of membrane			0.0221222	-2.2624	0.00182905	1.47093	0.000550736	-4.71958
AT1G11190	BFN1	Araport:AT1G11190,TAIR:AT1G11190,GeneID:837660	Encodes a bifunctional nuclease that acts on both RNA and DNA involved in nucleic acid degradation to facilitate nucleotide and phosphate recovery during senescence. It has mismatch-specific endonuclease activity with wide recognition of single base mismatches as well as the ability to cleave indel types of mismatches (heteroduplexes with loops).	bifunctional nuclease i		GO:0000014,GO:0003676,GO:0004519,GO:0004521,GO:0006308,GO:0008309,GO:0010150,GO:0016891,GO:0043765,GO:0046872,GO:0080187,GO:0090502	single-stranded DNA endodeoxyribonuclease activity|nucleic acid binding|endonuclease activity|endoribonuclease activity|DNA catabolic process|double-stranded DNA exodeoxyribonuclease activity|leaf senescence|endoribonuclease activity, producing 5'-phosphomonoesters|T/G mismatch-specific endonuclease activity|metal ion binding|floral organ senescence|RNA phosphodiester bond hydrolysis, endonucleol…			4.56104e-08	-1.51193	8.76847e-30	1.72598	0.00822933	-0.651914
AT1G17540	F1L3.25	Araport:AT1G17540,TAIR:AT1G17540,GeneID:838328		kinase with adenine nucleotide alpha hydrolases-like domain-containing protein						0.0131348	-2.09514	0.0244607	1.03319	0.000209693	-4.12819
AT1G19530	F18O14.29	Araport:AT1G19530,TAIR:AT1G19530,GeneID:838540		DNA polymerase epsilon catalytic subunit A						0.000448803	-0.986664	1.76191e-16	1.72625	3.08622e-10	1.29688
AT1G21400	F24J8.4	Araport:AT1G21400,TAIR:AT1G21400,GeneID:838739		Thiamin diphosphate-binding fold (THDP-binding) superfamily protein		GO:0003826,GO:0003863,GO:0005947,GO:0009083,GO:0009646,GO:0009744,GO:0043617,GO:0046872	alpha-ketoacid dehydrogenase activity|3-methyl-2-oxobutanoate dehydrogenase (2-methylpropanoyl-transferring) activity|mitochondrial alpha-ketoglutarate dehydrogenase complex|branched-chain amino acid catabolic process|response to absence of light|response to sucrose|cellular response to sucrose starvation|metal ion binding	path:ath00280,path:ath00640	Valine, leucine and isoleucine degradation|Propanoate metabolism	8.35841e-07	-1.53466	0.000655994	0.724841	0.000351621	-1.00618
AT1G22990	HIPP22	Araport:AT1G22990,TAIR:AT1G22990,GeneID:838907		Heavy metal transport/detoxification superfamily protein		GO:0016020,GO:0030001,GO:0046872,GO:0055073,GO:0071585	membrane|metal ion transport|metal ion binding|cadmium ion homeostasis|detoxification of cadmium ion			5.53034e-11	-2.84664	0.0154978	0.766231	2.46443e-09	-2.4274
AT1G31820	PUT1	Araport:AT1G31820,TAIR:AT1G31820,GeneID:840072	Encodes POLYAMINE UPTAKE TRANSPORTER 1, an amino acid permease family protein.	Amino acid permease family protein		GO:0005886,GO:0015203,GO:0015293,GO:0015846,GO:0016021	plasma membrane|polyamine transmembrane transporter activity|symporter activity|polyamine transport|integral component of membrane			1.49997e-07	-1.07968	2.80338e-05	0.768406	3.76344e-06	0.773517
AT1G44160	T7O23.16	Araport:AT1G44160,TAIR:AT1G44160,GeneID:841019		HSP40/DnaJ peptide-binding protein		GO:0002183,GO:0005634,GO:0005829,GO:0006413,GO:0030544,GO:0051082,GO:0051085,GO:0051087	cytoplasmic translational initiation|nucleus|cytosol|translational initiation|Hsp70 protein binding|unfolded protein binding|chaperone cofactor-dependent protein refolding|chaperone binding			6.07357e-06	-1.02964	9.07723e-09	0.863839	3.20513e-06	-1.0713
AT1G45145	TRX5	Araport:AT1G45145,TAIR:AT1G45145,GeneID:841082	encodes a cytosolic thioredoxin that reduces disulfide bridges of target proteins by the reversible formation of a disulfide bridge between two neighboring Cys residues present in the active site. Thioredoxins have been found to regulate a variety of biological reactions in prokaryotic and eukaryotic cells.	thioredoxin H-type 5		GO:0005829,GO:0005886,GO:0006662,GO:0006979,GO:0009506,GO:0010188,GO:0015035,GO:0016671,GO:0045454,GO:0046686,GO:0048046,GO:0050832	cytosol|plasma membrane|glycerol ether metabolic process|response to oxidative stress|plasmodesma|response to microbial phytotoxin|protein disulfide oxidoreductase activity|oxidoreductase activity, acting on a sulfur group of donors, disulfide as acceptor|cell redox homeostasis|response to cadmium ion|apoplast|defense response to fungus			2.28254e-20	-1.17734	5.57644e-32	1.22579	3.02307e-08	-0.676804
AT1G48260	CIPK17	Araport:AT1G48260,TAIR:AT1G48260,GeneID:841246	Encodes a member of the SNF1-related kinase (SnRK) gene family (SnRK3.21), which has also been reported as a member of the CBL-interacting protein kinases (CIPK17).	CBL-interacting protein kinase 17		GO:0004674,GO:0005524,GO:0005634,GO:0005737,GO:0006468,GO:0035556	protein serine/threonine kinase activity|ATP binding|nucleus|cytoplasm|protein phosphorylation|intracellular signal transduction			0.000591738	-0.638572	2.61918e-12	0.889962	0.0172314	-0.428735
AT1G54095	AT1G54095	Araport:AT1G54095,TAIR:AT1G54095,GeneID:841848		DUF1677 family protein, putative (DUF1677)						1.95402e-05	-2.75961	0.00337593	1.08349	0.000150055	-2.2185
AT1G55240	F7A10.18	Araport:AT1G55240,TAIR:AT1G55240,GeneID:841967		proteinase inhibitor I4, serpin (DUF716)						1.37493e-15	-3.5976	9.70935e-23	1.38464	3.38624e-12	-2.91327
AT1G65970	TPX2	Araport:AT1G65970,TAIR:AT1G65970,GeneID:842909		thioredoxin-dependent peroxidase 2		GO:0005737,GO:0008379,GO:0034599,GO:0042744,GO:0045454	cytoplasm|thioredoxin peroxidase activity|cellular response to oxidative stress|hydrogen peroxide catabolic process|cell redox homeostasis			8.9094e-27	-2.28806	7.64329e-15	1.78026	0.000134725	-0.57277
AT1G79320	MC6	Araport:AT1G79320,TAIR:AT1G79320,GeneID:844270	Encodes a putative metacaspase. Arabidopsis contains three type I MCP genes (MCP1a-c) and six type II MCP genes (MCP2a#Aeif): AtMCP1a/At5g64240, AtMCP1b/At1g02170, AtMCP1c/At4g25110, AtMCP2a/At1g79310, AtMCP2b/At1g79330, AtMCP2c/At1g79320, AtMCP2d/At1g79340, AtMCP2e/At1g16420, AtMCP2f/At5g04200.	metacaspase 6		GO:0008234	cysteine-type peptidase activity			1.51506e-44	-4.15096	3.29333e-22	1.24364	2.82468e-25	-2.48239
AT1G79330	MC5	Araport:AT1G79330,TAIR:AT1G79330,GeneID:844271	Metacaspase AtMCPb2/AMC6. Caspase family protein. Arginine/lysine-specific cysteine protease activity. Induces apoptosis in yeast. Contains Pfam domain, PF00656: ICE-like protease (caspase) p20 domain. Arabidopsis contains three type I MCP genes (MCP1a-c) and six type II MCP genes (MCP2a#Aeif): AtMCP1a/At5g64240, AtMCP1b/At1g02170, AtMCP1c/At4g25110, AtMCP2a/At1g79310, AtMCP2b/At1g79330, AtMCP2c/…	metacaspase 5		GO:0004197,GO:0009507,GO:0043068	cysteine-type endopeptidase activity|chloroplast|positive regulation of programmed cell death			0.000497673	-1.53986	1.4223e-14	1.63406	0.0159957	-0.939824
AT2G02930	GSTF3	Araport:AT2G02930,TAIR:AT2G02930,GeneID:814822	Encodes glutathione transferase belonging to the phi class of GSTs. Naming convention according to Wagner et al. (2002).	glutathione S-transferase F3		GO:0002239,GO:0004364,GO:0005737,GO:0005829,GO:0005886,GO:0006749,GO:0009407	response to oomycetes|glutathione transferase activity|cytoplasm|cytosol|plasma membrane|glutathione metabolic process|toxin catabolic process	path:ath00480	Glutathione metabolism	0.00449728	-1.71412	5.31726e-17	1.72217	0.0438125	0.76951
AT2G05510	T20G20.14	Araport:AT2G05510,TAIR:AT2G05510,GeneID:815100		Glycine-rich protein family						2.41299e-19	-2.29154	2.7667e-18	1.00935	6.76153e-07	-1.07253
AT2G15960	F19G14.4	Araport:AT2G15960,TAIR:AT2G15960,GeneID:816091		stress-induced protein						0.00186128	-1.14666	0.00124206	0.641831	0.00880654	-0.916555
AT2G25240	CCP3	Araport:AT2G25240,TAIR:AT2G25240,GeneID:817062		Serine protease inhibitor (SERPIN) family protein		GO:0004867,GO:0005615,GO:0010951	serine-type endopeptidase inhibitor activity|extracellular space|negative regulation of endopeptidase activity			3.77499e-10	-1.35888	6.32083e-07	0.700768	5.65942e-16	-1.84756
AT2G25770	F17H15.20	Araport:AT2G25770,TAIR:AT2G25770,GeneID:817119		Polyketide cyclase/dehydrase and lipid transport superfamily protein						0.00890555	-1.86286	0.033608	0.843193	0.00384136	-1.75471
AT2G29000	T9I4.8	Araport:AT2G29000,TAIR:AT2G29000,GeneID:817449		Leucine-rich repeat protein kinase family protein						0.000362015	-1.70682	0.0161779	0.707422	0.000706871	-1.59391
AT2G31945	AT2G31945	Araport:AT2G31945,TAIR:AT2G31945,GeneID:817753		transmembrane protein						1.0473e-05	-1.64075	1.01767e-06	1.29535	0.00134082	-1.27182
AT2G32150	F22D22.10	Araport:AT2G32150,TAIR:AT2G32150,GeneID:817774		Haloacid dehalogenase-like hydrolase (HAD) superfamily protein		GO:0006206,GO:0008252,GO:0009166,GO:0016036,GO:0052642,GO:0070328,GO:0090549	pyrimidine nucleobase metabolic process|nucleotidase activity|nucleotide catabolic process|cellular response to phosphate starvation|lysophosphatidic acid phosphatase activity|triglyceride homeostasis|response to carbon starvation			0.000123146	-0.954024	4.22962e-14	0.611085	4.34863e-25	-1.42273
AT2G34330	F13P17.17	Araport:AT2G34330,TAIR:AT2G34330,GeneID:817995		LOW protein: protein BOBBER-like protein						0.0150501	-1.23394	0.0423013	0.701199	0.000325726	-2.05306
AT2G34790	MEE23	Araport:AT2G34790,TAIR:AT2G34790,GeneID:818044		FAD-binding Berberine family protein		GO:0005576,GO:0005618,GO:0009506,GO:0009793,GO:0010197,GO:0045551,GO:0050268,GO:0052747,GO:0071949	extracellular region|cell wall|plasmodesma|embryo development ending in seed dormancy|polar nucleus fusion|cinnamyl-alcohol dehydrogenase activity|coniferyl-alcohol dehydrogenase activity|sinapyl alcohol dehydrogenase activity|FAD binding	path:ath00940	Phenylpropanoid biosynthesis	2.86044e-08	-1.16473	7.24316e-40	1.64036	1.14199e-05	-0.886272
AT2G41280	M10	Araport:AT2G41280,TAIR:AT2G41280,GeneID:818727	Encodes a hydrophilic protein similar to Late Embryogenesis Activated (LEA) proteins expressed during embryogenesis, which are thought to be involved in the acquisition of dessication tolerance.	late embryogenesis abundant protein (M10) / LEA protein M10		GO:0005576,GO:0005773,GO:0005783,GO:0010162	extracellular region|vacuole|endoplasmic reticulum|seed dormancy process			9.8755e-06	-1.39264	1.16289e-17	1.47002	0.0103463	-0.941892
AT2G42890	ML2	Araport:AT2G42890,TAIR:AT2G42890,GeneID:818890	A member of mei2-like gene family, predominantly plant-based family of genes encoding RNA binding proteins with characteristic presence of a highly conserved RNA binding motif first described in the mei2 gene of the fission yeast S. pombe. In silico analyses reveal nine mei2 -like genes in A. thaliana. They were grouped into four distinct clades, based on overall sequence similarity and subfamily…	MEI2-like 2		GO:0003723,GO:0045836,GO:0045927,GO:0051321	RNA binding|positive regulation of meiotic nuclear division|positive regulation of growth|meiotic cell cycle			6.02467e-13	-1.12429	2.42647e-13	0.684506	0.000121831	-0.631986
AT2G45220	AtPME17	Araport:AT2G45220,TAIR:AT2G45220,GeneID:819130		Plant invertase/pectin methylesterase inhibitor superfamily		GO:0005576,GO:0005618,GO:0009617,GO:0009620,GO:0016020,GO:0030599,GO:0042545,GO:0045330,GO:0045490,GO:0046910,GO:0050829	extracellular region|cell wall|response to bacterium|response to fungus|membrane|pectinesterase activity|cell wall modification|aspartyl esterase activity|pectin catabolic process|pectinesterase inhibitor activity|defense response to Gram-negative bacterium	path:ath00040	Pentose and glucuronate interconversions	5.28824e-47	-2.0073	2.98351e-25	0.883457	0.0207126	-0.286887
AT2G47270	UPB1	Araport:AT2G47270,TAIR:AT2G47270,GeneID:819340	Encodes UPBEAT1 (UPB1), a transcription factor with a bHLH domain. Regulates the expression of a set of peroxidases that modulate the balance of reactive oxygen species (ROS) between the zones of cell proliferation and the zone of cell elongation where differentiation begins. Disruption of UPB1 activity alters this ROS balance, leading to a delay in the onset of differentiation.	transcription factor UPBEAT protein		GO:0003677,GO:0003700,GO:0005634,GO:0006355,GO:0030154,GO:0046983,GO:2000280	DNA binding|DNA-binding transcription factor activity|nucleus|regulation of transcription, DNA-templated|cell differentiation|protein dimerization activity|regulation of root development			2.92727e-14	-1.94384	4.46506e-08	0.747725	3.44376e-08	-1.44091
AT3G01175	AT3G01175	Araport:AT3G01175,TAIR:AT3G01175,GeneID:820400		transmembrane protein						2.94721e-07	-1.27695	0.000452107	0.581287	5.70948e-05	-1.02401
AT3G01420	DOX1	Araport:AT3G01420,TAIR:AT3G01420,GeneID:821135	Encodes an alpha-dioxygenase involved in protection against oxidative stress and cell death. Induced in response to Salicylic acid and oxidative stress. Independent of NPR1 in induction by salicylic acid.	Peroxidase superfamily protein		GO:0001561,GO:0004601,GO:0006629,GO:0006979,GO:0008219,GO:0009626,GO:0009627,GO:0009737,GO:0009751,GO:0012511,GO:0016702,GO:0020037,GO:0031408,GO:0034614,GO:0042742,GO:0046872,GO:0050832,GO:0071446,GO:0071732,GO:1902609	fatty acid alpha-oxidation|peroxidase activity|lipid metabolic process|response to oxidative stress|cell death|plant-type hypersensitive response|systemic acquired resistance|response to abscisic acid|response to salicylic acid|monolayer-surrounded lipid storage body|oxidoreductase activity, acting on single donors with incorporation of molecular oxygen, incorporation of two atoms of oxygen|heme …	path:ath00592	alpha-Linolenic acid metabolism	4.91458e-25	-1.8215	0.000437146	0.582415	0.036822	-0.595444
AT3G03650	EDA5	Araport:AT3G03650,TAIR:AT3G03650,GeneID:821197		Exostosin family protein		GO:0000139,GO:0005768,GO:0005794,GO:0005802,GO:0006486,GO:0016021,GO:0016757,GO:0045489,GO:0071555	Golgi membrane|endosome|Golgi apparatus|trans-Golgi network|protein glycosylation|integral component of membrane|transferase activity, transferring glycosyl groups|pectin biosynthetic process|cell wall organization			4.87326e-07	-2.56189	1.79733e-06	1.17975	0.00937732	-1.00896
AT3G05150	T12H1.11	Araport:AT3G05150,TAIR:AT3G05150,GeneID:819677		Major facilitator superfamily protein		GO:0005351,GO:0005355,GO:0005634,GO:0005887,GO:0008645	carbohydrate:proton symporter activity|glucose transmembrane transporter activity|nucleus|integral component of plasma membrane|hexose transmembrane transport			0.0035507	-0.835498	0.00107093	0.664382	7.34537e-07	-1.56654
AT3G06420	ATG8H	Araport:AT3G06420,TAIR:AT3G06420,GeneID:819816		Ubiquitin-like superfamily protein		GO:0000421,GO:0005874,GO:0006914,GO:0006995,GO:0015031,GO:0031410	autophagosome membrane|microtubule|autophagy|cellular response to nitrogen starvation|protein transport|cytoplasmic vesicle	path:ath04136	Autophagy - other	1.07323e-08	-0.811085	1.37576e-11	0.816953	6.9885e-07	-0.684819
AT3G16440	MLP-300B	Araport:AT3G16440,TAIR:AT3G16440,GeneID:820892	myrosinase-binding protein-like protein (AtMLP-300B) mRNA	myrosinase-binding protein-like protein-300B		GO:0009793,GO:0030246	embryo development ending in seed dormancy|carbohydrate binding			3.59805e-07	-0.822888	1.84041e-13	1.0344	8.91308e-07	-0.784617
AT3G21550	DMP2	Araport:AT3G21550,TAIR:AT3G21550,GeneID:821709		transmembrane protein, putative (DUF679 domain membrane protein 2)		GO:0005783,GO:0005789,GO:0009705,GO:0009838,GO:0010256,GO:0016021	endoplasmic reticulum|endoplasmic reticulum membrane|plant-type vacuole membrane|abscission|endomembrane system organization|integral component of membrane			0.00355774	-0.665532	0.00042259	0.580331	0.000138013	-0.892614
AT3G21710	VASCULAR-RELATED UNKNOWN PROTEIN 1	Araport:AT3G21710,TAIR:AT3G21710,GeneID:821725		transmembrane protein		GO:0005634,GO:0005829,GO:0010089	nucleus|cytosol|xylem development			1.06944e-19	-1.34473	1.48505e-15	0.760741	5.66003e-16	-1.16429
AT3G25950	AT3G25950	Araport:AT3G25950,TAIR:AT3G25950,GeneID:822192		TRAM, LAG1 and CLN8 (TLC) lipid-sensing domain containing protein		GO:0016021	integral component of membrane			0.0327855	-1.30724	8.7697e-14	1.95922	0.0130971	-1.55641
AT3G26220	CYP71B3	Araport:AT3G26220,TAIR:AT3G26220,GeneID:822223		cytochrome P450, family 71, subfamily B, polypeptide 3		GO:0005506,GO:0016020,GO:0016021,GO:0016709,GO:0020037	iron ion binding|membrane|integral component of membrane|oxidoreductase activity, acting on paired donors, with incorporation or reduction of molecular oxygen, NAD(P)H as one donor, and incorporation of one atom of oxygen|heme binding			0.00128135	-1.05761	4.84615e-07	0.87832	2.18655e-05	0.697014
AT3G48020	AT3G48020	Araport:AT3G48020,TAIR:AT3G48020,GeneID:823957		hypothetical protein						3.21041e-11	-2.42321	3.61001e-06	0.923641	0.00629171	-0.798133
AT3G48340	CEP2	Araport:AT3G48340,TAIR:AT3G48340,GeneID:823992		Cysteine proteinases superfamily protein		GO:0004197,GO:0005615,GO:0005764,GO:0005783,GO:0051603	cysteine-type endopeptidase activity|extracellular space|lysosome|endoplasmic reticulum|proteolysis involved in cellular protein catabolic process			7.38143e-07	-1.40591	1.43385e-27	1.75437	1.4452e-05	-1.22987
AT3G48346	AT3G48346	Araport:AT3G48346,TAIR:AT3G48346,GeneID:6240468	This gene encodes a small protein and has either evidence of transcription or purifying selection.	hypothetical protein						0.00767323	-2.67321	0.00278383	1.38443	0.000955354	-3.88696
AT3G49960	AT3G49960	Araport:AT3G49960,TAIR:AT3G49960,GeneID:824158	Its expression is enriched in root hair cells (compared to non-root hair cells) and this enrichment is associated with increase in the transcription-associated mark trimethylation of H3 lysine 4 (H3K4me3) and decrease in the Polycomb silencing-associated mark trimethylation of H3 lysine 27 (H3K27me3) in root hair cells relative to non-root hair cells.	Peroxidase superfamily protein		GO:0004601,GO:0005576,GO:0006979,GO:0020037,GO:0042744,GO:0046872	peroxidase activity|extracellular region|response to oxidative stress|heme binding|hydrogen peroxide catabolic process|metal ion binding	path:ath00940	Phenylpropanoid biosynthesis	2.23012e-05	-1.09754	0.00233489	0.601447	2.78746e-08	-1.65978
AT3G50710	AT3G50710	Araport:AT3G50710,TAIR:AT3G50710,GeneID:824235		F-box/RNI-like/FBD-like domains-containing protein						0.033928	-2.13577	0.0143664	1.24728	0.0134603	-2.67002
AT3G52820	PAP22	Araport:AT3G52820,TAIR:AT3G52820,GeneID:824448		purple acid phosphatase 22		GO:0003993,GO:0005576,GO:0046872	acid phosphatase activity|extracellular region|metal ion binding			0.0178676	-1.47355	0.000698119	1.09124	0.00492942	-1.88675
AT3G53980	AT3G53980	Araport:AT3G53980,TAIR:AT3G53980,GeneID:824565		Bifunctional inhibitor/lipid-transfer protein/seed storage 2S albumin superfamily protein						1.44996e-20	-2.41609	3.51407e-06	0.591312	9.55956e-22	-2.53685
AT3G56891	AT3G56891	Araport:AT3G56891,TAIR:AT3G56891,GeneID:6240272		Heavy metal transport/detoxification superfamily protein		GO:0030001,GO:0046872	metal ion transport|metal ion binding			1.88723e-07	-2.76291	0.00682406	0.765688	0.0104396	-1.0756
AT3G59010	PME61	Araport:AT3G59010,TAIR:AT3G59010,GeneID:825070	Encodes PME35, a pectin methylesterase. PME35-mediated demethylesterification of the primary cell wall regulates the mechanical strength of the supporting tissue.	pectin methylesterase 61		GO:0005576,GO:0005618,GO:0030599,GO:0042545,GO:0045330,GO:0045490,GO:0046910	extracellular region|cell wall|pectinesterase activity|cell wall modification|aspartyl esterase activity|pectin catabolic process|pectinesterase inhibitor activity			5.36616e-11	-3.01287	0.00427402	0.682705	0.039655	-0.69451
AT4G08620	SULTR1;1	Araport:AT4G08620,TAIR:AT4G08620,GeneID:826426	Encodes a sulfate transporter. Contains STAS domain. Expressed in roots and guard cells. Up-regulated by sulfur deficiency.	sulfate transporter 1;1		GO:0005886,GO:0008271,GO:0008272,GO:0015116,GO:0015293,GO:0015301,GO:0016021,GO:1902358	plasma membrane|secondary active sulfate transmembrane transporter activity|sulfate transport|sulfate transmembrane transporter activity|symporter activity|anion:anion antiporter activity|integral component of membrane|sulfate transmembrane transport			1.51817e-13	-2.39896	0.0314034	0.587463	6.29377e-21	-3.56763
AT4G14130	XTH15	Araport:AT4G14130,TAIR:AT4G14130,GeneID:827051	xyloglucan endotransglycosylase-related protein (XTR7)	xyloglucan endotransglucosylase/hydrolase 15		GO:0005618,GO:0010218,GO:0010411,GO:0016762,GO:0033946,GO:0042546,GO:0048046,GO:0071555	cell wall|response to far red light|xyloglucan metabolic process|xyloglucan:xyloglucosyl transferase activity|xyloglucan-specific endo-beta-1,4-glucanase activity|cell wall biogenesis|apoplast|cell wall organization			2.72695e-13	-1.21849	1.11471e-25	1.40759	1.83285e-09	-0.966878
AT4G14580	CIPK4	Araport:AT4G14580,TAIR:AT4G14580,GeneID:827106	CBL-interacting protein kinase	CBL-interacting protein kinase 4		GO:0004674,GO:0005524,GO:0005634,GO:0005737,GO:0006468,GO:0035556	protein serine/threonine kinase activity|ATP binding|nucleus|cytoplasm|protein phosphorylation|intracellular signal transduction			2.42012e-06	-0.864262	3.97665e-06	0.597075	0.0435174	-0.352916
AT4G16190	DL4135W	Araport:AT4G16190,TAIR:AT4G16190,GeneID:827311		Papain family cysteine protease		GO:0000323,GO:0004197,GO:0005615,GO:0005764,GO:0005773,GO:0051603	lytic vacuole|cysteine-type endopeptidase activity|extracellular space|lysosome|vacuole|proteolysis involved in cellular protein catabolic process			1.78355e-05	-0.759416	1.43101e-11	0.765887	0.0357092	-0.311581
AT4G16260	DL4170C	Araport:AT4G16260,TAIR:AT4G16260,GeneID:827320	Encodes a putative beta-1,3-endoglucanase that interacts with the 30C02 cyst nematode effector. May play a role in host defense.	Glycosyl hydrolase superfamily protein		GO:0002215,GO:0005576,GO:0005618,GO:0005774,GO:0005975,GO:0009651,GO:0009817,GO:0042973,GO:0046658	defense response to nematode|extracellular region|cell wall|vacuolar membrane|carbohydrate metabolic process|response to salt stress|defense response to fungus, incompatible interaction|glucan endo-1,3-beta-D-glucosidase activity|anchored component of plasma membrane			3.08499e-23	-1.69543	0.00114063	0.848507	0.00414167	0.34304
AT4G18550	DSEL	Araport:AT4G18550,TAIR:AT4G18550,GeneID:827587	DSEL is cytosolic acylhydrolase that shows prefential lipase activity against the sn-1 position of several classes of lipids, including 1,3-diacylglycerols and 1-monoacylglycerols. Overexpression of DSEL leads to increased peroxisome and oil body levels in cotyledons and reduced beta-oxidation activity in seedlings.	alpha/beta-Hydrolases superfamily protein		GO:0005737,GO:0008970,GO:0010187,GO:0019915,GO:0046340,GO:0047372,GO:0052651	cytoplasm|phospholipase A1 activity|negative regulation of seed germination|lipid storage|diacylglycerol catabolic process|acylglycerol lipase activity|monoacylglycerol catabolic process			7.17445e-17	-2.91788	2.22311e-45	1.87705	7.25534e-06	-1.11851
AT4G20450	F9F13.100	Araport:AT4G20450,TAIR:AT4G20450,GeneID:827793		Leucine-rich repeat protein kinase family protein						0.00655126	-1.04538	0.00251836	0.717288	3.92022e-06	-1.73063
AT4G23700	CHX17	Araport:AT4G23700,TAIR:AT4G23700,GeneID:828470	member of Putative Na+/H+ antiporter family	cation/H+ exchanger 17		GO:0005770,GO:0006623,GO:0006813,GO:0006885,GO:0012505,GO:0015299,GO:0016021	late endosome|protein targeting to vacuole|potassium ion transport|regulation of pH|endomembrane system|solute:proton antiporter activity|integral component of membrane			3.33563e-06	-1.26617	7.84935e-39	1.85835	1.82066e-06	0.785543
AT4G28530	NAC074	Araport:AT4G28530,TAIR:AT4G28530,GeneID:828971		NAC domain containing protein 74	NAC	GO:0003677,GO:0003700,GO:0005634,GO:0007275,GO:0010014,GO:0010199	DNA binding|DNA-binding transcription factor activity|nucleus|multicellular organism development|meristem initiation|organ boundary specification between lateral organs and the meristem			9.65431e-17	-3.54169	8.32918e-23	1.7251	0.000756789	-1.01862
AT4G30270	XTH24	Araport:AT4G30270,TAIR:AT4G30270,GeneID:829150	encodes a protein similar to endo xyloglucan transferase in sequence. It is also very similar to BRU1 in soybean, which is involved in brassinosteroid response.	xyloglucan endotransglucosylase/hydrolase 24		GO:0004553,GO:0005618,GO:0005737,GO:0005794,GO:0005886,GO:0009505,GO:0009828,GO:0010411,GO:0016762,GO:0042546,GO:0048046,GO:0071669	hydrolase activity, hydrolyzing O-glycosyl compounds|cell wall|cytoplasm|Golgi apparatus|plasma membrane|plant-type cell wall|plant-type cell wall loosening|xyloglucan metabolic process|xyloglucan:xyloglucosyl transferase activity|cell wall biogenesis|apoplast|plant-type cell wall organization or biogenesis			7.16766e-06	-2.13011	0.000431797	0.834578	0.00422773	-1.00601
AT4G31875	AT4G31875	Araport:AT4G31875,TAIR:AT4G31875,GeneID:829317		hypothetical protein						2.18511e-07	-1.66222	9.44101e-05	0.780937	1.08608e-05	-1.34496
AT4G32940	GAMMA-VPE	Araport:AT4G32940,TAIR:AT4G32940,GeneID:829431	Encodes a vacuolar processing enzyme belonging to a novel group of cysteine proteinases that is expressed in vegetative organs and is upregulated in association with various types of cell death and under stressed conditions. They are essential in processing seed storage proteins and for mediating the susceptible response of toxin-induced cell death.	gamma vacuolar processing enzyme		GO:0000323,GO:0000326,GO:0004175,GO:0004197,GO:0006624,GO:0009611,GO:0009723,GO:0009751,GO:0009753,GO:0010150,GO:0051603	lytic vacuole|protein storage vacuole|endopeptidase activity|cysteine-type endopeptidase activity|vacuolar protein processing|response to wounding|response to ethylene|response to salicylic acid|response to jasmonic acid|leaf senescence|proteolysis involved in cellular protein catabolic process			2.74998e-14	-1.02368	1.67178e-24	1.1632	0.0164629	-0.305375
AT4G35770	SEN1	Araport:AT4G35770,TAIR:AT4G35770,GeneID:829730	Senescence-associated gene that is strongly induced by phosphate starvation. Transcripts are differentially regulated at the level of mRNA stability at different times of day. mRNAs are targets of the mRNA degradation pathway mediated by the downstream (DST) instability determinant.	Rhodanese/Cell cycle control phosphatase superfamily protein		GO:0006979,GO:0007568,GO:0009507,GO:0009579,GO:0009611,GO:0009753	response to oxidative stress|aging|chloroplast|thylakoid|response to wounding|response to jasmonic acid			0.00010954	-2.10469	0.000326094	0.98782	0.00292287	-1.47577
AT4G37010	CEN2	Araport:AT4G37010,TAIR:AT4G37010,GeneID:829855	Encodes a member of the Centrin family. Mutants are hypersensitive to UV and prone to UV induced DNA damage. Based on sequence similarity and mutant phenotype CEN2 is thought to be involved in nucelotide excision repair/DNA repair.	centrin 2		GO:0005509,GO:0005634,GO:0005737,GO:0005813,GO:0006281,GO:0008017,GO:0019722,GO:0031683,GO:0032795	calcium ion binding|nucleus|cytoplasm|centrosome|DNA repair|microtubule binding|calcium-mediated signaling|G-protein beta/gamma-subunit complex binding|heterotrimeric G-protein binding	path:ath04626	Plant-pathogen interaction	1.50399e-42	-2.49833	4.64816e-13	0.764309	8.81933e-24	-1.67442
AT4G39795	AT4G39795	Araport:AT4G39795,TAIR:AT4G39795,GeneID:830138		hypothetical protein (DUF581)		GO:0005634,GO:0005737,GO:0009744,GO:0009749,GO:0019900,GO:0046872,GO:1905582	nucleus|cytoplasm|response to sucrose|response to glucose|kinase binding|metal ion binding|response to mannose			0.00350124	-1.10432	0.0119068	0.608697	0.00150946	-1.39057
AT5G01520	AIRP2	Araport:AT5G01520,TAIR:AT5G01520,GeneID:831747		RING/U-box superfamily protein		GO:0004842,GO:0005829,GO:0006511,GO:0009651,GO:0009737,GO:0009789,GO:0046872,GO:0061630	ubiquitin-protein transferase activity|cytosol|ubiquitin-dependent protein catabolic process|response to salt stress|response to abscisic acid|positive regulation of abscisic acid-activated signaling pathway|metal ion binding|ubiquitin protein ligase activity			7.92402e-05	-0.77471	9.0017e-07	0.93699	0.0397368	-0.404474
AT5G02090	T7H20.140	Araport:AT5G02090,TAIR:AT5G02090,GeneID:831871		hypothetical protein						9.6616e-15	-1.45674	4.44913e-08	0.657762	1.76309e-16	-1.51949
AT5G03510	F12E4.290	Araport:AT5G03510,TAIR:AT5G03510,GeneID:831818		C2H2-type zinc finger family protein	C2H2	GO:0003700,GO:0005634,GO:0006355,GO:0043565,GO:0046872	DNA-binding transcription factor activity|nucleus|regulation of transcription, DNA-templated|sequence-specific DNA binding|metal ion binding			0.00701111	-0.8633	0.00350948	0.666152	0.0173412	-0.746388
AT5G10770	T30N20.40	Araport:AT5G10770,TAIR:AT5G10770,GeneID:830944		Eukaryotic aspartyl protease family protein		GO:0004190,GO:0005886,GO:0006508,GO:0030163,GO:0031225	aspartic-type endopeptidase activity|plasma membrane|proteolysis|protein catabolic process|anchored component of membrane			1.78201e-11	-0.919734	5.01499e-17	0.744078	0.0174216	-0.301406
AT5G18350	F20L16.70	Araport:AT5G18350,TAIR:AT5G18350,GeneID:831953		Disease resistance protein (TIR-NBS-LRR class) family		GO:0005524,GO:0007165,GO:0009626,GO:0042742,GO:0043531	ATP binding|signal transduction|plant-type hypersensitive response|defense response to bacterium|ADP binding			2.76737e-05	-3.22834	0.0146682	0.971972	0.000351666	-2.29988
AT5G23700	MQM1.3	Araport:AT5G23700,TAIR:AT5G23700,GeneID:832435		coiled-coil protein		GO:0000911,GO:0005886,GO:0009825,GO:0030136,GO:0040008	cytokinesis by cell plate formation|plasma membrane|multidimensional cell growth|clathrin-coated vesicle|regulation of growth			0.0338083	-1.11423	0.00531137	0.9415	0.00539045	-1.56735
AT5G37990	K18L3.150	Araport:AT5G37990,TAIR:AT5G37990,GeneID:833778		S-adenosyl-L-methionine-dependent methyltransferase superfamily protein		GO:0008168,GO:0046872	methyltransferase activity|metal ion binding			2.4779e-118	-3.68538	0.000619754	0.706505	5.00044e-140	-4.06106
AT5G40690	MNF13.25	Araport:AT5G40690,TAIR:AT5G40690,GeneID:834069		histone-lysine N-methyltransferase trithorax-like protein						1.62619e-05	-0.852437	2.4763e-19	1.02955	0.0153837	-0.374968
AT5G44920	AtTIK	Araport:AT5G44920,TAIR:AT5G44920,GeneID:834522	Encodes a KASH domain protein that localizes to the nuclear envelope and affects nuclear morphology.	Toll-Interleukin-Resistance (TIR) domain family protein		GO:0005635,GO:0005783,GO:0007165,GO:0016021,GO:0031965,GO:0043621	nuclear envelope|endoplasmic reticulum|signal transduction|integral component of membrane|nuclear membrane|protein self-association			3.57027e-06	-1.07387	7.76552e-08	0.719305	0.0105252	-0.601998
AT5G46060	MCL19.11	Araport:AT5G46060,TAIR:AT5G46060,GeneID:834647		spastin, putative (Protein of unknown function, DUF599)						6.98829e-06	-2.33831	0.0319432	0.644487	0.0160952	-1.0377
AT5G46090	MCL19.14	Araport:AT5G46090,TAIR:AT5G46090,GeneID:834650		transmembrane protein, putative (DUF679)		GO:0009507,GO:0009705,GO:0010256,GO:0016021	chloroplast|plant-type vacuole membrane|endomembrane system organization|integral component of membrane			2.36586e-09	-3.16531	5.80804e-17	1.91054	1.14722e-05	-1.9565
AT5G47560	TDT	Araport:AT5G47560,TAIR:AT5G47560,GeneID:834806	Encodes a tonoplast malate/fumarate transporter.	tonoplast dicarboxylate transporter		GO:0005773,GO:0005774,GO:0006814,GO:0015140,GO:0015743,GO:0016021,GO:0051453	vacuole|vacuolar membrane|sodium ion transport|malate transmembrane transporter activity|malate transport|integral component of membrane|regulation of intracellular pH			4.91392e-08	-0.631623	4.17831e-07	0.58213	5.97873e-06	-0.512647
AT5G49710	K2I5.7	Araport:AT5G49710,TAIR:AT5G49710,GeneID:835034		RING finger protein						2.03504e-06	-0.740127	1.23196e-11	0.72025	0.0144242	-0.364342
AT5G49870	K9P8.1	Araport:AT5G49870,TAIR:AT5G49870,GeneID:835050		Mannose-binding lectin superfamily protein		GO:0030246	carbohydrate binding			1.9476e-06	-1.84786	8.44031e-06	0.998348	3.21464e-06	-1.79086
AT5G53980	HB52	Araport:AT5G53980,TAIR:AT5G53980,GeneID:835481	Encodes a homeodomain leucine zipper class I (HD-Zip I) protein.	homeobox protein 52	HD-ZIP	GO:0003700,GO:0005634,GO:0009637,GO:0009646,GO:0043565	DNA-binding transcription factor activity|nucleus|response to blue light|response to absence of light|sequence-specific DNA binding			0.000124063	-0.794929	1.22562e-07	0.760067	4.73309e-05	-0.843665
AT5G55560	MWC10.1	Araport:AT5G55560,TAIR:AT5G55560,GeneID:835650		Protein kinase superfamily protein		GO:0004674,GO:0005524,GO:0005737,GO:0006468,GO:0035556	protein serine/threonine kinase activity|ATP binding|cytoplasm|protein phosphorylation|intracellular signal transduction			0.0038849	-0.87317	0.000618075	0.72304	0.00520278	0.687494
AT5G57400	MSF19.6	Araport:AT5G57400,TAIR:AT5G57400,GeneID:835846		transmembrane protein						0.00620959	-1.14906	0.0106297	0.720699	5.89933e-05	-1.86597
AT5G57530	XTH12	Araport:AT5G57530,TAIR:AT5G57530,GeneID:835857		xyloglucan endotransglucosylase/hydrolase 12		GO:0004553,GO:0005618,GO:0005737,GO:0010411,GO:0016762,GO:0042546,GO:0048046,GO:0071555	hydrolase activity, hydrolyzing O-glycosyl compounds|cell wall|cytoplasm|xyloglucan metabolic process|xyloglucan:xyloglucosyl transferase activity|cell wall biogenesis|apoplast|cell wall organization			5.34766e-09	-1.73238	0.00712185	0.662809	1.56231e-12	-2.33382
AT5G66630	DAR5	Araport:AT5G66630,TAIR:AT5G66630,GeneID:836795		DA1-related protein 5		GO:0043130,GO:0043531,GO:0046872	ubiquitin binding|ADP binding|metal ion binding			0.000415175	-1.27757	0.00118414	0.675068	0.0328474	0.592759
AT5G66690	UGT72E2	Araport:AT5G66690,TAIR:AT5G66690,GeneID:836802	UGT72E2 is an UDPG:coniferyl alcohol glucosyltransferase which glucosylates sinapyl- and coniferyl aldehydes as well as sinapyl- and coniferyl alcohol. The enzyme is thought to be involved in lignin metabolism. A knockdown mutant line (72E2KD) was obtained using RNAi silencing. A twofold reduction in coniferyl alcohol 4-<i>O</i>-glucoside and sinapyl alcohol 4-<i>O</i>-glucoside was detected in t…	UDP-Glycosyltransferase superfamily protein		GO:0008194,GO:0009808,GO:0043231,GO:0047209,GO:0047218,GO:0080043,GO:0080044,GO:0102359,GO:0102361	UDP-glycosyltransferase activity|lignin metabolic process|intracellular membrane-bounded organelle|coniferyl-alcohol glucosyltransferase activity|hydroxycinnamate 4-beta-glucosyltransferase activity|quercetin 3-O-glucosyltransferase activity|quercetin 7-O-glucosyltransferase activity|daphnetin 4-O-beta-glucosyltransferase activity|esculetin 4-O-beta-glucosyltransferase activity	path:ath00940	Phenylpropanoid biosynthesis	0.00074923	-0.704247	2.17133e-24	0.967308	0.00784416	-0.470902
