# Supplementary material for: Lon1 Inactivation Downregulates Autophagic Flux and Brassinosteroid Biogenesis, Modulating Mitochondrial Proportion and Seed Development in Arabidopsis
Source: Int J Mol Sci. 2024 May 16;25(10):5425. doi: 10.3390/ijms25105425 (PMC11121791; doi:10.3390/ijms25105425)
Supplement: Supplementary file 1 [file ijms-25-05425-s001.zip › Data S8 Primers used for qRT-PCR in this study .xlsx]

## Sheet: Sheet1
Data S8 Primers used for qRT-PCR in this study
Primer name	Sequence (5’- 3’)
ATG5-F	CGAAGGAAGCGGTCAAGTATG
ATG5-R	TGGTGCTAACACAAGAGCAG
ATG7-F	GATCCAACAAGGTTGGCTGT
ATG7-R	ACCCAATGTACCAGCTCCAA
ATG8A-F	TCGCAATGGCTAAGAGTTCC
ATG8A-R	CAGCCTTCTCCACAATCACG
ATG11-F	CAAGCTTTAGCCAACTCCGT
ATG11-R	AATTCCTCCCGGTGTTTGGA
